# Supplementary material for: Unmasking the Metabolite Signature of Bladder Cancer: A Systematic Review
Source: Int J Mol Sci. 2024 Mar 15;25(6):3347. doi: 10.3390/ijms25063347 (PMC10970247; doi:10.3390/ijms25063347)
Supplement: Supplementary file 1 [file ijms-25-03347-s001.zip]

Archive with 1 entries (1 files):
- ijms-2839144-supplementary.xlsx
