# Supplementary material for: Unmasking the Metabolite Signature of Bladder Cancer: A Systematic Review
Source: Int J Mol Sci. 2024 Mar 15;25(6):3347. doi: 10.3390/ijms25063347 (PMC10970247; doi:10.3390/ijms25063347)
Supplement: Supplementary file 1 [file ijms-25-03347-s001.zip › ijms-2839144-supplementary.xlsx]

## Sheet: Table S1 - Articles
Table S1 - Selected studies comprising BCa metabolomics research through NMR- and MS-based approaches for the characterization of human fluids, in vitro cell lines, and ex vivo bladder tissue.
Sample	Sampling	Characteristics	Staging/Grading	Separation and detection method	Metabolite extraction method	Statistical methods	Nº of altered metabolites	Reference	Aim
Blood (plasma)	64 BCa patients 141 healthy controls	BCa: male n = 45; female n = 19; mean age = 63 years Control: male n = 95; female n = 46; mean age = 60 years	__	LC-MS TQ-Orbitrap	Acetonitrile	PCA OPLS-DA ROC analysis Metabolic pathway analysis	8 metabolites	Liu et al., 2020 doi: 10.3389/fonc.2020.00717	BCa vs. Control
Blood (plasma)	92 BCa patients 48 healthy controls	BCa: male n = 74; female n = 18; mean age = 66 years Control: male n = 31; female n = 17; mean age = 65 years	2004 WHO/ISUP Classification LG-BCa (n = 39) HG-BCa (n = 53)	GC-MS EI	Methanol	OPLS-DA Metabolic pathway analysis Cross-validation by permutation test PLS-DA	43 metabolites	Zhou et al., 2016 doi: 10.1007/s00216-016-9797-0	HG-BCa vs. control LG-BCa vs. control
Blood (serum)	20 BCa patients 20 healthy controls	BCa: male n = 13; female n = 7; mean age = 61 years Control: male n = 12; female n = 8; mean age = 45 years	2002 TMN System Classification T1-T2 (n = 12) T3-T4 (n = 8)	LC-MS ESI TOF	Methanol	PCA OPLS-DA ROC analysis	5 metabolites	Lin et al., 2012 doi: 10.1002/pmic.201200016	BCa vs. control
Blood (serum)	100 BCa patients 100 healthy controls Cohort 1 - Training 80 BCa patients 80 healthy controls Cohort 2 - Validation 20 BCa patients 20 healthy controls	Cohort 1 BCa: male n = 64; female n = 16; mean age = 73 years Control: male n = 62; female n = 18; mean age = 74 years Cohort 2 BCa: male n = 17; female n = 3; mean age = 75 years Control: male n = 15; female n = 5; mean age = 64 years	Cohort 1 HG-BCa (n = 32) LG-Bca (n = 45) PUNLMP (n = 3) Ta (n = 55); T1 (n = 15); T2 (n = 10) Cohort 2 HG-BCa (n = 8) LG-BCa (n = 12) Ta (n = 14); T1 (n = 4); T2 (n = 2)	LC-MS ESI Q-TOF	Acetone + Methanol	PCA OPLS-DA ROC analysis External validation Metabolic pathway analysis Quantitative pathway enrichment analysis	45 metabolites	Niziol et al., 2022 doi: 10.1038/s41598-022-19576-9	BCa vs. control HG vs control LG vs. control Ta vs control T1 vs. control T2 vs control
Blood (serum)	37 BCa patients 20 post-TURBT patients 28 calculi patients 25 healthy controls	LG-BCa patients: male n= 9; mean age = 60 years HG-BCa patients: male n = 16; mean age = 70 years Post-TURBT patients: male n = 13; mean age = 67 years Calculi patients: male n = 18; mean age = 55 years Healthy controls: male n = 13; mean age = 67 years	LG-BCa (n = 15) HG-BCa (n = 22)	1H-NMR	__	PCA OPLS-DA Validation by permutation test ANOVA and post-hoc comparisons between groups by unpaired t-test	10 metabolites	Cao et al., 2012 doi: 10.2116/analsci.28.451	BCa vs.control
Blood (serum)	120 BCa patients 52 healthy controls Cohort 1 - Discovery 34 LG-BCa patients 34 HG-BCa patients 30 healthy controls Cohort 2 - Validation 26 LG-BCa patients 26 HG-BCa patients 22 healthy controls	Cohort 1 LG-BCa: male n = 29; female n = 5 HG-BCa: male n = 30; female n = 4 Control: male n = 24; female n = 5 Cohort 2 LG-BCa: male n = 22; female n = 4 HG-BCa: male n = 21; female n = 5 Control: male n = 17; female n = 4 Race: chinese Mostly smokers	Cohort 1 LG-BCa: Ta (6%); T1 (56%); T2 (38%) HG-BCa: Ta (6%); T1 (18%); T2 (50%); T3 (21%); T4 (6%) Cohort 2 LG-BCa: Ta (4%); T1 (58%); T2 (39%) HG-BCa: Ta (8%); T1 (15%); T2 (50%); T3 (19%); T4 (8%)	LC-MS ESI Q-TOF	Methanol	PCA PLS-DA OPLS-DA t-test ROC analysis	25 metabolites	Tan et al., 2017 doi: 10.1038/srep46176	LG-BCa vs. control HG-BCa vs. control LG-BCa vs. HG-BCa
Blood (serum)	67 BCa patients 32 healthy controls	BCa: male n = 67; mean age = 55 years; non smokers 49%; smokers 30%; ex smokers 15% Control: male n = 32; mean age = 52 years; non smokers 63%; smokers 28%; ex smokers 9% Race: Indian	LG-BCa: n = 36, 54% HG-BCa: n = 31, 46%	1H-NMR	__	One-way ANOVA post-hoc Student-Newwam-Keuls multiple-comparison test OPLS-DA Internal and external validation ROC analysis	6 metabolites	Bansal et al., 2013 doi: 10.1021/pr400859w	BCa vs. control LG-BCa vs.control HG-BCa vs. control LG-BCa vs. HG-BCa
Cell line (RT4, 5367, TCCSUP, T24)	__	__	__	LC-MS ESI Q-TOF	Methanol + MTBE	PCA Hierarchical clustering Unpaired t-test	15 metabolites	Lee et al., 2018 doi:10.18632/oncotarget.24229	Cisplatin resistance
Cell lines (J82, 5637)	__	__	5637 TCC, grade II, stage ? J82 TCC, grade III, stage pT3	GC-MS EI TQ	__	PCA PLS-DA Metabolic pathway analysis Seven-fold cross-validation AUC determination	8 metabolites	Rodrigues et al., 2019 doi: 10.3390/metabo9010019	HG-BCa vs. LG-BCa
Cell lines (Scaber, J82, 5637)	__	__	Scaber SCC, grade III/IV, stage pT4 J82 TCC, grade III/IV, stage pT3 5637 TCC, grade II, stage ?	GC-MS	HS-SPME with PDMS/DVB	PCA PLS-DA OPLS-DA Seven-fold cross-validation and permutation tests AUC determination	46 metabolites	Rodrigues et al., 2018 doi: 10.1007/s11306-018-1361-9	BCa (Scaber) vs. SV-HUC-1 BCa (J82) vs. SV-HUC-1 BCa (5637) vs. SV-HUC-1 HG-BCa (J82 and Scaber) vs. LG-BCa (5637) TCC (J82) vs. SCC (Scaber)
Human bladder tissue	25 BCa patients	Male (n = 23, 92%); Female (n = 2, 8%) Non-smoker (20%); Ex-smoker (68%); Smoker (8%)	LG-BCa (n = 5, 20%) HG-BCa (n = 20, 80%) Ta, T1, T2, T3, T4 (20% each)	LC-MS TQ-TOF	Bligh and Dyer Method	t-test Pathway enrichment analysis	533 metabolites	Vantaku et al., 2019 doi:10.1158/1078-0432.CCR-18-1515	LG vs. HG-BCa
Human bladder tissue	6 tumor samples 6 adjacent matching normal tissues	Male (n = 3, 50%); Female (n = 3, 50%) mean age = 72 years	2016 WHO/ISUP Classification HG-BCa Stage pT2b, pT3, pT4	IR-MALDESI MSI Orbitrap	__	t-SNE LASSO	408 metabolites	Tu et al., 2021 doi: 10.1007/s11306-021-01819-x	HG-BCa vs. control
Human bladder tissue	12 MIBC tissues	__	MIBC (basal and luminal subtypes)	LC-MS ESI Q-TOF	Bligh and Dyer Method	Hierarchical clustering ROC analysis	68 metabolites	Feng et al., 2021 doi: 10.3389/fgene.2021.695662	Basal MIBC vs. Luminal MIBC
Mice bladder tissue - MB49 tumour cells	10 BCa 10 control	C57BL/6 female mice model (age 7-12 weeks)	Mice bladder carcinoma cells (MB49)	LC-MS ESI TQ	Folch Method	Paired Student's t-test	44 metabolites	Ho et al., 2022 doi: 10.1002/biof.1841	MB49 tumor cells (bladder) vs. control
Urine	138 BCa patients 121 control subjects (69 healthy, 52 with benign haematuria)	BCa: male 81,2%; female 18,8%; mean age = 66 years Control: male 63,6%; female 36,4%; mean age = 64 years	NMIBC (60,3%)|MIBC (39,9%) G1 (22,5%); G2 (45,7%); G3 (31,9%) Ta (34,8%); T1 (25,4%); T2 (18,1%); T3 (7,2%); T4 (14,5%) N0 (87,7%); N(1-3) (12,3%) M0 (93,5%); M1 (6,5%)	LC-MS ESI Q-TOF	__	PLS-DA OPLS-DA	12 metabolites	Jin et al., 2014 doi: 10.18632/oncotarget.1744	BCa vs. control
Urine	Cohort 1 66 BCa patients 266 non-BCa controls Cohort 2 29 BCa patients 79 non-BCa controls	Cohort 1 BCa: male 85%; female 14%; mean age = 67 years; White 80%; black 6%; hispanic 9% Control: male 64%; female 36%; mean age = 64 years; White 68%; black 16%; hispanic 9% Cohort 2 BCa: male 79%; female 21%; mean age = 67 years; White 94%; hispanic 3% Control: male 54%; female 46%; mean age = 65 years; White 79%; black 14%; hispanic 5%	Cohort 1 HG-BCa (79%); LG-BCa (6%) Ta (8%); Tis (8%); T1 (17%); T2 (20%); T3 (33%); T4 (12%) Recurrent (59%); Primary (41%) Cohort 2 HG-BCa (59%); LG-BCa (34%) Ta (52%); T1 (17%); T2 (14%); T4 (7%) Recurrent (59%); Primary (41%)	LC-MS TQ-Orbitrap	Methanol	Wilcoxon test Random forest Hierarchical clustering ROC analysis	26 metabolites	Wittman et al., 2014 doi: 10.1371/journal.pone.0115870	BCa vs. control
Urine	57 BCa patients 38 cancer-free controls	BCa: male n = 46; female n = 11; mean age = 66 years Control: male n = 25; female n = 13; mean age = 61 years	MIBC: male n = 17; female n = 3; 69 years NMIBC: male n = 29; female n = 8; 64 years HG-BCa: male n = 25; female n = 3; 68 years LG-BCa: male n = 21; female n = 8; 64 years	LC-MS Q	__	PCA OPLS-DA ROC analysis	27 metabolites	Li et al., 2022 doi: 10.1007/s11255-021-03080-6	BCa vs. control
Urine	198 BCa patients 98 healthy controls Cohort 1 64 BCa patients 20 healthy controls Cohort 2 134 BCa patients 78 healthy controls	Cohort 1 BCa: male 88%; female 12%; mean age = 69 years; No-smoker 19%; former soker 38%; current smoker 39% Control: male 90%; female 10%; mean age = 64 years Cohort 2 BCa: male 86%; female 14%; mean age = 68 years; No-smoker 29%; former soker 40%; current smoker 35% Control: male 83%; female 17%; mean age = 64 years;	Cohort 1 TaG1 (29,7%); TaG3 (17,2%); T1G3 (31,2%); T2G2 (1,6%); T2G3 (18,7%); T3G3 (1,6%) Primary (59%); Recurrent (40%) N0 (53%); N1 (14%); N2-3 (23%); N3+ (9%) Cohort 2 TaG1 (14,2%); TaG2 (46,3%); TaG3 (6,7%); T1G2 (11,2%); T1G3 (11,9%); T2G2 (3%); T2G3 (6,7%) Primary (58%); Recurrent (42%) N0 (6%); N1 (54%); N2-3 (24%); N3+ (16%)	LC-MS Q-TOF	Acetonitrile	ROC analysis	15 metabolites	Oto et al., 2022 doi: 10.1007/s00345-022-04136-7	BCa vs. control TaG1 NMIBC vs. control TaG3 + T1G3 NMIBC vs. control MIBC vs. control NMIBC vs. control
Urine	29 BCa patients 15 healthy controls	BCa: male n = 21; female n = 8; mean age = 68 years Control: male n = 12; female n = 3; mean age = 68 years	Ta (7/4); T1 (6/0); T2 (2/3); T3 (4/0); T4 (2/1) MIBC (8/4); NMIBC (13/4) HG-BCa(12/7); LG-BCa (9/1) Primary (14/4); Recurrence (7/4) (Male/Female)	LC-MS ESI TQ	Methanol	PCA OPLS-DA Metabolic pathway enrichment analysis t-test	19 metabolites	Wang et al., 2022 doi: 10.1186/s12885-022-09318-5	BCa vs. control
Urine	53 BCa patients 56 cancer-free controls	BCa: male n = 39; female n = 14; mean age = 69 years Control: male n = 40; female n = 16; mean age = 52 years	Urothelial carcinoma Ta/Tis (20/6); T1 (11/6); T2 (3/1); T3 (3/1); T4 (2/0) (Male/Female)	GC-MS ESI Q	HS-SPME with PDMS/DVB	PCA PLS-DA Seven-fold cross-validation and permutation test AUC	24 metabolites	Pinto et al., 2021 doi: 10.3390/metabo11040199	BCa vs. control T1 vs. Ta/Tis T2 vs. Ta/Tis T2 vs. T1
Urine	Cohort 1 - Discovery 33 BCa patients 44 healthy controls Cohort 2 - Validation 20 BCa patients 26 healthy controls	Cohort 1 - Discovery LG-BCa: male n = 11; female n = 7; mean age = 63 years HG-BCa: male n = 10; female n = 5; mean age = 63 years Controls: male n = 28; female n = 16; mean age = 65 years Cohort 2 - Validation LG-BCa: male n = 6; female n = 2; mean age = 55 years HG-BCa: male n = 8; female n = 4; mean age = 66 years Controls: male n = 17; female n= 9; mean age = 54 years	Cohort 1 - Discovery LG-BCa (n = 18) HG-BCa (n = 15) Cohort 2 - Validation LG-BCa (n = 8) HG-BCa (n = 12)	LC-MS Q-Orbitrap	Acetonitrile	PCA OPLS-DA ROC analysis	106 metabolites	Liu et al., 2018 doi: 10.1002/ijc.31323	BCa vs. control HG-BCa vs. LG-BCa
Urine	23 BCa patients 21 controls	BCa: male n = 18; female n = 5; mean age = 65 years Control: male n = 12; female n = 9; mean age = 54 years	Ta (n = 4); T1 (n = 18); T2 (n = 1); T3 (n = 0)	LC-MS ESI TOF	__	PCA OPLS-DA	6 metabolites	Shen et al., 2015 doi: 10.1089/omi.2014.0116	BCa vs. control
Urine, blood (serum)	26 BCa patients	NMIBC: n = 15; male 93%; mean age = 67 years Never smoked 33%; smoker 13%; former smoker 53% MIBC: n = 11; male 80%; mean age = 71 years Never smoked 55%; smoker 9%; former smoker 36%	2009 TMN + 2004 WHO grading systems NMIBC (n = 15); MIBC (n = 11)	LC-MS ESI Q-IT	Acetonitrile + Methanol	PCA Metabolic pathway analysis	25 metabolites	Yu et al., 2022 doi: 10.3390/curroncol29080430	NMIBC vs. MIBC
Urine	100 BCa patients 100 healthy controls Training set 70 BCa patients 70 healthy controls Validation set 30 BCa patients 30 healthy controls	Training set BCa: male n = 55; female n = 15; mean age = 73 years Control: male n = 51; female n = 19; mean age = 47 years Validation set BCa: male n = 26; female n = 4; mean age = 71 years Control: male n = 19; female n = 11; mean age = 51 years	Training set HG-BCa: n = 30; LG-BCa: n = 38; PUNLMP: n = 2 pTA: n = 47; pT1: n = 15; pT2: n = 8 Validation set HG-BCa: n = 12; LG-BCa: n = 17; PUNLMP: n = 1 pTa: n = 21; pT1: n = 5; pT2: n = 4	LC-MS ESI Q-TOF	Acetone + Methanol	PCA OPLS-DA ROC analysis Metabolic pathway analysis	96 metabolites	Niziol et al., 2023 doi: 10.1038/s41598-023-36874-y	BCa vs. control HG vs control LG vs. control Ta vs control T1 vs. control T2 vs. control
Urine	99 BCa patients 100 healthy controls Training set 69 BCa patients 70 healthy controls Validation set 30 BCa patients 30 healthy controls	Training set BCa: male n = 54; female n = 15; mean age = 71 years Control: male n = 46; female n = 24; mean age = 60 years Validation set BCa: male n = 26; female n = 4; mean age = 74 years Control: male n = 24; female n = 6; mean age = 62 years	Training set HG-BCa: n = 30; LG-BCa: n = 34; PUNLMP: n = 3 pTA: n = 47; pT1: n = 13; pT2: n = 9 Validation set HG-BCa: n = 11; LG-BCa: n = 19 pTa: n = 21; pT1: n = 6; pT2: n = 3	1H-NMR and LDI-MS	Acetone	PCA OPLS-DA Fold-Change analysis ROC analysis with random forest modeling Seven-fold cross-validation and permutation test Metabolic pathway analysis	39 metabolites	Ossoliński et al., 2023 doi: 10.1016/j.jpba.2023.115473	BCa vs. control
Legenda
1H-NMR	Proton nuclear magnetic resonance
AUC	Area under curve
BCa	Bladder cancer
EI	Electron ionization
ESI	Electrospray ionization
GC-MS	Gas chromatography–mass spectrometry
HG-BCa	High-grade bladder cancer
HS-SPME	Headspace-solid phase microextraction
IR-MALDESI MSI	Matrix-assisted laser desorption electrospray ionization mass spectrometry imaging
IT	Ion trap
LASSO	Least absolute shrinkage and selection operator
LC-MS	Liquid chromatography–mass spectrometry
LDI	Laser desorption/ionization
LG-BCa	Low -grade bladder cancer
MIBC	Muscle-invasive bladder cancer
NMIBC	Non-muscle-invasive bladder cancer
OPLS-DA	Orthogonal partial least squares discriminant analysis
PCA	Principal component analysis
PDMS/DVB	Polydimethylsiloxane/Divinylbenzene
PLS-DA	Partial least squares discriminant analysis
PUNLMP	Pappilary urothelial neoplasm of low malignant potential
Q	Quadrupole
RCC	Renal cell carcinoma
ROC	Receiver operating characteristic
TOF	Time-of-flight
TQ	Triple quadrupole
t-SNE	t-Distributed stochastic neighbor embedding
TURBT	Transurethral Resection of Bladder Tumor

## Sheet: Table S2 - Metabolites
Table S2 - Altered metabolites reported in the 25 selected experimental studies regarding BCa metabolomics research using human fluids, in vitro cell lines, and ex vivo bladder tissue.
Sample	Ref	Aim	Name	Trend	Synonym	Formula	INCHI_KEY	Smiles	PubChem_CID	KEGG_ID	HMDB_ID
Blood	Yu et al., 2022 doi: 10.3390/curroncol29080430	NMIBC vs. MIBC	Triethylenetetramine	-		C6H18N4	VILCJCGEZXAXTO-UHFFFAOYSA-N	NCCNCCNCCN	5565	C07166	HMDB0259196
Blood	Yu et al., 2022 doi: 10.3390/curroncol29080430	NMIBC vs. MIBC	Nonanoylcarnitine	-		C16H31NO4	MPSPNFAQQQMFLK-UHFFFAOYSA-N	CCCCCCCCC(=O)OC(CC([O-])=O)C[N+](C)(C)C	53481699	NA	HMDB0013288
Blood	Yu et al., 2022 doi: 10.3390/curroncol29080430	NMIBC vs. MIBC	Carnitine C9:0	-		C16H31NO4	QBYXBONNCVATNQ-UHFFFAOYSA-N	O(C(=O)C(C)CCCC(C)C)C(C[N+](C)(C)C)CC(=O)[O-]	53477823	NA	HMDB0006320
Blood	Yu et al., 2022 doi: 10.3390/curroncol29080430	NMIBC vs. MIBC	Carnitine C11:0	-		C18H35NO4	DDTDJDZHDFMZED-UHFFFAOYSA-N	C(C(OC(=O)CCC(C)CCCC(C)C)CC([O-])=O)[N+](C)(C)C	53477801	NA	HMDB0006202
Blood	Yu et al., 2022 doi: 10.3390/curroncol29080430	NMIBC vs. MIBC	Pentadecylic acid	+	FA 15:0	C15H30O2	WQEPLUUGTLDZJY-UHFFFAOYSA-N	C(CCCCC)CCCCCCCCC(=O)O	13849	C16537	HMDB0000826
Blood	Yu et al., 2022 doi: 10.3390/curroncol29080430	NMIBC vs. MIBC	9-octadecenal	-		C18H34O	ZENZJGDPWWLORF-MDZDMXLPSA-N	C(/CCCCCCCC)=C\CCCCCCCC([H])=O	5283381	NA	HMDB0030965
Blood	Yu et al., 2022 doi: 10.3390/curroncol29080430	NMIBC vs. MIBC	Cortisol	-		C21H30O5	JYGXADMDTFJGBT-VWUMJDOOSA-N	[C@]12(CCC3=CC(=O)CC[C@]3(C)[C@@]1([H])[C@@H](O)C[C@]1(C)[C@](C(=O)CO)(O)CC[C@@]21[H])[H]	5754	C00735	HMDB0000063
Blood	Yu et al., 2022 doi: 10.3390/curroncol29080430	NMIBC vs. MIBC	L-thyroxine	-		C15H11I4NO4	XUIIKFGFIJCVMT-LBPRGKRZSA-N	N[C@@H](CC1=CC(I)=C(OC2=CC(I)=C(O)C(I)=C2)C(I)=C1)C(O)=O	NA	C01829	HMDB0000248
Blood	Yu et al., 2022 doi: 10.3390/curroncol29080430	NMIBC vs. MIBC	Cysteinyldopa	+		C12H16N2O6S	SXISMOAILJWTID-BQBZGAKWSA-N	C1=C(C=C(C(=C1O)O)SCC(C(=O)O)N)CC(C(=O)O)N	14178745
Blood	Yu et al., 2022 doi: 10.3390/curroncol29080430	NMIBC vs. MIBC	Pelargonic acid	+	FA 9:0	C9H18O2	FBUKVWPVBMHYJY-UHFFFAOYSA-N	CCCCCCCCC(O)=O	8158	C01601	HMDB0000847
Blood	Yu et al., 2022 doi: 10.3390/curroncol29080430	NMIBC vs. MIBC	Sphingomyelin	+
Blood	Yu et al., 2022 doi: 10.3390/curroncol29080430	NMIBC vs. MIBC	N-acetylhistamine	-		C7H11N3O	XJWPISBUKWZALE-UHFFFAOYSA-N	CC(=O)NCCC1=CN=CN1	69602	C05135	HMDB0013253
Blood	Yu et al., 2022 doi: 10.3390/curroncol29080430	NMIBC vs. MIBC	PC (16:0e/8-HEPE)	+
Blood	Cao et al., 2012 doi: 10.2116/analsci.28.451	BCa vs. control	Isoleucine Leucine	-
Blood	Cao et al., 2012 doi: 10.2116/analsci.28.451	BCa vs. control	L-Tyrosine	-		C9H11NO3	OUYCCCASQSFEME-QMMMGPOBSA-N	N[C@@H](CC1=CC=C(O)C=C1)C(O)=O	6057	C00082	HMDB0000158
Blood	Cao et al., 2012 doi: 10.2116/analsci.28.451	BCa vs. control	L-Phenylalanine	-		C9H11NO2	COLNVLDHVKWLRT-QMMMGPOBSA-N	N[C@@H](CC1=CC=CC=C1)C(O)=O	6140	C00079	HMDB0000159
Blood	Cao et al., 2012 doi: 10.2116/analsci.28.451	BCa vs. control	Choline	-		C5H14NO	OEYIOHPDSNJKLS-UHFFFAOYSA-N	C[N+](C)(C)CCO	305	C00114	HMDB0000097
Blood	Cao et al., 2012 doi: 10.2116/analsci.28.451	BCa vs. control	Lactate	-		C3H6O3	JVTAAEKCZFNVCJ-REOHCLBHSA-N	C[C@H](O)C(O)=O	107689	C00186	HMDB0000190
Blood	Cao et al., 2012 doi: 10.2116/analsci.28.451	BCa vs. control	Glycine	-		C2H5NO2	DHMQDGOQFOQNFH-UHFFFAOYSA-N	C(C(=O)O)N	750	C00037	HMDB00123
Blood	Cao et al., 2012 doi: 10.2116/analsci.28.451	BCa vs. control	Citrate	-		C6H8O7	KRKNYBCHXYNGOX-UHFFFAOYSA-N	OC(=O)CC(O)(CC(O)=O)C(O)=O	311	C00158	HMDB0000094
Blood	Cao et al., 2012 doi: 10.2116/analsci.28.451	BCa vs. control	V/LDL	+
Blood	Cao et al., 2012 doi: 10.2116/analsci.28.451	BCa vs. control	Glucose	+	D-Glucose	C6H12O6	WQZGKKKJIJFFOK-VFUOTHLCSA-N	OC[C@H]1O[C@@H](O)[C@H](O)[C@@H](O)[C@@H]1O	64689	C00221	HMDB0000122
Blood	Cao et al., 2012 doi: 10.2116/analsci.28.451	BCa vs. control	Acetoacetate	+		C4H5O3	WDJHALXBUFZDSR-UHFFFAOYSA-M	CC(=O)CC([O-])=O	6971017	NA	HMDB0304256
Blood	Bansal et al., 2013 doi: 10.1021/pr400859w	BCa vs. control	Dimethylamine	?		C2H7N	ROSDSFDQCJNGOL-UHFFFAOYSA-N	CNC	674	C00543	HMDB0000087
Blood	Bansal et al., 2013 doi: 10.1021/pr400859w	BCa vs. control	Malonate	?	Malonic acid	C3H4O4	OFOBLEOULBTSOW-UHFFFAOYSA-N	OC(=O)CC(O)=O	9084	C04025	HMDB0000691
Blood	Bansal et al., 2013 doi: 10.1021/pr400859w	BCa vs. control	Lactate	?		C3H6O3	JVTAAEKCZFNVCJ-REOHCLBHSA-N	C[C@H](O)C(O)=O	107689	C00186	HMDB0000190
Blood	Bansal et al., 2013 doi: 10.1021/pr400859w	BCa vs. control	L-Glutamine	?		C5H10N2O3	ZDXPYRJPNDTMRX-VKHMYHEASA-N	N[C@@H](CCC(N)=O)C(O)=O	5961	C00064	HMDB0000641
Blood	Bansal et al., 2013 doi: 10.1021/pr400859w	BCa vs. control	L-Histidine	?		C6H9N3O2	HNDVDQJCIGZPNO-YFKPBYRVSA-N	N[C@@H](CC1=CNC=N1)C(O)=O	6274	C00135	HMDB0000177
Blood	Bansal et al., 2013 doi: 10.1021/pr400859w	BCa vs. control	Valine	?		C5H11NO2	KZSNJWFQEVHDMF-BYPYZUCNSA-N	CC(C)C(C(=O)O)N	6287	C00183	HMDB00883
Blood	Bansal et al., 2013 doi: 10.1021/pr400859w	LG-BCa vs. control	Dimethylamine	?		C2H7N	ROSDSFDQCJNGOL-UHFFFAOYSA-N	CNC	674	C00543	HMDB0000087
Blood	Bansal et al., 2013 doi: 10.1021/pr400859w	LG-BCa vs. control	Lactate	?		C3H6O3	JVTAAEKCZFNVCJ-REOHCLBHSA-N	C[C@H](O)C(O)=O	107689	C00186	HMDB0000190
Blood	Bansal et al., 2013 doi: 10.1021/pr400859w	LG-BCa vs. control	L-Glutamine	?		C5H10N2O3	ZDXPYRJPNDTMRX-VKHMYHEASA-N	N[C@@H](CCC(N)=O)C(O)=O	5961	C00064	HMDB0000641
Blood	Bansal et al., 2013 doi: 10.1021/pr400859w	LG-BCa vs. control	L-Histidine	?		C6H9N3O2	HNDVDQJCIGZPNO-YFKPBYRVSA-N	N[C@@H](CC1=CNC=N1)C(O)=O	6274	C00135	HMDB0000177
Blood	Bansal et al., 2013 doi: 10.1021/pr400859w	LG-BCa vs. control	Valine	?		C5H11NO2	KZSNJWFQEVHDMF-BYPYZUCNSA-N	CC(C)C(C(=O)O)N	6287	C00183	HMDB00883
Blood	Bansal et al., 2013 doi: 10.1021/pr400859w	HG-BCa vs. control	Dimethylamine	?		C2H7N	ROSDSFDQCJNGOL-UHFFFAOYSA-N	CNC	674	C00543	HMDB0000087
Blood	Bansal et al., 2013 doi: 10.1021/pr400859w	HG-BCa vs. control	Malonate	?	Malonic acid	C3H4O4	OFOBLEOULBTSOW-UHFFFAOYSA-N	OC(=O)CC(O)=O	9084	C04025	HMDB0000691
Blood	Bansal et al., 2013 doi: 10.1021/pr400859w	HG-BCa vs. control	Lactate	?		C3H6O3	JVTAAEKCZFNVCJ-REOHCLBHSA-N	C[C@H](O)C(O)=O	107689	C00186	HMDB0000190
Blood	Bansal et al., 2013 doi: 10.1021/pr400859w	HG-BCa vs. control	L-Histidine	?		C6H9N3O2	HNDVDQJCIGZPNO-YFKPBYRVSA-N	N[C@@H](CC1=CNC=N1)C(O)=O	6274	C00135	HMDB0000177
Blood	Bansal et al., 2013 doi: 10.1021/pr400859w	LG-BCa vs. HG-BCa	Dimethylamine	?		C2H7N	ROSDSFDQCJNGOL-UHFFFAOYSA-N	CNC	674	C00543	HMDB0000087
Blood	Bansal et al., 2013 doi: 10.1021/pr400859w	LG-BCa vs. HG-BCa	L-Glutamine	?		C5H10N2O3	ZDXPYRJPNDTMRX-VKHMYHEASA-N	N[C@@H](CCC(N)=O)C(O)=O	5961	C00064	HMDB0000641
Blood	Bansal et al., 2013 doi: 10.1021/pr400859w	LG-BCa vs. HG-BCa	Malonate	?	Malonic acid	C3H4O4	OFOBLEOULBTSOW-UHFFFAOYSA-N	OC(=O)CC(O)=O	9084	C04025	HMDB0000691
Blood	Tan et al., 2017 doi: 10.1038/srep46176	LG-BCa vs. control	5-Aminoimidazole ribonucleotide	+		C8H14N3O7P	PDACUKOKVHBVHJ-XVFCMESISA-N	NC1=CN=CN1[C@@H]1O[C@H](COP(O)(O)=O)[C@@H](O)[C@H]1O	161500	C03373	HMDB0001235
Blood	Tan et al., 2017 doi: 10.1038/srep46176	LG-BCa vs. control	5-Methylcytidine	+		C10H15N3O5	ZAYHVCMSTBRABG-JXOAFFINSA-N	CC1=CN([C@@H]2O[C@H](CO)[C@@H](O)[C@H]2O)C(=O)N=C1N	92918	NA	HMDB0000982
Blood	Tan et al., 2017 doi: 10.1038/srep46176	LG-BCa vs. control	Hypoxanthine	+		C5H4N4O	FDGQSTZJBFJUBT-UHFFFAOYSA-N	OC1=NC=NC2=C1NC=N2	790	C00262	HMDB0000157
Blood	Tan et al., 2017 doi: 10.1038/srep46176	LG-BCa vs. control	Citric acid	-		C6H8O7	KRKNYBCHXYNGOX-UHFFFAOYSA-N	OC(=O)CC(O)(CC(O)=O)C(O)=O	311	C00158	HMDB0000094
Blood	Tan et al., 2017 doi: 10.1038/srep46176	LG-BCa vs. control	Inosine	+		C10H12N4O5	UGQMRVRMYYASKQ-KQYNXXCUSA-N	OC[C@H]1O[C@H]([C@H](O)[C@@H]1O)N1C=NC2=C(O)N=CN=C12	135398641	C00294	HMDB0000195
Blood	Tan et al., 2017 doi: 10.1038/srep46176	LG-BCa vs. control	L-Kynurenine	+		C10H12N2O3	YGPSJZOEDVAXAB-QMMMGPOBSA-N	N[C@@H](CC(=O)C1=CC=CC=C1N)C(O)=O	161166	C00328	HMDB0000684
Blood	Tan et al., 2017 doi: 10.1038/srep46176	LG-BCa vs. control	Hippuric acid	-		C9H9NO3	QIAFMBKCNZACKA-UHFFFAOYSA-N	OC(=O)CNC(=O)C1=CC=CC=C1	464	C01586	HMDB0000714
Blood	Tan et al., 2017 doi: 10.1038/srep46176	LG-BCa vs. control	Acetyl-N-formyl-5-methoxykynurenamine	+		C13H16N2O4	JYWNYMJKURVPFH-UHFFFAOYSA-N	COC1=CC(C(=O)CCNC(C)=O)=C(NC=O)C=C1	171161	C05642	HMDB0004259
Blood	Tan et al., 2017 doi: 10.1038/srep46176	LG-BCa vs. control	3-hydroxyoctanoyl carnitine	+		C15H29NO5	LUBMSOHGUAAXAM-UHFFFAOYSA-N	CCCCCC(O)CC(=O)OC(CC([O-])=O)C[N+](C)(C)C	86583357	NA	HMDB0061634
Blood	Tan et al., 2017 doi: 10.1038/srep46176	LG-BCa vs. control	Indolelactic acid	+		C11H11NO3	XGILAAMKEQUXLS-JTQLQIEISA-N	O[C@@H](CC1=CNC2=C1C=CC=C2)C(O)=O	676157	C02043	HMDB0000671
Blood	Tan et al., 2017 doi: 10.1038/srep46176	LG-BCa vs. control	2-Octenoylcarnitine	+		C15H27NO4	LOSHAHDSFZXVCT-LXKVQUBZSA-N	CCCCC\C=C\C(=O)O[C@@H](CC([O-])=O)C[N+](C)(C)C	70679121	NA	HMDB0013324
Blood	Tan et al., 2017 doi: 10.1038/srep46176	LG-BCa vs. control	Octanoylcarnitine	+		C15H29NO4	CXTATJFJDMJMIY-CYBMUJFWSA-N	CCCCCCCC(=O)O[C@H](CC([O-])=O)C[N+](C)(C)C	11953814	C02838	HMDB0000791
Blood	Tan et al., 2017 doi: 10.1038/srep46176	LG-BCa vs. control	9-Decenoylcarnitine	+		C17H31NO4	GOOOCIIXFLVRAG-UHFFFAOYSA-N	C[N+](C)(C)CC(CC([O-])=O)OC(=O)CCCCCCCC=C	53481651	NA	HMDB0013205
Blood	Tan et al., 2017 doi: 10.1038/srep46176	LG-BCa vs. control	Glycocholic acid	+		C26H43NO6	RFDAIACWWDREDC-FRVQLJSFSA-N	C[C@H](CCC(O)=NCC(O)=O)[C@H]1CC[C@H]2[C@@H]3[C@H](O)C[C@@H]4C[C@H](O)CC[C@]4(C)[C@H]3C[C@H](O)[C@]12C	10140	C01921	HMDB0000138
Blood	Tan et al., 2017 doi: 10.1038/srep46176	LG-BCa vs. control	Decanoylcarnitine	+		C17H33NO4	LZOSYCMHQXPBFU-OAHLLOKOSA-N	CCCCCCCCCC(=O)O[C@H](CC([O-])=O)C[N+](C)(C)C	11953821	C03299	HMDB0000651
Blood	Tan et al., 2017 doi: 10.1038/srep46176	LG-BCa vs. control	PS(O-18:0/0:0)	+	LPS 18:0	C24H48NO9P	ZPDQFUYPBVXUKS-YADHBBJMSA-N	C(O)(=O)[C@@]([H])(N)COP(OC[C@]([H])(O)COC(CCCCCCCCCCCCCCCCC)=O)(=O)O	42607474	NA	NA
Blood	Tan et al., 2017 doi: 10.1038/srep46176	LG-BCa vs. control	Phytosphingosine	+		C18H39NO3	AERBNCYCJBRYDG-KSZLIROESA-N	CCCCCCCCCCCCCC[C@@H](O)[C@@H](O)[C@@H](N)CO	122121	C12144	HMDB0004610
Blood	Tan et al., 2017 doi: 10.1038/srep46176	LG-BCa vs. control	Sphinganine	+		C18H39NO2	OTKJDMGTUTTYMP-ZWKOTPCHSA-N	CCCCCCCCCCCCCCC[C@@H](O)[C@@H](N)CO	91486	C00836	HMDB0000269
Blood	Tan et al., 2017 doi: 10.1038/srep46176	LG-BCa vs. control	linolenyl carnitine	+		C25H43NO4	WJCRATGUUISKDG-UHMZJXMFSA-N	CC\C=C/C\C=C/C\C=C/CCCCCCCC(=O)O[C@@H](CC([O-])=O)C[N+](C)(C)C	53477821	NA	HMDB0006319
Blood	Tan et al., 2017 doi: 10.1038/srep46176	LG-BCa vs. control	LysoPE 22:6/0:0	-		C27H44NO7P	XEVRBOQZSXWGQO-PAUXXPOVSA-N	[H][C@@](O)(COC(=O)CC\C=C/C\C=C/C\C=C/C\C=C/C\C=C/C\C=C/CC)COP(O)(=O)OCCN	52925132	NA	HMDB0011526
Blood	Tan et al., 2017 doi: 10.1038/srep46176	LG-BCa vs. control	LysoPC 18:2	+	LPC 18:2	C26H50NO7P	SPJFYYJXNPEZDW-FTJOPAKQSA-N	[C@](COP(=O)([O-])OCC[N+](C)(C)C)([H])(O)COC(CCCCCCC/C=C\C/C=C\CCCCC)=O	11005824	NA	HMDB0010386
Blood	Tan et al., 2017 doi: 10.1038/srep46176	LG-BCa vs. control	Arachidyl carnitine	+		C27H53NO4	SVJLJQBGUITFLI-UHFFFAOYSA-N	CCCCCCCCCCCCCCCCCCCC(=O)OC(CC([O-])=O)C[N+](C)(C)C	53477833	NA	HMDB0006460
Blood	Tan et al., 2017 doi: 10.1038/srep46176	LG-BCa vs. control	LysoPC 20:1	+	LPC 20:1	C28H56NO7P	YYSFWGQAKJTHRE-MEOKJUQFSA-N	CCCCCCCC\C=C/CCCCCCCCCC(=O)OC[C@@]([H])(O)COP([O-])(=O)OCC[N+](C)(C)C	52924051	C04230	HMDB0010391
Blood	Tan et al., 2017 doi: 10.1038/srep46176	LG-BCa vs. control	LysoPC 20:0	+	LPC 20:0	C28H58NO7P	UATOAILWGVYRQS-HHHXNRCGSA-N	CCCCCCCCCCCCCCCCCCCC(=O)OC[C@@H](O)COP([O-])(=O)OCC[N+](C)(C)C	24779473	C04230	HMDB0010390
Blood	Tan et al., 2017 doi: 10.1038/srep46176	HG-BCa vs. control	5-Aminoimidazole ribonucleotide	+		C8H14N3O7P	PDACUKOKVHBVHJ-XVFCMESISA-N	NC1=CN=CN1[C@@H]1O[C@H](COP(O)(O)=O)[C@@H](O)[C@H]1O	161500	C03373	HMDB0001235
Blood	Tan et al., 2017 doi: 10.1038/srep46176	HG-BCa vs. control	5-Methylcytidine	+		C10H15N3O5	ZAYHVCMSTBRABG-JXOAFFINSA-N	CC1=CN([C@@H]2O[C@H](CO)[C@@H](O)[C@H]2O)C(=O)N=C1N	92918	NA	HMDB0000982
Blood	Tan et al., 2017 doi: 10.1038/srep46176	HG-BCa vs. control	Hypoxanthine	+		C5H4N4O	FDGQSTZJBFJUBT-UHFFFAOYSA-N	OC1=NC=NC2=C1NC=N2	790	C00262	HMDB0000157
Blood	Tan et al., 2017 doi: 10.1038/srep46176	HG-BCa vs. control	Citric acid	-		C6H8O7	KRKNYBCHXYNGOX-UHFFFAOYSA-N	OC(=O)CC(O)(CC(O)=O)C(O)=O	311	C00158	HMDB0000094
Blood	Tan et al., 2017 doi: 10.1038/srep46176	HG-BCa vs. control	Inosine	+		C10H12N4O5	UGQMRVRMYYASKQ-KQYNXXCUSA-N	OC[C@H]1O[C@H]([C@H](O)[C@@H]1O)N1C=NC2=C(O)N=CN=C12	135398641	C00294	HMDB0000195
Blood	Tan et al., 2017 doi: 10.1038/srep46176	HG-BCa vs. control	L-Kynurenine	+		C10H12N2O3	YGPSJZOEDVAXAB-QMMMGPOBSA-N	N[C@@H](CC(=O)C1=CC=CC=C1N)C(O)=O	161166	C00328	HMDB0000684
Blood	Tan et al., 2017 doi: 10.1038/srep46176	HG-BCa vs. control	Hippuric acid	-		C9H9NO3	QIAFMBKCNZACKA-UHFFFAOYSA-N	OC(=O)CNC(=O)C1=CC=CC=C1	464	C01586	HMDB0000714
Blood	Tan et al., 2017 doi: 10.1038/srep46176	HG-BCa vs. control	Acetyl-N-formyl-5-methoxykynurenamine	+		C13H16N2O4	JYWNYMJKURVPFH-UHFFFAOYSA-N	COC1=CC(C(=O)CCNC(C)=O)=C(NC=O)C=C1	171161	C05642	HMDB0004259
Blood	Tan et al., 2017 doi: 10.1038/srep46176	HG-BCa vs. control	3-hydroxyoctanoyl carnitine	+		C15H29NO5	LUBMSOHGUAAXAM-UHFFFAOYSA-N	CCCCCC(O)CC(=O)OC(CC([O-])=O)C[N+](C)(C)C	86583357	NA	HMDB0061634
Blood	Tan et al., 2017 doi: 10.1038/srep46176	HG-BCa vs. control	Indolelactic acid	+		C11H11NO3	XGILAAMKEQUXLS-JTQLQIEISA-N	O[C@@H](CC1=CNC2=C1C=CC=C2)C(O)=O	676157	C02043	HMDB0000671
Blood	Tan et al., 2017 doi: 10.1038/srep46176	HG-BCa vs. control	2-Octenoylcarnitine	+		C15H27NO4	LOSHAHDSFZXVCT-LXKVQUBZSA-N	CCCCC\C=C\C(=O)O[C@@H](CC([O-])=O)C[N+](C)(C)C	70679121	NA	HMDB0013324
Blood	Tan et al., 2017 doi: 10.1038/srep46176	HG-BCa vs. control	Indoleacetic acid	+		C11H11NO3	XGILAAMKEQUXLS-JTQLQIEISA-N	O[C@@H](CC1=CNC2=C1C=CC=C2)C(O)=O	676157	C02043	HMDB0000671
Blood	Tan et al., 2017 doi: 10.1038/srep46176	HG-BCa vs. control	3-hydroxyoctanoyl carnitine	+		C15H29NO5	LUBMSOHGUAAXAM-UHFFFAOYSA-N	CCCCCC(O)CC(=O)OC(CC([O-])=O)C[N+](C)(C)C	86583357	NA	HMDB0061634
Blood	Tan et al., 2017 doi: 10.1038/srep46176	HG-BCa vs. control	Octanoylcarnitine	+		C15H29NO4	CXTATJFJDMJMIY-CYBMUJFWSA-N	CCCCCCCC(=O)O[C@H](CC([O-])=O)C[N+](C)(C)C	11953814	C02838	HMDB0000791
Blood	Tan et al., 2017 doi: 10.1038/srep46176	HG-BCa vs. control	9-Decenoylcarnitine	+		C17H31NO4	GOOOCIIXFLVRAG-UHFFFAOYSA-N	C[N+](C)(C)CC(CC([O-])=O)OC(=O)CCCCCCCC=C	53481651	NA	HMDB0013205
Blood	Tan et al., 2017 doi: 10.1038/srep46176	HG-BCa vs. control	Glycocholic acid	+		C26H43NO6	RFDAIACWWDREDC-FRVQLJSFSA-N	C[C@H](CCC(O)=NCC(O)=O)[C@H]1CC[C@H]2[C@@H]3[C@H](O)C[C@@H]4C[C@H](O)CC[C@]4(C)[C@H]3C[C@H](O)[C@]12C	10140	C01921	HMDB0000138
Blood	Tan et al., 2017 doi: 10.1038/srep46176	HG-BCa vs. control	Decanoylcarnitine	+		C17H33NO4	LZOSYCMHQXPBFU-OAHLLOKOSA-N	CCCCCCCCCC(=O)O[C@H](CC([O-])=O)C[N+](C)(C)C	11953821	C03299	HMDB0000651
Blood	Tan et al., 2017 doi: 10.1038/srep46176	HG-BCa vs. control	PS(O-18:0/0:0)	+	LPS 18:0	C24H48NO9P	ZPDQFUYPBVXUKS-YADHBBJMSA-N	C(O)(=O)[C@@]([H])(N)COP(OC[C@]([H])(O)COC(CCCCCCCCCCCCCCCCC)=O)(=O)O	42607474	NA	NA
Blood	Tan et al., 2017 doi: 10.1038/srep46176	HG-BCa vs. control	Phytosphingosine	+		C18H39NO3	AERBNCYCJBRYDG-KSZLIROESA-N	CCCCCCCCCCCCCC[C@@H](O)[C@@H](O)[C@@H](N)CO	122121	C12144	HMDB0004610
Blood	Tan et al., 2017 doi: 10.1038/srep46176	HG-BCa vs. control	Sphinganine	+		C18H39NO2	OTKJDMGTUTTYMP-ZWKOTPCHSA-N	CCCCCCCCCCCCCCC[C@@H](O)[C@@H](N)CO	91486	C00836	HMDB0000269
Blood	Tan et al., 2017 doi: 10.1038/srep46176	HG-BCa vs. control	linolenyl carnitine	+		C25H43NO4	WJCRATGUUISKDG-UHMZJXMFSA-N	CC\C=C/C\C=C/C\C=C/CCCCCCCC(=O)O[C@@H](CC([O-])=O)C[N+](C)(C)C	53477821	NA	HMDB0006319
Blood	Tan et al., 2017 doi: 10.1038/srep46176	HG-BCa vs. control	LysoPE 22:6/0:0	-		C27H44NO7P	XEVRBOQZSXWGQO-PAUXXPOVSA-N	[H][C@@](O)(COC(=O)CC\C=C/C\C=C/C\C=C/C\C=C/C\C=C/C\C=C/CC)COP(O)(=O)OCCN	52925132	NA	HMDB0011526
Blood	Tan et al., 2017 doi: 10.1038/srep46176	HG-BCa vs. control	LysoPC 18:2	+	LPC 18:2	C26H50NO7P	SPJFYYJXNPEZDW-FTJOPAKQSA-N	[C@](COP(=O)([O-])OCC[N+](C)(C)C)([H])(O)COC(CCCCCCC/C=C\C/C=C\CCCCC)=O	11005824	NA	HMDB0010386
Blood	Tan et al., 2017 doi: 10.1038/srep46176	HG-BCa vs. control	Arachidyl carnitine	+		C27H53NO4	SVJLJQBGUITFLI-UHFFFAOYSA-N	CCCCCCCCCCCCCCCCCCCC(=O)OC(CC([O-])=O)C[N+](C)(C)C	53477833	NA	HMDB0006460
Blood	Tan et al., 2017 doi: 10.1038/srep46176	HG-BCa vs. control	LysoPC 20:1	+	LPC 20:1	C28H56NO7P	YYSFWGQAKJTHRE-MEOKJUQFSA-N	CCCCCCCC\C=C/CCCCCCCCCC(=O)OC[C@@]([H])(O)COP([O-])(=O)OCC[N+](C)(C)C	52924051	C04230	HMDB0010391
Blood	Tan et al., 2017 doi: 10.1038/srep46176	HG-BCa vs. control	LysoPC 20:0	+	LPC 20:0	C28H58NO7P	UATOAILWGVYRQS-HHHXNRCGSA-N	CCCCCCCCCCCCCCCCCCCC(=O)OC[C@@H](O)COP([O-])(=O)OCC[N+](C)(C)C	24779473	C04230	HMDB0010390
Blood	Tan et al., 2017 doi: 10.1038/srep46176	HG-BCa vs. LG-BCa	5-Aminoimidazole ribonucleotide	+		C8H14N3O7P	PDACUKOKVHBVHJ-XVFCMESISA-N	NC1=CN=CN1[C@@H]1O[C@H](COP(O)(O)=O)[C@@H](O)[C@H]1O	161500	C03373	HMDB0001235
Blood	Tan et al., 2017 doi: 10.1038/srep46176	HG-BCa vs. LG-BCa	Hypoxanthine	+		C5H4N4O	FDGQSTZJBFJUBT-UHFFFAOYSA-N	OC1=NC=NC2=C1NC=N2	790	C00262	HMDB0000157
Blood	Tan et al., 2017 doi: 10.1038/srep46176	HG-BCa vs. LG-BCa	Inosine	+		C10H12N4O5	UGQMRVRMYYASKQ-KQYNXXCUSA-N	OC[C@H]1O[C@H]([C@H](O)[C@@H]1O)N1C=NC2=C(O)N=CN=C12	135398641	C00294	HMDB0000195
Blood	Tan et al., 2017 doi: 10.1038/srep46176	HG-BCa vs. LG-BCa	Acetyl-N-formyl-5-methoxykynurenamine	+		C13H16N2O4	JYWNYMJKURVPFH-UHFFFAOYSA-N	COC1=CC(C(=O)CCNC(C)=O)=C(NC=O)C=C1	171161	C05642	HMDB0004259
Blood	Tan et al., 2017 doi: 10.1038/srep46176	HG-BCa vs. LG-BCa	3-hydroxyoctanoyl carnitine	-		C15H29NO5	LUBMSOHGUAAXAM-UHFFFAOYSA-N	CCCCCC(O)CC(=O)OC(CC([O-])=O)C[N+](C)(C)C	86583357	NA	HMDB0061634
Blood	Tan et al., 2017 doi: 10.1038/srep46176	HG-BCa vs. LG-BCa	Indoleacetic acid	+		C11H11NO3	XGILAAMKEQUXLS-JTQLQIEISA-N	O[C@@H](CC1=CNC2=C1C=CC=C2)C(O)=O	676157	C02043	HMDB0000671
Blood	Tan et al., 2017 doi: 10.1038/srep46176	HG-BCa vs. LG-BCa	3-hydroxyoctanoyl carnitine	-		C15H29NO5	LUBMSOHGUAAXAM-UHFFFAOYSA-N	CCCCCC(O)CC(=O)OC(CC([O-])=O)C[N+](C)(C)C	86583357	NA	HMDB0061634
Blood	Tan et al., 2017 doi: 10.1038/srep46176	HG-BCa vs. LG-BCa	Glycocholic acid	+		C26H43NO6	RFDAIACWWDREDC-FRVQLJSFSA-N	C[C@H](CCC(O)=NCC(O)=O)[C@H]1CC[C@H]2[C@@H]3[C@H](O)C[C@@H]4C[C@H](O)CC[C@]4(C)[C@H]3C[C@H](O)[C@]12C	10140	C01921	HMDB0000138
Blood	Tan et al., 2017 doi: 10.1038/srep46176	HG-BCa vs. LG-BCa	PS(O-18:0/0:0)	+	LPS 18:0	C24H48NO9P	ZPDQFUYPBVXUKS-YADHBBJMSA-N	C(O)(=O)[C@@]([H])(N)COP(OC[C@]([H])(O)COC(CCCCCCCCCCCCCCCCC)=O)(=O)O	42607474	NA	NA
Blood	Tan et al., 2017 doi: 10.1038/srep46176	HG-BCa vs. LG-BCa	Phytosphingosine	+		C18H39NO3	AERBNCYCJBRYDG-KSZLIROESA-N	CCCCCCCCCCCCCC[C@@H](O)[C@@H](O)[C@@H](N)CO	122121	C12144	HMDB0004610
Blood	Tan et al., 2017 doi: 10.1038/srep46176	HG-BCa vs. LG-BCa	Sphinganine	+		C18H39NO2	OTKJDMGTUTTYMP-ZWKOTPCHSA-N	CCCCCCCCCCCCCCC[C@@H](O)[C@@H](N)CO	91486	C00836	HMDB0000269
Blood	Tan et al., 2017 doi: 10.1038/srep46176	HG-BCa vs. LG-BCa	linolenyl carnitine	+		C25H43NO4	WJCRATGUUISKDG-UHMZJXMFSA-N	CC\C=C/C\C=C/C\C=C/CCCCCCCC(=O)O[C@@H](CC([O-])=O)C[N+](C)(C)C	53477821	NA	HMDB0006319
Blood	Tan et al., 2017 doi: 10.1038/srep46176	HG-BCa vs. LG-BCa	LysoPC 20:0	+	LPC 20:0	C28H58NO7P	UATOAILWGVYRQS-HHHXNRCGSA-N	CCCCCCCCCCCCCCCCCCCC(=O)OC[C@@H](O)COP([O-])(=O)OCC[N+](C)(C)C	24779473	C04230	HMDB0010390
Blood	Lin et al., 2012 doi: 10.1002/pmic.201200016	BCa vs. control	Eicosatrienol	+
Blood	Lin et al., 2012 doi: 10.1002/pmic.201200016	BCa vs. control	Azaprostanoic acid	+	13-Azaprostanoic acid	C19H37NO2	RZZNGDIYQSCFGK-ROUUACIJSA-N	CCCCCCCNC1CCCC1CCCCCCC(=O)O	123640	NA	NA
Blood	Lin et al., 2012 doi: 10.1002/pmic.201200016	BCa vs. control	Docosatrienol	+
Blood	Lin et al., 2012 doi: 10.1002/pmic.201200016	BCa vs. control	Retinol	+
Blood	Lin et al., 2012 doi: 10.1002/pmic.201200016	BCa vs. control	14′-apo-beta-carotenal	+		C22H30O	NGISIFNAHMKVQR-SSRYJDFZSA-N	CC1=C(C(CCC1)(C)C)C=CC(=CC=CC(=CC=CC=O)C)C	5280992	NA	NA
Blood	Liu et al., 2020 doi: 10.3389/fonc.2020.00717	BCa vs. control	16-Hydroxy-10-oxohexadecanoic acid	-		C16H30O4	ZNMHENLYDLACAS-UHFFFAOYSA-N	OCCCCCCC(=O)CCCCCCCCC(O)=O	85837000	NA	HMDB0041287
Blood	Liu et al., 2020 doi: 10.3389/fonc.2020.00717	BCa vs. control	9,10,13-TriHOME	-		C18H34O5	NTVFQBIHLSPEGQ-SYMVGPSASA-N	CCCCC[C@H](O)\C=C\[C@@H](O)[C@@H](O)CCCCCCCC(O)=O	14968868	NA	HMDB0004710
Blood	Liu et al., 2020 doi: 10.3389/fonc.2020.00717	BCa vs. control	(10E,12Z)-(9S)-9-Hydroperoxyoctadeca-10,12-dienoic acid	-		C18H32O4	JGUNZIWGNMQSBM-UINYOVNOSA-N	[H]\C(CCCCC)=C(/[H])\C(\[H])=C(/[H])[C@]([H])(CCCCCCCC(O)=O)OO	NA	C14827	HMDB0062434
Blood	Liu et al., 2020 doi: 10.3389/fonc.2020.00717	BCa vs. control	Methionine sulfoximine	-		C5H12N2O3S	SXTAYKAGBXMACB-UHFFFAOYSA-N	CS(=N)(=O)CCC(N)C(O)=O	16118	C03510	HMDB0029430
Blood	Liu et al., 2020 doi: 10.3389/fonc.2020.00717	BCa vs. control	Homocysteine thiolactone	-		C4H7NOS	KIWQWJKWBHZMDT-UHFFFAOYSA-N	NC1CCSC1=O	107712	NA	HMDB0002287
Blood	Liu et al., 2020 doi: 10.3389/fonc.2020.00717	BCa vs. control	Acetylcysteine	-		C5H9NO3S	PWKSKIMOESPYIA-BYPYZUCNSA-N	CC(=O)N[C@@H](CS)C(O)=O	12035	C06809	HMDB0001890
Blood	Liu et al., 2020 doi: 10.3389/fonc.2020.00717	BCa vs. control	Avenoleic acid	-		C18H32O3	MZQXAWAWDWCIKG-OHPMOLHNSA-N	CCCC(O)C\C=C/C\C=C/CCCCCCCC(O)=O	75536015	NA	HMDB0029978
Blood	Liu et al., 2020 doi: 10.3389/fonc.2020.00717	BCa vs. control	9S,10R-Epoxy-6Z-nonadecene	+		C19H36O	KZUXZKOKPZTLGK-UHFFFAOYSA-N	CCCCCCCCCC1C(O1)CC=CCCCCC	85446491	NA	NA
Blood	Niziol et al., 2022 doi: 10.1038/s41598-022-19576-9	BCa vs. control	Aureonitol	-		C13H18O2	DTLKTHCXEMHTIQ-DBCNHVMASA-N	CC=CC=CC1COC(C1O)C=CC=C	25064137
Blood	Niziol et al., 2022 doi: 10.1038/s41598-022-19576-9	BCa vs. control	Norcamphor	-		C7H10O	KPMKEVXVVHNIEY-UHFFFAOYSA-N	C1CC2CC1CC2=O	10345
Blood	Niziol et al., 2022 doi: 10.1038/s41598-022-19576-9	BCa vs. control	Perillyl alcohol	-		C10H16O	NDTYTMIUWGWIMO-UHFFFAOYSA-N	CC(=C)C1CCC(CO)=CC1	10819	C02452	HMDB0003634
Blood	Niziol et al., 2022 doi: 10.1038/s41598-022-19576-9	BCa vs. control	Thymol	-		C10H14O	MGSRCZKZVOBKFT-UHFFFAOYSA-N	CC(C)C1=C(O)C=C(C)C=C1	6989	C09908	HMDB0001878
Blood	Niziol et al., 2022 doi: 10.1038/s41598-022-19576-9	BCa vs. control	Methyl 2-octynoate	-		C9H14O2	FRLZQXRXIKQFNS-UHFFFAOYSA-N	CCCCCC#CC(=O)OC	8092	NA	HMDB0031302
Blood	Niziol et al., 2022 doi: 10.1038/s41598-022-19576-9	BCa vs. control	3,5,5-Trimethyl-2-cyclohexen-1-one	-		C9H14O	HJOVHMDZYOCNQW-UHFFFAOYSA-N	CC1=CC(=O)CC(C)(C)C1	6544	C14743	HMDB0031195
Blood	Niziol et al., 2022 doi: 10.1038/s41598-022-19576-9	BCa vs. control	Alantolactone	-		C15H20O2	PXOYOCNNSUAQNS-UHFFFAOYSA-N	CC1CCCC2(C)CC3OC(=O)C(=C)C3C=C12	327378	C09289	HMDB0035906
Blood	Niziol et al., 2022 doi: 10.1038/s41598-022-19576-9	BCa vs. control	4-Heptanone	-		C7H14O	HCFAJYNVAYBARA-UHFFFAOYSA-N	CCCC(=O)CCC	31246	NA	HMDB0004814
Blood	Niziol et al., 2022 doi: 10.1038/s41598-022-19576-9	BCa vs. control	7-Epijasmonic acid	-		C12H18O3	ZNJFBWYDHIGLCU-QKMQQOOLSA-N	CC\C=C/C[C@H]1[C@@H](CC(O)=O)CCC1=O	NA	C16317	HMDB0303804
Blood	Niziol et al., 2022 doi: 10.1038/s41598-022-19576-9	BCa vs. control	Dihydrojasmone	-		C11H18O	YCIXWYOBMVNGTB-UHFFFAOYSA-N	CCCCCC1=C(C)CCC1=O	62378	NA	HMDB0031565
Blood	Niziol et al., 2022 doi: 10.1038/s41598-022-19576-9	BCa vs. control	Valeric acid	-		C5H10O2	NQPDZGIKBAWPEJ-UHFFFAOYSA-N	CCCCC(O)=O	7991	C00803	HMDB0000892
Blood	Niziol et al., 2022 doi: 10.1038/s41598-022-19576-9	BCa vs. control	4,4,7a-trimethyl-3a,5,6,7-tetrahydro-3H-indene-1-carboxylic acid	-		C13H20O2	ACQRUPZAAPLQQP-UHFFFAOYSA-N	CC1(CCCC2(C1CC=C2C(=O)O)C)C	51136570	NA	NA
Blood	Niziol et al., 2022 doi: 10.1038/s41598-022-19576-9	BCa vs. control	1-Acetylindole	+		C10H9NO	UUCUQJHYUPXDHN-UHFFFAOYSA-N	CC(=O)N1C=CC2=CC=CC=C21	68470	NA	NA
Blood	Niziol et al., 2022 doi: 10.1038/s41598-022-19576-9	BCa vs. control	Linoleic acid	+		C18H32O2	OYHQOLUKZRVURQ-HZJYTTRNSA-N	CCCCC\C=C/C\C=C/CCCCCCCC(O)=O	5280450	C01595	HMDB0000673
Blood	Niziol et al., 2022 doi: 10.1038/s41598-022-19576-9	BCa vs. control	1-Phenyl-1-pentanone	-		C11H14O	XKGLSKVNOSHTAD-UHFFFAOYSA-N	CCCCC(=O)C1=CC=CC=C1	66093	NA	HMDB0031208
Blood	Niziol et al., 2022 doi: 10.1038/s41598-022-19576-9	BCa vs. control	Umbelliferone	-		C9H6O3	ORHBXUUXSCNDEV-UHFFFAOYSA-N	OC1=CC2=C(C=C1)C=CC(=O)O2	5281426	C09315	HMDB0029865
Blood	Niziol et al., 2022 doi: 10.1038/s41598-022-19576-9	BCa vs. control	Elaidic acid	+		C18H34O2	ZQPPMHVWECSIRJ-MDZDMXLPSA-N	CCCCCCCC\C=C\CCCCCCCC(O)=O	637517	C01712	HMDB0000573
Blood	Niziol et al., 2022 doi: 10.1038/s41598-022-19576-9	BCa vs. control	3-Ethylphenol	-		C8H10O	HMNKTRSOROOSPP-UHFFFAOYSA-N	CCC1=CC(O)=CC=C1	12101	C14386	HMDB0059873
Blood	Niziol et al., 2022 doi: 10.1038/s41598-022-19576-9	BCa vs. control	D-Limonene	-		C10H16	XMGQYMWWDOXHJM-JTQLQIEISA-N	CC(=C)[C@@H]1CCC(C)=CC1	440917	C06099	HMDB0003375
Blood	Niziol et al., 2022 doi: 10.1038/s41598-022-19576-9	BCa vs. control	6-Hydroxy-4,4,7a-trimethyl-5,6,7,7a-tetrahydrobenzofuran-2(4H)-one	-		C11H16O3	XEVQXKKKAVVSMW-UHFFFAOYSA-N	CC1(CC(CC2(C1=CC(=O)O2)C)O)C	14334	NA	NA
Blood	Niziol et al., 2022 doi: 10.1038/s41598-022-19576-9	BCa vs. control	LysoPE(P-18:0/0:0)	-		C23H48NO6P	KACDZDULGKPXHT-HIVNOOBXSA-N	CCCCCCCCCCCCCCCC\C=C/OC[C@@H](O)COP(O)(=O)OCCN	42607470	NA	HMDB0240598
Blood	Niziol et al., 2022 doi: 10.1038/s41598-022-19576-9	BCa vs. control	Palmitoleoylethanolamide	+		C18H35NO2	WFRLANWAASSSFV-FPLPWBNLSA-N	CCCCCC\C=C/CCCCCCCC(=O)NCCO	9835868	NA	HMDB0013648
Blood	Niziol et al., 2022 doi: 10.1038/s41598-022-19576-9	BCa vs. control	LysoPE(P-16:0/0:0)	-		C21H44NO6P	QYTPGOPLNFESQC-NUTQULCTSA-N	[H][C@@](O)(CO\C=C/CCCCCCCCCCCCCC)COP(O)(=O)OCCN	42607469	NA	HMDB0011152
Blood	Niziol et al., 2022 doi: 10.1038/s41598-022-19576-9	BCa vs. control	3-Hexanone	-		C6H12O	PFCHFHIRKBAQGU-UHFFFAOYSA-N	CCCC(=O)CC	11509	NA	HMDB0000753
Blood	Niziol et al., 2022 doi: 10.1038/s41598-022-19576-9	BCa vs. control	Epsilon-caprolactam	+		C6H11NO	JBKVHLHDHHXQEQ-UHFFFAOYSA-N	O=C1CCCCCN1	7768	C06593	HMDB0062769
Blood	Niziol et al., 2022 doi: 10.1038/s41598-022-19576-9	BCa vs. control	L-Acetylcarnitine	+		C9H17NO4	RDHQFKQIGNGIED-MRVPVSSYSA-N	CC(=O)O[C@H](CC([O-])=O)C[N+](C)(C)C	NA	NA	HMDB0000201
Blood	Niziol et al., 2022 doi: 10.1038/s41598-022-19576-9	BCa vs. control	LysoPC 18:3	-	LPC 18:3	C26H48NO7P	WKQNRCYKYCKESD-YVHLTTHBSA-N	CC\C=C/C\C=C/C\C=C/CCCCCCCC(=O)OC[C@](O)([H])COP([O-])(=O)OCC[N+](C)(C)C	24779469	NA	HMDB0010388
Blood	Niziol et al., 2022 doi: 10.1038/s41598-022-19576-9	HG-BCa vs. control	Aureonitol	-		C13H18O2	DTLKTHCXEMHTIQ-DBCNHVMASA-N	CC=CC=CC1COC(C1O)C=CC=C	25064137
Blood	Niziol et al., 2022 doi: 10.1038/s41598-022-19576-9	HG-BCa vs. control	7-Epijasmonic acid	-		C12H18O3	ZNJFBWYDHIGLCU-QKMQQOOLSA-N	CC\C=C/C[C@H]1[C@@H](CC(O)=O)CCC1=O	NA	C16317	HMDB0303804
Blood	Niziol et al., 2022 doi: 10.1038/s41598-022-19576-9	HG-BCa vs. control	3,5,5-Trimethyl-2-cyclohexen-1-one	-		C9H14O	HJOVHMDZYOCNQW-UHFFFAOYSA-N	CC1=CC(=O)CC(C)(C)C1	6544	C14743	HMDB0031195
Blood	Niziol et al., 2022 doi: 10.1038/s41598-022-19576-9	HG-BCa vs. control	Alantolactone	-		C15H20O2	PXOYOCNNSUAQNS-UHFFFAOYSA-N	CC1CCCC2(C)CC3OC(=O)C(=C)C3C=C12	327378	C09289	HMDB0035906
Blood	Niziol et al., 2022 doi: 10.1038/s41598-022-19576-9	HG-BCa vs. control	Valeric acid	-		C5H10O2	NQPDZGIKBAWPEJ-UHFFFAOYSA-N	CCCCC(O)=O	7991	C00803	HMDB0000892
Blood	Niziol et al., 2022 doi: 10.1038/s41598-022-19576-9	HG-BCa vs. control	4-Heptanone	-		C7H14O	HCFAJYNVAYBARA-UHFFFAOYSA-N	CCCC(=O)CCC	31246	NA	HMDB0004814
Blood	Niziol et al., 2022 doi: 10.1038/s41598-022-19576-9	HG-BCa vs. control	Methyl 2-octynoate	-		C9H14O2	FRLZQXRXIKQFNS-UHFFFAOYSA-N	CCCCCC#CC(=O)OC	8092	NA	HMDB0031302
Blood	Niziol et al., 2022 doi: 10.1038/s41598-022-19576-9	HG-BCa vs. control	4,4,7a-trimethyl-3a,5,6,7-tetrahydro-3H-indene-1-carboxylic acid	-		C13H20O2	ACQRUPZAAPLQQP-UHFFFAOYSA-N	CC1(CCCC2(C1CC=C2C(=O)O)C)C	51136570	NA	NA
Blood	Niziol et al., 2022 doi: 10.1038/s41598-022-19576-9	HG-BCa vs. control	Thymol	-		C10H14O	MGSRCZKZVOBKFT-UHFFFAOYSA-N	CC(C)C1=C(O)C=C(C)C=C1	6989	C09908	HMDB0001878
Blood	Niziol et al., 2022 doi: 10.1038/s41598-022-19576-9	HG-BCa vs. control	4,7-Dimethyl-1,3-benzothiazol-2-ylamine	+
Blood	Niziol et al., 2022 doi: 10.1038/s41598-022-19576-9	HG-BCa vs. control	D-Limonene	-		C10H16	XMGQYMWWDOXHJM-JTQLQIEISA-N	CC(=C)[C@@H]1CCC(C)=CC1	440917	C06099	HMDB0003375
Blood	Niziol et al., 2022 doi: 10.1038/s41598-022-19576-9	HG-BCa vs. control	LysoPE(P-18:0/0:0)	-		C23H48NO6P	KACDZDULGKPXHT-HIVNOOBXSA-N	CCCCCCCCCCCCCCCC\C=C/OC[C@@H](O)COP(O)(=O)OCCN	42607470	NA	HMDB0240598
Blood	Niziol et al., 2022 doi: 10.1038/s41598-022-19576-9	HG-BCa vs. control	1-Acetylindole	+		C10H9NO	UUCUQJHYUPXDHN-UHFFFAOYSA-N	CC(=O)N1C=CC2=CC=CC=C21	68470	NA	NA
Blood	Niziol et al., 2022 doi: 10.1038/s41598-022-19576-9	HG-BCa vs. control	6-Hydroxy-4,4,7a-trimethyl-5,6,7,7a-tetrahydrobenzofuran-2(4H)-one	-		C11H16O3	XEVQXKKKAVVSMW-UHFFFAOYSA-N	CC1(CC(CC2(C1=CC(=O)O2)C)O)C	14334	NA	NA
Blood	Niziol et al., 2022 doi: 10.1038/s41598-022-19576-9	HG-BCa vs. control	LysoPE(P-16:0/0:0)	-		C21H44NO6P	QYTPGOPLNFESQC-NUTQULCTSA-N	[H][C@@](O)(CO\C=C/CCCCCCCCCCCCCC)COP(O)(=O)OCCN	42607469	NA	HMDB0011152
Blood	Niziol et al., 2022 doi: 10.1038/s41598-022-19576-9	HG-BCa vs. control	LysoPC 20:3	-		C28H52NO7P	BBNHCUBQEQJHIG-FZZJNMCHSA-N	CCCCC\C=C/C\C=C/C\C=C/CCCCCCC(=O)OC[C@@H](O)COP([O-])(=O)OCC[N+](C)(C)C	52924055	NA	HMDB0010394
Blood	Niziol et al., 2022 doi: 10.1038/s41598-022-19576-9	HG-BCa vs. control	Linoleic acid	+		C18H32O2	OYHQOLUKZRVURQ-HZJYTTRNSA-N	CCCCC\C=C/C\C=C/CCCCCCCC(O)=O	5280450	C01595	HMDB0000673
Blood	Niziol et al., 2022 doi: 10.1038/s41598-022-19576-9	HG-BCa vs. control	LysoPC 18:3	-	LPC 18:3	C26H48NO7P	WKQNRCYKYCKESD-YVHLTTHBSA-N	CC\C=C/C\C=C/C\C=C/CCCCCCCC(=O)OC[C@](O)([H])COP([O-])(=O)OCC[N+](C)(C)C	24779469	NA	HMDB0010388
Blood	Niziol et al., 2022 doi: 10.1038/s41598-022-19576-9	HG-BCa vs. control	L-Acetylcarnitine	+		C9H17NO4	RDHQFKQIGNGIED-MRVPVSSYSA-N	CC(=O)O[C@H](CC([O-])=O)C[N+](C)(C)C	NA	NA	HMDB0000201
Blood	Niziol et al., 2022 doi: 10.1038/s41598-022-19576-9	HG-BCa vs. control	Epsilon-caprolactam	+		C6H11NO	JBKVHLHDHHXQEQ-UHFFFAOYSA-N	O=C1CCCCCN1	7768	C06593	HMDB0062769
Blood	Niziol et al., 2022 doi: 10.1038/s41598-022-19576-9	LG-BCa vs. control	Aureonitol	-		C13H18O2	DTLKTHCXEMHTIQ-DBCNHVMASA-N	CC=CC=CC1COC(C1O)C=CC=C	25064137
Blood	Niziol et al., 2022 doi: 10.1038/s41598-022-19576-9	LG-BCa vs. control	7-Epijasmonic acid	-		C12H18O3	ZNJFBWYDHIGLCU-QKMQQOOLSA-N	CC\C=C/C[C@H]1[C@@H](CC(O)=O)CCC1=O	NA	C16317	HMDB0303804
Blood	Niziol et al., 2022 doi: 10.1038/s41598-022-19576-9	LG-BCa vs. control	3,5,5-Trimethyl-2-cyclohexen-1-one	-		C9H14O	HJOVHMDZYOCNQW-UHFFFAOYSA-N	CC1=CC(=O)CC(C)(C)C1	6544	C14743	HMDB0031195
Blood	Niziol et al., 2022 doi: 10.1038/s41598-022-19576-9	LG-BCa vs. control	Alantolactone	-		C15H20O2	PXOYOCNNSUAQNS-UHFFFAOYSA-N	CC1CCCC2(C)CC3OC(=O)C(=C)C3C=C12	327378	C09289	HMDB0035906
Blood	Niziol et al., 2022 doi: 10.1038/s41598-022-19576-9	LG-BCa vs. control	Valeric acid	-		C5H10O2	NQPDZGIKBAWPEJ-UHFFFAOYSA-N	CCCCC(O)=O	7991	C00803	HMDB0000892
Blood	Niziol et al., 2022 doi: 10.1038/s41598-022-19576-9	LG-BCa vs. control	4-Heptanone	-		C7H14O	HCFAJYNVAYBARA-UHFFFAOYSA-N	CCCC(=O)CCC	31246	NA	HMDB0004814
Blood	Niziol et al., 2022 doi: 10.1038/s41598-022-19576-9	LG-BCa vs. control	Methyl 2-octynoate	-		C9H14O2	FRLZQXRXIKQFNS-UHFFFAOYSA-N	CCCCCC#CC(=O)OC	8092	NA	HMDB0031302
Blood	Niziol et al., 2022 doi: 10.1038/s41598-022-19576-9	LG-BCa vs. control	4,4,7a-trimethyl-3a,5,6,7-tetrahydro-3H-indene-1-carboxylic acid	-		C13H20O2	ACQRUPZAAPLQQP-UHFFFAOYSA-N	CC1(CCCC2(C1CC=C2C(=O)O)C)C	51136570	NA	NA
Blood	Niziol et al., 2022 doi: 10.1038/s41598-022-19576-9	LG-BCa vs. control	Thymol	-		C10H14O	MGSRCZKZVOBKFT-UHFFFAOYSA-N	CC(C)C1=C(O)C=C(C)C=C1	6989	C09908	HMDB0001878
Blood	Niziol et al., 2022 doi: 10.1038/s41598-022-19576-9	LG-BCa vs. control	Umbelliferone	-		C9H6O3	ORHBXUUXSCNDEV-UHFFFAOYSA-N	OC1=CC2=C(C=C1)C=CC(=O)O2	5281426	C09315	HMDB0029865
Blood	Niziol et al., 2022 doi: 10.1038/s41598-022-19576-9	LG-BCa vs. control	D-Limonene	-		C10H16	XMGQYMWWDOXHJM-JTQLQIEISA-N	CC(=C)[C@@H]1CCC(C)=CC1	440917	C06099	HMDB0003375
Blood	Niziol et al., 2022 doi: 10.1038/s41598-022-19576-9	LG-BCa vs. control	LysoPE(P-18:0/0:0)	-		C23H48NO6P	KACDZDULGKPXHT-HIVNOOBXSA-N	CCCCCCCCCCCCCCCC\C=C/OC[C@@H](O)COP(O)(=O)OCCN	42607470	NA	HMDB0240598
Blood	Niziol et al., 2022 doi: 10.1038/s41598-022-19576-9	LG-BCa vs. control	1-Acetylindole	+		C10H9NO	UUCUQJHYUPXDHN-UHFFFAOYSA-N	CC(=O)N1C=CC2=CC=CC=C21	68470	NA	NA
Blood	Niziol et al., 2022 doi: 10.1038/s41598-022-19576-9	LG-BCa vs. control	6-Hydroxy-4,4,7a-trimethyl-5,6,7,7a-tetrahydrobenzofuran-2(4H)-one	-		C11H16O3	XEVQXKKKAVVSMW-UHFFFAOYSA-N	CC1(CC(CC2(C1=CC(=O)O2)C)O)C	14334	NA	NA
Blood	Niziol et al., 2022 doi: 10.1038/s41598-022-19576-9	LG-BCa vs. control	Linoleic acid	+		C18H32O2	OYHQOLUKZRVURQ-HZJYTTRNSA-N	CCCCC\C=C/C\C=C/CCCCCCCC(O)=O	5280450	C01595	HMDB0000673
Blood	Niziol et al., 2022 doi: 10.1038/s41598-022-19576-9	LG-BCa vs. control	L-Acetylcarnitine	+		C9H17NO4	RDHQFKQIGNGIED-MRVPVSSYSA-N	CC(=O)O[C@H](CC([O-])=O)C[N+](C)(C)C	NA	NA	HMDB0000201
Blood	Niziol et al., 2022 doi: 10.1038/s41598-022-19576-9	LG-BCa vs. control	Epsilon-caprolactam	+		C6H11NO	JBKVHLHDHHXQEQ-UHFFFAOYSA-N	O=C1CCCCCN1	7768	C06593	HMDB0062769
Blood	Niziol et al., 2022 doi: 10.1038/s41598-022-19576-9	LG-BCa vs. control	3-Hexanone	-		C6H12O	PFCHFHIRKBAQGU-UHFFFAOYSA-N	CCCC(=O)CC	11509	NA	HMDB0000753
Blood	Niziol et al., 2022 doi: 10.1038/s41598-022-19576-9	LG-BCa vs. control	Elaidic acid	+		C18H34O2	ZQPPMHVWECSIRJ-MDZDMXLPSA-N	CCCCCCCC\C=C\CCCCCCCC(O)=O	637517	C01712	HMDB0000573
Blood	Niziol et al., 2022 doi: 10.1038/s41598-022-19576-9	Ta vs. control	1-Acetylindole	+		C10H9NO	UUCUQJHYUPXDHN-UHFFFAOYSA-N	CC(=O)N1C=CC2=CC=CC=C21	68470	NA	NA
Blood	Niziol et al., 2022 doi: 10.1038/s41598-022-19576-9	Ta vs. control	1-Phenyl-1-pentanone	-		C11H14O	XKGLSKVNOSHTAD-UHFFFAOYSA-N	CCCCC(=O)C1=CC=CC=C1	66093	NA	HMDB0031208
Blood	Niziol et al., 2022 doi: 10.1038/s41598-022-19576-9	Ta vs. control	3,5,5-Trimethyl-2-cyclohexen-1-one	-		C9H14O	HJOVHMDZYOCNQW-UHFFFAOYSA-N	CC1=CC(=O)CC(C)(C)C1	6544	C14743	HMDB0031195
Blood	Niziol et al., 2022 doi: 10.1038/s41598-022-19576-9	Ta vs. control	3-Ethylphenol	-		C8H10O	HMNKTRSOROOSPP-UHFFFAOYSA-N	CCC1=CC(O)=CC=C1	12101	C14386	HMDB0059873
Blood	Niziol et al., 2022 doi: 10.1038/s41598-022-19576-9	Ta vs. control	4,4,7a-trimethyl-3a,5,6,7-tetrahydro-3H-indene-1-carboxylic acid	-		C13H20O2	ACQRUPZAAPLQQP-UHFFFAOYSA-N	CC1(CCCC2(C1CC=C2C(=O)O)C)C	51136570	NA	NA
Blood	Niziol et al., 2022 doi: 10.1038/s41598-022-19576-9	Ta vs. control	4-Heptanone	-		C7H14O	HCFAJYNVAYBARA-UHFFFAOYSA-N	CCCC(=O)CCC	31246	NA	HMDB0004814
Blood	Niziol et al., 2022 doi: 10.1038/s41598-022-19576-9	Ta vs. control	7-Epijasmonic acid	-		C12H18O3	ZNJFBWYDHIGLCU-QKMQQOOLSA-N	CC\C=C/C[C@H]1[C@@H](CC(O)=O)CCC1=O	NA	C16317	HMDB0303804
Blood	Niziol et al., 2022 doi: 10.1038/s41598-022-19576-9	Ta vs. control	Alantolactone	-		C15H20O2	PXOYOCNNSUAQNS-UHFFFAOYSA-N	CC1CCCC2(C)CC3OC(=O)C(=C)C3C=C12	327378	C09289	HMDB0035906
Blood	Niziol et al., 2022 doi: 10.1038/s41598-022-19576-9	Ta vs. control	Aureonitol	-		C13H18O2	DTLKTHCXEMHTIQ-DBCNHVMASA-N	CC=CC=CC1COC(C1O)C=CC=C	25064137
Blood	Niziol et al., 2022 doi: 10.1038/s41598-022-19576-9	Ta vs. control	Benzophenone	-		C13H10O	RWCCWEUUXYIKHB-UHFFFAOYSA-N	O=C(C1=CC=CC=C1)C1=CC=CC=C1	3102	C06354	HMDB0032049
Blood	Niziol et al., 2022 doi: 10.1038/s41598-022-19576-9	Ta vs. control	Curcumol	-		C15H24O2	QRMPRVXWPCLVNI-UHFFFAOYSA-N	CC(C)C1CC23OC1(O)CC(=C)C2CCC3C	228604	NA	HMDB0038122
Blood	Niziol et al., 2022 doi: 10.1038/s41598-022-19576-9	Ta vs. control	Cys-Pro	+
Blood	Niziol et al., 2022 doi: 10.1038/s41598-022-19576-9	Ta vs. control	D-Limonene	-		C10H16	XMGQYMWWDOXHJM-JTQLQIEISA-N	CC(=C)[C@@H]1CCC(C)=CC1	440917	C06099	HMDB0003375
Blood	Niziol et al., 2022 doi: 10.1038/s41598-022-19576-9	Ta vs. control	Elaidic acid	+		C18H34O2	ZQPPMHVWECSIRJ-MDZDMXLPSA-N	CCCCCCCC\C=C\CCCCCCCC(O)=O	637517	C01712	HMDB0000573
Blood	Niziol et al., 2022 doi: 10.1038/s41598-022-19576-9	Ta vs. control	Epsilon-caprolactam	+		C6H11NO	JBKVHLHDHHXQEQ-UHFFFAOYSA-N	O=C1CCCCCN1	7768	C06593	HMDB0062769
Blood	Niziol et al., 2022 doi: 10.1038/s41598-022-19576-9	Ta vs. control	Isovalerylcarnitine	+		C12H23NO4	IGQBPDJNUXPEMT-UHFFFAOYSA-N	CC(C)CC(=O)OC(CC([O-])=O)C[N+](C)(C)C	NA	NA	HMDB0000688
Blood	Niziol et al., 2022 doi: 10.1038/s41598-022-19576-9	Ta vs. control	L-Acetylcarnitine	+		C9H17NO4	RDHQFKQIGNGIED-MRVPVSSYSA-N	CC(=O)O[C@H](CC([O-])=O)C[N+](C)(C)C	NA	NA	HMDB0000201
Blood	Niziol et al., 2022 doi: 10.1038/s41598-022-19576-9	Ta vs. control	Linoleic acid	+		C18H32O2	OYHQOLUKZRVURQ-HZJYTTRNSA-N	CCCCC\C=C/C\C=C/CCCCCCCC(O)=O	5280450	C01595	HMDB0000673
Blood	Niziol et al., 2022 doi: 10.1038/s41598-022-19576-9	Ta vs. control	LysoPE(P-18:0/0:0)	-		C23H48NO6P	KACDZDULGKPXHT-HIVNOOBXSA-N	CCCCCCCCCCCCCCCC\C=C/OC[C@@H](O)COP(O)(=O)OCCN	42607470	NA	HMDB0240598
Blood	Niziol et al., 2022 doi: 10.1038/s41598-022-19576-9	Ta vs. control	Methyl 2-octynoate	-		C9H14O2	FRLZQXRXIKQFNS-UHFFFAOYSA-N	CCCCCC#CC(=O)OC	8092	NA	HMDB0031302
Blood	Niziol et al., 2022 doi: 10.1038/s41598-022-19576-9	Ta vs. control	LysoPE(P-16:0/0:0)	-		C21H44NO6P	QYTPGOPLNFESQC-NUTQULCTSA-N	[H][C@@](O)(CO\C=C/CCCCCCCCCCCCCC)COP(O)(=O)OCCN	42607469	NA	HMDB0011152
Blood	Niziol et al., 2022 doi: 10.1038/s41598-022-19576-9	Ta vs. control	Perillyl alcohol	-		C10H16O	NDTYTMIUWGWIMO-UHFFFAOYSA-N	CC(=C)C1CCC(CO)=CC1	10819	C02452	HMDB0003634
Blood	Niziol et al., 2022 doi: 10.1038/s41598-022-19576-9	Ta vs. control	Thymol	-		C10H14O	MGSRCZKZVOBKFT-UHFFFAOYSA-N	CC(C)C1=C(O)C=C(C)C=C1	6989	C09908	HMDB0001878
Blood	Niziol et al., 2022 doi: 10.1038/s41598-022-19576-9	Ta vs. control	Umbelliferone	-		C9H6O3	ORHBXUUXSCNDEV-UHFFFAOYSA-N	OC1=CC2=C(C=C1)C=CC(=O)O2	5281426	C09315	HMDB0029865
Blood	Niziol et al., 2022 doi: 10.1038/s41598-022-19576-9	Ta vs. control	Valeric acid	-		C5H10O2	NQPDZGIKBAWPEJ-UHFFFAOYSA-N	CCCCC(O)=O	7991	C00803	HMDB0000892
Blood	Niziol et al., 2022 doi: 10.1038/s41598-022-19576-9	T1 vs control	1-Acetylindole	+		C10H9NO	UUCUQJHYUPXDHN-UHFFFAOYSA-N	CC(=O)N1C=CC2=CC=CC=C21	68470	NA	NA
Blood	Niziol et al., 2022 doi: 10.1038/s41598-022-19576-9	T1 vs control	1-Phenyl-1-pentanone	-		C11H14O	XKGLSKVNOSHTAD-UHFFFAOYSA-N	CCCCC(=O)C1=CC=CC=C1	66093	NA	HMDB0031208
Blood	Niziol et al., 2022 doi: 10.1038/s41598-022-19576-9	T1 vs control	3,5,5-Trimethyl-2-cyclohexen-1-one	-		C9H14O	HJOVHMDZYOCNQW-UHFFFAOYSA-N	CC1=CC(=O)CC(C)(C)C1	6544	C14743	HMDB0031195
Blood	Niziol et al., 2022 doi: 10.1038/s41598-022-19576-9	T1 vs control	3-Ethylphenol	-		C8H10O	HMNKTRSOROOSPP-UHFFFAOYSA-N	CCC1=CC(O)=CC=C1	12101	C14386	HMDB0059873
Blood	Niziol et al., 2022 doi: 10.1038/s41598-022-19576-9	T1 vs control	4,4,7a-trimethyl-3a,5,6,7-tetrahydro-3H-indene-1-carboxylic acid	-		C13H20O2	ACQRUPZAAPLQQP-UHFFFAOYSA-N	CC1(CCCC2(C1CC=C2C(=O)O)C)C	51136570	NA	NA
Blood	Niziol et al., 2022 doi: 10.1038/s41598-022-19576-9	T1 vs control	4,7-Dimethyl-1,3-benzothiazol-2-ylamine	+
Blood	Niziol et al., 2022 doi: 10.1038/s41598-022-19576-9	T1 vs control	4-Heptanone	-		C7H14O	HCFAJYNVAYBARA-UHFFFAOYSA-N	CCCC(=O)CCC	31246	NA	HMDB0004814
Blood	Niziol et al., 2022 doi: 10.1038/s41598-022-19576-9	T1 vs control	7-Epijasmonic acid	-		C12H18O3	ZNJFBWYDHIGLCU-QKMQQOOLSA-N	CC\C=C/C[C@H]1[C@@H](CC(O)=O)CCC1=O	NA	C16317	HMDB0303804
Blood	Niziol et al., 2022 doi: 10.1038/s41598-022-19576-9	T1 vs control	Alantolactone	-		C15H20O2	PXOYOCNNSUAQNS-UHFFFAOYSA-N	CC1CCCC2(C)CC3OC(=O)C(=C)C3C=C12	327378	C09289	HMDB0035906
Blood	Niziol et al., 2022 doi: 10.1038/s41598-022-19576-9	T1 vs control	Alpha-hydroxyisobutyric acid	+		C4H8O3	BWLBGMIXKSTLSX-UHFFFAOYSA-N	CC(C)(O)C(O)=O	11671	NA	HMDB0000729
Blood	Niziol et al., 2022 doi: 10.1038/s41598-022-19576-9	T1 vs control	Aureonitol	-		C13H18O2	DTLKTHCXEMHTIQ-DBCNHVMASA-N	CC=CC=CC1COC(C1O)C=CC=C	25064137
Blood	Niziol et al., 2022 doi: 10.1038/s41598-022-19576-9	T1 vs control	Cefazolin	+		C14H14N8O4S3	MLYYVTUWGNIJIB-BXKDBHETSA-N	[H][C@]12SCC(CSC3=NN=C(C)S3)=C(N1C(=O)[C@H]2NC(=O)CN1C=NN=N1)C(O)=O	33255	C06880	HMDB0015422
Blood	Niziol et al., 2022 doi: 10.1038/s41598-022-19576-9	T1 vs control	D-Limonene	-		C10H16	XMGQYMWWDOXHJM-JTQLQIEISA-N	CC(=C)[C@@H]1CCC(C)=CC1	440917	C06099	HMDB0003375
Blood	Niziol et al., 2022 doi: 10.1038/s41598-022-19576-9	T1 vs control	Elaidic acid	+		C18H34O2	ZQPPMHVWECSIRJ-MDZDMXLPSA-N	CCCCCCCC\C=C\CCCCCCCC(O)=O	637517	C01712	HMDB0000573
Blood	Niziol et al., 2022 doi: 10.1038/s41598-022-19576-9	T1 vs control	Epsilon-caprolactam	+		C6H11NO	JBKVHLHDHHXQEQ-UHFFFAOYSA-N	O=C1CCCCCN1	7768	C06593	HMDB0062769
Blood	Niziol et al., 2022 doi: 10.1038/s41598-022-19576-9	T1 vs control	Isovalerylcarnitine	+		C12H23NO4	IGQBPDJNUXPEMT-UHFFFAOYSA-N	CC(C)CC(=O)OC(CC([O-])=O)C[N+](C)(C)C	NA	NA	HMDB0000688
Blood	Niziol et al., 2022 doi: 10.1038/s41598-022-19576-9	T1 vs control	L-Acetylcarnitine	+		C9H17NO4	RDHQFKQIGNGIED-MRVPVSSYSA-N	CC(=O)O[C@H](CC([O-])=O)C[N+](C)(C)C	NA	NA	HMDB0000201
Blood	Niziol et al., 2022 doi: 10.1038/s41598-022-19576-9	T1 vs control	Linoleic acid	+		C18H32O2	OYHQOLUKZRVURQ-HZJYTTRNSA-N	CCCCC\C=C/C\C=C/CCCCCCCC(O)=O	5280450	C01595	HMDB0000673
Blood	Niziol et al., 2022 doi: 10.1038/s41598-022-19576-9	T1 vs control	LysoPC 20:3	-		C28H52NO7P	BBNHCUBQEQJHIG-FZZJNMCHSA-N	CCCCC\C=C/C\C=C/C\C=C/CCCCCCC(=O)OC[C@@H](O)COP([O-])(=O)OCC[N+](C)(C)C	52924055	NA	HMDB0010394
Blood	Niziol et al., 2022 doi: 10.1038/s41598-022-19576-9	T1 vs control	LysoPC(P-18:0)	-
Blood	Niziol et al., 2022 doi: 10.1038/s41598-022-19576-9	T1 vs control	LysoPE(P-18:0/0:0)	-		C23H48NO6P	KACDZDULGKPXHT-HIVNOOBXSA-N	CCCCCCCCCCCCCCCC\C=C/OC[C@@H](O)COP(O)(=O)OCCN	42607470	NA	HMDB0240598
Blood	Niziol et al., 2022 doi: 10.1038/s41598-022-19576-9	T1 vs control	Methyl 2-octynoate	-		C9H14O2	FRLZQXRXIKQFNS-UHFFFAOYSA-N	CCCCCC#CC(=O)OC	8092	NA	HMDB0031302
Blood	Niziol et al., 2022 doi: 10.1038/s41598-022-19576-9	T1 vs control	PC 16:0/18:3	-
Blood	Niziol et al., 2022 doi: 10.1038/s41598-022-19576-9	T1 vs control	PC 16:1(9Z)/16:1(9Z)	-
Blood	Niziol et al., 2022 doi: 10.1038/s41598-022-19576-9	T1 vs control	LysoPE P-16:0/0:0	-		C21H44NO6P	QYTPGOPLNFESQC-NUTQULCTSA-N	[H][C@@](O)(CO\C=C/CCCCCCCCCCCCCC)COP(O)(=O)OCCN	42607469	NA	HMDB0011152
Blood	Niziol et al., 2022 doi: 10.1038/s41598-022-19576-9	T1 vs control	Perillyl alcohol	-		C10H16O	NDTYTMIUWGWIMO-UHFFFAOYSA-N	CC(=C)C1CCC(CO)=CC1	10819	C02452	HMDB0003634
Blood	Niziol et al., 2022 doi: 10.1038/s41598-022-19576-9	T1 vs control	Valeric acid	-		C5H10O2	NQPDZGIKBAWPEJ-UHFFFAOYSA-N	CCCCC(O)=O	7991	C00803	HMDB0000892
Blood	Niziol et al., 2022 doi: 10.1038/s41598-022-19576-9	T2 vs. control	1-Acetylindole	+		C10H9NO	UUCUQJHYUPXDHN-UHFFFAOYSA-N	CC(=O)N1C=CC2=CC=CC=C21	68470	NA	NA
Blood	Niziol et al., 2022 doi: 10.1038/s41598-022-19576-9	T2 vs. control	1-Phenyl-1-pentanone	-		C11H14O	XKGLSKVNOSHTAD-UHFFFAOYSA-N	CCCCC(=O)C1=CC=CC=C1	66093	NA	HMDB0031208
Blood	Niziol et al., 2022 doi: 10.1038/s41598-022-19576-9	T2 vs. control	3,5,5-Trimethyl-2-cyclohexen-1-one	-		C9H14O	HJOVHMDZYOCNQW-UHFFFAOYSA-N	CC1=CC(=O)CC(C)(C)C1	6544	C14743	HMDB0031195
Blood	Niziol et al., 2022 doi: 10.1038/s41598-022-19576-9	T2 vs. control	3-Ethylphenol	-		C8H10O	HMNKTRSOROOSPP-UHFFFAOYSA-N	CCC1=CC(O)=CC=C1	12101	C14386	HMDB0059873
Blood	Niziol et al., 2022 doi: 10.1038/s41598-022-19576-9	T2 vs. control	4,4,7a-trimethyl-3a,5,6,7-tetrahydro-3H-indene-1-carboxylic acid	-		C13H20O2	ACQRUPZAAPLQQP-UHFFFAOYSA-N	CC1(CCCC2(C1CC=C2C(=O)O)C)C	51136570	NA	NA
Blood	Niziol et al., 2022 doi: 10.1038/s41598-022-19576-9	T2 vs. control	4-Heptanone	-		C7H14O	HCFAJYNVAYBARA-UHFFFAOYSA-N	CCCC(=O)CCC	31246	NA	HMDB0004814
Blood	Niziol et al., 2022 doi: 10.1038/s41598-022-19576-9	T2 vs. control	7-Epijasmonic acid	-		C12H18O3	ZNJFBWYDHIGLCU-QKMQQOOLSA-N	CC\C=C/C[C@H]1[C@@H](CC(O)=O)CCC1=O	NA	C16317	HMDB0303804
Blood	Niziol et al., 2022 doi: 10.1038/s41598-022-19576-9	T2 vs. control	Alantolactone	-		C15H20O2	PXOYOCNNSUAQNS-UHFFFAOYSA-N	CC1CCCC2(C)CC3OC(=O)C(=C)C3C=C12	327378	C09289	HMDB0035906
Blood	Niziol et al., 2022 doi: 10.1038/s41598-022-19576-9	T2 vs. control	Alpha-hydroxyisobutyric acid	+		C4H8O3	BWLBGMIXKSTLSX-UHFFFAOYSA-N	CC(C)(O)C(O)=O	11671	NA	HMDB0000729
Blood	Niziol et al., 2022 doi: 10.1038/s41598-022-19576-9	T2 vs. control	Aureonitol	-		C13H18O2	DTLKTHCXEMHTIQ-DBCNHVMASA-N	CC=CC=CC1COC(C1O)C=CC=C	25064137
Blood	Niziol et al., 2022 doi: 10.1038/s41598-022-19576-9	T2 vs. control	Cefazolin	+		C14H14N8O4S3	MLYYVTUWGNIJIB-BXKDBHETSA-N	[H][C@]12SCC(CSC3=NN=C(C)S3)=C(N1C(=O)[C@H]2NC(=O)CN1C=NN=N1)C(O)=O	33255	C06880	HMDB0015422
Blood	Niziol et al., 2022 doi: 10.1038/s41598-022-19576-9	T2 vs. control	Creatinine	+		C4H7N3O	DDRJAANPRJIHGJ-UHFFFAOYSA-N	CN1CC(=O)NC1=N	588	C00791	HMDB0000562
Blood	Niziol et al., 2022 doi: 10.1038/s41598-022-19576-9	T2 vs. control	D-Limonene	-		C10H16	XMGQYMWWDOXHJM-JTQLQIEISA-N	CC(=C)[C@@H]1CCC(C)=CC1	440917	C06099	HMDB0003375
Blood	Niziol et al., 2022 doi: 10.1038/s41598-022-19576-9	T2 vs. control	Elaidic acid	+		C18H34O2	ZQPPMHVWECSIRJ-MDZDMXLPSA-N	CCCCCCCC\C=C\CCCCCCCC(O)=O	637517	C01712	HMDB0000573
Blood	Niziol et al., 2022 doi: 10.1038/s41598-022-19576-9	T2 vs. control	Epsilon-caprolactam	+		C6H11NO	JBKVHLHDHHXQEQ-UHFFFAOYSA-N	O=C1CCCCCN1	7768	C06593	HMDB0062769
Blood	Niziol et al., 2022 doi: 10.1038/s41598-022-19576-9	T2 vs. control	Isovalerylcarnitine	+		C12H23NO4	IGQBPDJNUXPEMT-UHFFFAOYSA-N	CC(C)CC(=O)OC(CC([O-])=O)C[N+](C)(C)C	NA	NA	HMDB0000688
Blood	Niziol et al., 2022 doi: 10.1038/s41598-022-19576-9	T2 vs. control	L-Acetylcarnitine	+		C9H17NO4	RDHQFKQIGNGIED-MRVPVSSYSA-N	CC(=O)O[C@H](CC([O-])=O)C[N+](C)(C)C	NA	NA	HMDB0000201
Blood	Niziol et al., 2022 doi: 10.1038/s41598-022-19576-9	T2 vs. control	Linoleic acid	+		C18H32O2	OYHQOLUKZRVURQ-HZJYTTRNSA-N	CCCCC\C=C/C\C=C/CCCCCCCC(O)=O	5280450	C01595	HMDB0000673
Blood	Niziol et al., 2022 doi: 10.1038/s41598-022-19576-9	T2 vs. control	LysoPC 14:0/0:0	-		C22H46NO7P	VXUOFDJKYGDUJI-OAQYLSRUSA-N	CCCCCCCCCCCCCC(=O)OC[C@@H](O)COP([O-])(=O)OCC[N+](C)(C)C	460604	NA	HMDB0010379
Blood	Niziol et al., 2022 doi: 10.1038/s41598-022-19576-9	T2 vs. control	LysoPC 18:2	-		C26H50NO7P	SPJFYYJXNPEZDW-FTJOPAKQSA-N	[H][C@@](O)(COC(=O)CCCCCCC\C=C/C\C=C/CCCCC)COP([O-])(=O)OCC[N+](C)(C)C	11005824	NA	HMDB0010386
Blood	Niziol et al., 2022 doi: 10.1038/s41598-022-19576-9	T2 vs. control	LysoPC 20:3	-		C28H52NO7P	BBNHCUBQEQJHIG-FZZJNMCHSA-N	CCCCC\C=C/C\C=C/C\C=C/CCCCCCC(=O)OC[C@@H](O)COP([O-])(=O)OCC[N+](C)(C)C	52924055	NA	HMDB0010394
Blood	Niziol et al., 2022 doi: 10.1038/s41598-022-19576-9	T2 vs. control	LysoPC 22:5	-		C30H52NO7P	BIEOSECQPGGZMF-NAIWXXGBSA-N	CC\C=C/C\C=C/C\C=C/C\C=C/C\C=C/CCCCCC(=O)OC[C@](O)([H])COP([O-])(=O)OCC[N+](C)(C)C	53480475	C04230	HMDB0010403
Blood	Niziol et al., 2022 doi: 10.1038/s41598-022-19576-9	T2 vs. control	LysoPE P-18:0/0:0	-		C23H48NO6P	KACDZDULGKPXHT-HIVNOOBXSA-N	CCCCCCCCCCCCCCCC\C=C/OC[C@@H](O)COP(O)(=O)OCCN	42607470	NA	HMDB0240598
Blood	Niziol et al., 2022 doi: 10.1038/s41598-022-19576-9	T2 vs. control	Methyl 2-octynoate	-		C9H14O2	FRLZQXRXIKQFNS-UHFFFAOYSA-N	CCCCCC#CC(=O)OC	8092	NA	HMDB0031302
Blood	Niziol et al., 2022 doi: 10.1038/s41598-022-19576-9	T2 vs. control	LysoPE P-16:0/0:0	-		C21H44NO6P	QYTPGOPLNFESQC-NUTQULCTSA-N	[H][C@@](O)(CO\C=C/CCCCCCCCCCCCCC)COP(O)(=O)OCCN	42607469	NA	HMDB0011152
Blood	Niziol et al., 2022 doi: 10.1038/s41598-022-19576-9	T2 vs. control	Perillyl alcohol	-		C10H16O	NDTYTMIUWGWIMO-UHFFFAOYSA-N	CC(=C)C1CCC(CO)=CC1	10819	C02452	HMDB0003634
Blood	Niziol et al., 2022 doi: 10.1038/s41598-022-19576-9	T2 vs. control	Pro-Leu	+
Blood	Niziol et al., 2022 doi: 10.1038/s41598-022-19576-9	T2 vs. control	Thymol	-		C10H14O	MGSRCZKZVOBKFT-UHFFFAOYSA-N	CC(C)C1=C(O)C=C(C)C=C1	6989	C09908	HMDB0001878
Blood	Niziol et al., 2022 doi: 10.1038/s41598-022-19576-9	T2 vs. control	Umbelliferone	-		C9H6O3	ORHBXUUXSCNDEV-UHFFFAOYSA-N	OC1=CC2=C(C=C1)C=CC(=O)O2	5281426	C09315	HMDB0029865
Blood	Niziol et al., 2022 doi: 10.1038/s41598-022-19576-9	T2 vs. control	Valeric acid	-		C5H10O2	NQPDZGIKBAWPEJ-UHFFFAOYSA-N	CCCCC(O)=O	7991	C00803	HMDB0000892
Blood	Zhou et al., 2016 doi: 10.1007/s00216-016-9797-0	HG-BCa vs. control	Gluconic acid	+		C6H12O7	RGHNJXZEOKUKBD-SQOUGZDYSA-N	OC[C@@H](O)[C@@H](O)[C@H](O)[C@@H](O)C(O)=O	10690	C00257	HMDB0000625
Blood	Zhou et al., 2016 doi: 10.1007/s00216-016-9797-0	HG-BCa vs. control	2-Keto-L-gluconate	+	2-Keto-Gluconic acid	C6H10O7	VBUYCZFBVCCYFD-UHFFFAOYSA-N	OCC(O)C(O)C(O)C(=O)C(O)=O	50	C03342	HMDB0011732
Blood	Zhou et al., 2016 doi: 10.1007/s00216-016-9797-0	HG-BCa vs. control	Ribose	+	D-Ribose	C5H10O5	HMFHBZSHGGEWLO-SOOFDHNKSA-N	OC[C@H]1OC(O)[C@H](O)[C@@H]1O	5779	C00121	HMDB0000283
Blood	Zhou et al., 2016 doi: 10.1007/s00216-016-9797-0	HG-BCa vs. control	Xylitol	+	D-Xylitol	C5H12O5	HEBKCHPVOIAQTA-SCDXWVJYSA-N	OC[C@H](O)[C@@H](O)[C@H](O)CO	6912	C00379	HMDB0002917
Blood	Zhou et al., 2016 doi: 10.1007/s00216-016-9797-0	HG-BCa vs. control	Arabitol	+	D-Arabitol	C5H12O5	HEBKCHPVOIAQTA-QWWZWVQMSA-N	OC[C@@H](O)C(O)[C@H](O)CO	94154	C01904	HMDB0000568
Blood	Zhou et al., 2016 doi: 10.1007/s00216-016-9797-0	HG-BCa vs. control	Maltose	+	D-Maltose	C12H22O11	GUBGYTABKSRVRQ-DKBJLJRDSA-N	OC[C@H]1O[C@H](O[C@H]2[C@H](O)[C@H](O)[C@@H](O)O[C@@H]2CO)[C@H](O)[C@@H](O)[C@@H]1O	10991489	C00208	HMDB0000163
Blood	Zhou et al., 2016 doi: 10.1007/s00216-016-9797-0	HG-BCa vs. control	D-Cellobiose	+		C12H22O11	GUBGYTABKSRVRQ-QRZGKKJRSA-N	OC[C@H]1O[C@@H](O[C@H]2[C@H](O)[C@@H](O)[C@H](O)O[C@@H]2CO)[C@H](O)[C@@H](O)[C@@H]1O	10712	C06422	HMDB0000055
Blood	Zhou et al., 2016 doi: 10.1007/s00216-016-9797-0	HG-BCa vs. control	Galacturonic acid	+		C6H10O7	IAJILQKETJEXLJ-RSJOWCBRSA-N	O[C@@H](C=O)[C@@H](O)[C@@H](O)[C@H](O)C(O)=O	84740	C08348	HMDB0002545
Blood	Zhou et al., 2016 doi: 10.1007/s00216-016-9797-0	HG-BCa vs. control	Myo-Inositol	+		C6H12O6	CDAISMWEOUEBRE-GPIVLXJGSA-N	O[C@H]1[C@H](O)[C@@H](O)[C@H](O)[C@H](O)[C@@H]1O	NA	C00137	HMDB0000211
Blood	Zhou et al., 2016 doi: 10.1007/s00216-016-9797-0	HG-BCa vs. control	Ethylene glycol	-		C2H6O2	LYCAIKOWRPUZTN-UHFFFAOYSA-N	[H]OCCO[H]	174	C15588	HMDB0037790
Blood	Zhou et al., 2016 doi: 10.1007/s00216-016-9797-0	HG-BCa vs. control	Lactose	+
Blood	Zhou et al., 2016 doi: 10.1007/s00216-016-9797-0	HG-BCa vs. control	D-Mannitol	+		C6H14O6	FBPFZTCFMRRESA-KVTDHHQDSA-N	OC[C@@H](O)[C@@H](O)[C@H](O)[C@H](O)CO	6251	C00392	HMDB0000765
Blood	Zhou et al., 2016 doi: 10.1007/s00216-016-9797-0	HG-BCa vs. control	Glucaric acid	+	D-Saccharic acid	C6H10O8	DSLZVSRJTYRBFB-LLEIAEIESA-N	O[C@@H]([C@H](O)[C@@H](O)C(O)=O)[C@H](O)C(O)=O	33037	C00818	HMDB0000663
Blood	Zhou et al., 2016 doi: 10.1007/s00216-016-9797-0	HG-BCa vs. control	D-Threitol	+		C4H10O4	UNXHWFMMPAWVPI-QWWZWVQMSA-N	OC[C@@H](O)[C@H](O)CO	169019	C16884	HMDB0004136
Blood	Zhou et al., 2016 doi: 10.1007/s00216-016-9797-0	HG-BCa vs. control	Erythritol	+		C4H10O4	UNXHWFMMPAWVPI-ZXZARUISSA-N	OC[C@H](O)[C@H](O)CO	222285	C00503	HMDB0002994
Blood	Zhou et al., 2016 doi: 10.1007/s00216-016-9797-0	HG-BCa vs. control	D-Lyxosylamine	+
Blood	Zhou et al., 2016 doi: 10.1007/s00216-016-9797-0	HG-BCa vs. control	Ribonic acid	+		C5H10O6	QXKAIJAYHKCRRA-BXXZVTAOSA-N	OC[C@@H](O)[C@@H](O)[C@@H](O)C(O)=O	5460677	C01685	HMDB0000867
Blood	Zhou et al., 2016 doi: 10.1007/s00216-016-9797-0	HG-BCa vs. control	Cis-Aconitic acid	+		C6H6O6	GTZCVFVGUGFEME-IWQZZHSRSA-N	OC(=O)C\C(=C\C(O)=O)C(O)=O	643757	C00417	HMDB0000072
Blood	Zhou et al., 2016 doi: 10.1007/s00216-016-9797-0	HG-BCa vs. control	Fumaric acid	+		C4H4O4	VZCYOOQTPOCHFL-OWOJBTEDSA-N	OC(=O)\C=C\C(O)=O	444972	C00122	HMDB0000134
Blood	Zhou et al., 2016 doi: 10.1007/s00216-016-9797-0	HG-BCa vs. control	Malic acid	+		C4H6O5	BJEPYKJPYRNKOW-REOHCLBHSA-N	O[C@@H](CC(O)=O)C(O)=O	222656	C00149	HMDB0000156
Blood	Zhou et al., 2016 doi: 10.1007/s00216-016-9797-0	HG-BCa vs. control	Creatinine	+		C4H7N3O	DDRJAANPRJIHGJ-UHFFFAOYSA-N	CN1CC(=O)NC1=N	588	C00791	HMDB0000562
Blood	Zhou et al., 2016 doi: 10.1007/s00216-016-9797-0	HG-BCa vs. control	Hypotaurine	+		C2H7NO2S	VVIUBCNYACGLLV-UHFFFAOYSA-N	NCCS(O)=O	107812	C00519	HMDB0000965
Blood	Zhou et al., 2016 doi: 10.1007/s00216-016-9797-0	HG-BCa vs. control	Kynurenine	+	D-Kynurenine	C10H12N2O3	YGPSJZOEDVAXAB-UHFFFAOYSA-N	NC(CC(=O)C1=CC=CC=C1N)C(O)=O	NA	C01718	HMDB0250769
Blood	Zhou et al., 2016 doi: 10.1007/s00216-016-9797-0	HG-BCa vs. control	L-Norleucine	+		C6H13NO2	LRQKBLKVPFOOQJ-YFKPBYRVSA-N	CCCC[C@H](N)C(O)=O	21236	C01933	HMDB0001645
Blood	Zhou et al., 2016 doi: 10.1007/s00216-016-9797-0	HG-BCa vs. control	N-acetylserine	+		C5H9NO4	JJIHLJJYMXLCOY-BYPYZUCNSA-N	CC(=O)N[C@@H](CO)C(O)=O	65249	NA	HMDB0002931
Blood	Zhou et al., 2016 doi: 10.1007/s00216-016-9797-0	HG-BCa vs. control	2-hidroxyglutaric acid	+	D-2-Hydroxyglutaric acid	C5H8O5	HWXBTNAVRSUOJR-GSVOUGTGSA-N	O[C@H](CCC(O)=O)C(O)=O	439391	C01087	HMDB0000606
Blood	Zhou et al., 2016 doi: 10.1007/s00216-016-9797-0	HG-BCa vs. control	2,3-Dihydroxybutanoic acid	+		C4H8O4	LOUGYXZSURQALL-UHFFFAOYSA-N	CC(O)C(O)C(O)=O	250402	NA	HMDB0245394
Blood	Zhou et al., 2016 doi: 10.1007/s00216-016-9797-0	HG-BCa vs. control	2,3,4-Trihydroxybutyric acid	+		C4H8O5	JPIJQSOTBSSVTP-UHFFFAOYSA-N	OCC(O)C(O)C(O)=O	439535	C01620	HMDB0245425
Blood	Zhou et al., 2016 doi: 10.1007/s00216-016-9797-0	HG-BCa vs. control	2,4-Dihydroxybutanoic acid	+		C4H8O4	UFYGCFHQAXXBCF-UHFFFAOYSA-N	OCCC(O)C(O)=O	192742	NA	HMDB0000360
Blood	Zhou et al., 2016 doi: 10.1007/s00216-016-9797-0	HG-BCa vs. control	3,4,5-Trihydroxypentanoic acid	+
Blood	Zhou et al., 2016 doi: 10.1007/s00216-016-9797-0	HG-BCa vs. control	3,4-Dihydroxybutanoic acid	+
Blood	Zhou et al., 2016 doi: 10.1007/s00216-016-9797-0	HG-BCa vs. control	11-Eicosenoic acid	+	C20:1 (11)
Blood	Zhou et al., 2016 doi: 10.1007/s00216-016-9797-0	HG-BCa vs. control	Nervonic acid	+	C24:1	C24H46O2	GWHCXVQVJPWHRF-KTKRTIGZSA-N	CCCCCCCC\C=C/CCCCCCCCCCCCCC(O)=O	5281120	C08323	HMDB0002368
Blood	Zhou et al., 2016 doi: 10.1007/s00216-016-9797-0	HG-BCa vs. control	Trans-9-Octadecenoic acid	+	C18:1(9t)	C18H34O2	ZQPPMHVWECSIRJ-MDZDMXLPSA-N	CCCCCCCC\C=C\CCCCCCCC(O)=O	637517	C01712	HMDB0000573
Blood	Zhou et al., 2016 doi: 10.1007/s00216-016-9797-0	HG-BCa vs. control	Hypoxanthine	+		C5H4N4O	FDGQSTZJBFJUBT-UHFFFAOYSA-N	OC1=NC=NC2=C1NC=N2	790	C00262	HMDB0000157
Blood	Zhou et al., 2016 doi: 10.1007/s00216-016-9797-0	HG-BCa vs. control	Uridine	+		C9H12N2O6	DRTQHJPVMGBUCF-XVFCMESISA-N	OC[C@H]1O[C@H]([C@H](O)[C@@H]1O)N1C=CC(=O)NC1=O	6029	C00299	HMDB0000296
Blood	Zhou et al., 2016 doi: 10.1007/s00216-016-9797-0	HG-BCa vs. control	Cholesta-3,5-Diene	+		C27H44	RLHIRZFWJBOHHD-HKQCOZBKSA-N	C[C@H](CCCC(C)C)[C@H]1CC[C@@H]2[C@@]1(CC[C@H]3[C@H]2CC=C4[C@@]3(CCC=C4)C)C	92835	NA	NA
Blood	Zhou et al., 2016 doi: 10.1007/s00216-016-9797-0	LG-BCa vs. control	Glycolic acid	-		C2H4O3	AEMRFAOFKBGASW-UHFFFAOYSA-N	OCC(O)=O	757	C03547	HMDB0000115
Blood	Zhou et al., 2016 doi: 10.1007/s00216-016-9797-0	LG-BCa vs. control	Glyoxylic acid	-		C2H2O3	HHLFWLYXYJOTON-UHFFFAOYSA-N	OC(=O)C=O	760	C00048	HMDB0000119
Blood	Zhou et al., 2016 doi: 10.1007/s00216-016-9797-0	LG-BCa vs. control	Ethylene glycol	-		C2H6O2	LYCAIKOWRPUZTN-UHFFFAOYSA-N	[H]OCCO[H]	174	C15588	HMDB0037790
Blood	Zhou et al., 2016 doi: 10.1007/s00216-016-9797-0	LG-BCa vs. control	Glucaric acid	+	D-Saccharic acid	C6H10O8	DSLZVSRJTYRBFB-LLEIAEIESA-N	O[C@@H]([C@H](O)[C@@H](O)C(O)=O)[C@H](O)C(O)=O	33037	C00818	HMDB0000663
Blood	Zhou et al., 2016 doi: 10.1007/s00216-016-9797-0	LG-BCa vs. control	Cis-Aconitic acid	+		C6H6O6	GTZCVFVGUGFEME-IWQZZHSRSA-N	OC(=O)C\C(=C\C(O)=O)C(O)=O	643757	C00417	HMDB0000072
Blood	Zhou et al., 2016 doi: 10.1007/s00216-016-9797-0	LG-BCa vs. control	Fumaric acid	+		C4H4O4	VZCYOOQTPOCHFL-OWOJBTEDSA-N	OC(=O)\C=C\C(O)=O	444972	C00122	HMDB0000134
Blood	Zhou et al., 2016 doi: 10.1007/s00216-016-9797-0	LG-BCa vs. control	Malic acid	+		C4H6O5	BJEPYKJPYRNKOW-REOHCLBHSA-N	O[C@@H](CC(O)=O)C(O)=O	222656	C00149	HMDB0000156
Blood	Zhou et al., 2016 doi: 10.1007/s00216-016-9797-0	LG-BCa vs. control	Serine	+		C3H7NO3	MTCFGRXMJLQNBG-REOHCLBHSA-N	N[C@@H](CO)C(O)=O	5951	C00065	HMDB0000187
Blood	Zhou et al., 2016 doi: 10.1007/s00216-016-9797-0	LG-BCa vs. control	Hippuric acid	-		C9H9NO3	QIAFMBKCNZACKA-UHFFFAOYSA-N	OC(=O)CNC(=O)C1=CC=CC=C1	464	C01586	HMDB0000714
Blood	Zhou et al., 2016 doi: 10.1007/s00216-016-9797-0	LG-BCa vs. control	Indole-3-propionic acid	-		C11H11NO2	GOLXRNDWAUTYKT-UHFFFAOYSA-N	OC(=O)CCC1=CNC2=C1C=CC=C2	3744	NA	HMDB0002302
Blood	Zhou et al., 2016 doi: 10.1007/s00216-016-9797-0	LG-BCa vs. control	3,4-Dihydroxybutanoic acid	+
Blood	Zhou et al., 2016 doi: 10.1007/s00216-016-9797-0	LG-BCa vs. control	11-Eicosenoic acid	+	C20:1 (11)
Blood	Zhou et al., 2016 doi: 10.1007/s00216-016-9797-0	LG-BCa vs. control	Nervonic acid	+	C24:1	C24H46O2	GWHCXVQVJPWHRF-KTKRTIGZSA-N	CCCCCCCC\C=C/CCCCCCCCCCCCCC(O)=O	5281120	C08323	HMDB0002368
Blood	Zhou et al., 2016 doi: 10.1007/s00216-016-9797-0	LG-BCa vs. control	Oleic acid	+	C18:1(9)	C18H34O2	ZQPPMHVWECSIRJ-KTKRTIGZSA-N	CCCCCCCC\C=C/CCCCCCCC(O)=O	445639	C00712	HMDB0000207
Blood	Zhou et al., 2016 doi: 10.1007/s00216-016-9797-0	LG-BCa vs. control	Trans-9-Octadecenoic acid	+	C18:1(9t)	C18H34O2	ZQPPMHVWECSIRJ-MDZDMXLPSA-N	CCCCCCCC\C=C\CCCCCCCC(O)=O	637517	C01712	HMDB0000573
Blood	Zhou et al., 2016 doi: 10.1007/s00216-016-9797-0	LG-BCa vs. control	Cholesta-3,5-Diene	+		C27H44	RLHIRZFWJBOHHD-HKQCOZBKSA-N	C[C@H](CCCC(C)C)[C@H]1CC[C@@H]2[C@@]1(CC[C@H]3[C@H]2CC=C4[C@@]3(CCC=C4)C)C	92835	NA	NA
Urine	Jin et al., 2014 doi: 10.18632/oncotarget.1744	BCa vs. control	Acetyl coenzyme A	+		C23H38N7O17P3S	ZSLZBFCDCINBPY-ZSJPKINUSA-N	CC(=O)SCCNC(=O)CCNC(=O)[C@H](O)C(C)(C)COP(O)(=O)OP(O)(=O)OC[C@H]1O[C@H]([C@H](O)[C@@H]1OP(O)(O)=O)N1C=NC2=C1N=CN=C2N	444493	C00024	HMDB0001206
Urine	Jin et al., 2014 doi: 10.18632/oncotarget.1744	BCa vs. control	L-Carnitine	+		C7H15NO3	PHIQHXFUZVPYII-ZCFIWIBFSA-N	C[N+](C)(C)C[C@H](O)CC([O-])=O	10917	C00318	HMDB0000062
Urine	Jin et al., 2014 doi: 10.18632/oncotarget.1744	BCa vs. control	Decanoylcarnitine	-		C17H33NO4	LZOSYCMHQXPBFU-OAHLLOKOSA-N	CCCCCCCCCC(=O)O[C@H](CC([O-])=O)C[N+](C)(C)C	11953821	C03299	HMDB0000651
Urine	Jin et al., 2014 doi: 10.18632/oncotarget.1744	BCa vs. control	Glutarylcarnitine	-		C12H22NO6	NXJAXUYOQLTISD-SECBINFHSA-O	C[N+](C)(C)C[C@@H](CC(O)=O)OC(=O)CCCC(O)=O	53481699	NA	HMDB0013130
Urine	Jin et al., 2014 doi: 10.18632/oncotarget.1744	BCa vs. control	Isovalerylcarnitine	+		C12H23NO4	IGQBPDJNUXPEMT-UHFFFAOYSA-N	CC(C)CC(=O)OC(CC([O-])=O)C[N+](C)(C)C	NA	NA	HMDB0000688
Urine	Jin et al., 2014 doi: 10.18632/oncotarget.1744	BCa vs. control	Melatonin	-		C13H16N2O2	DRLFMBDRBRZALE-UHFFFAOYSA-N	COC1=CC2=C(NC=C2CCNC(C)=O)C=C1	896	C01598	HMDB0001389
Urine	Jin et al., 2014 doi: 10.18632/oncotarget.1744	BCa vs. control	Octenoyl-L-carnitine	+		C15H27NO4	SMMAHUIWWIEZRB-UHFFFAOYSA-N	CCCCCC=CC(=O)C(O)(CC([O-])=O)C[N+](C)(C)C	129692230	NA	HMDB0240723
Urine	Jin et al., 2014 doi: 10.18632/oncotarget.1744	BCa vs. control	Oxoglutaric acid	+		C5H6O5	KPGXRSRHYNQIFN-UHFFFAOYSA-N	OC(=O)CCC(=O)C(O)=O	51	C00026	HMDB0000208
Urine	Jin et al., 2014 doi: 10.18632/oncotarget.1744	BCa vs. control	Phosphoenolpyruvic acid	+		C3H5O6P	DTBNBXWJWCWCIK-UHFFFAOYSA-N	OC(=O)C(=C)OP(O)(O)=O	1005	C00074	HMDB0000263
Urine	Jin et al., 2014 doi: 10.18632/oncotarget.1744	BCa vs. control	Pyruvic acid	+		C3H4O3	LCTONWCANYUPML-UHFFFAOYSA-N	CC(=O)C(O)=O	1060	C00022	HMDB0000243
Urine	Jin et al., 2014 doi: 10.18632/oncotarget.1744	BCa vs. control	Succinate	+		C4H6O4	KDYFGRWQOYBRFD-UHFFFAOYSA-N	OC(=O)CCC(O)=O	1110	C00042	HMDB0000254
Urine	Jin et al., 2014 doi: 10.18632/oncotarget.1744	BCa vs. control	Trimethyllysine	+		C9H21N2O2	MXNRLFUSFKVQSK-QMMMGPOBSA-O	C[N+](C)(C)CCCCC(C(=O)[O-])[NH3+]	440121	NA	NA
Urine	Wittman et al., 2014 doi: 10.1371/journal.pone.0115870	BCa vs. control	3-Hydroxybutyric acid	+		C4H8O3	WHBMMWSBFZVSSR-GSVOUGTGSA-N	C[C@@H](O)CC(O)=O	44192135	C01089	HMDB0000011
Urine	Wittman et al., 2014 doi: 10.1371/journal.pone.0115870	BCa vs. control	Lactate	+		C3H6O3	JVTAAEKCZFNVCJ-REOHCLBHSA-N	C[C@H](O)C(O)=O	107689	C00186	HMDB0000190
Urine	Wittman et al., 2014 doi: 10.1371/journal.pone.0115870	BCa vs. control	2-Hydroxybutyric acid	+		C4H8O3	AFENDNXGAFYKQO-VKHMYHEASA-N	[H]OC(=O)[C@@]([H])(O[H])C([H])([H])C([H])([H])[H]	440864	C05984	HMDB0000008
Urine	Wittman et al., 2014 doi: 10.1371/journal.pone.0115870	BCa vs. control	L-Acetylcarnitine	+		C9H17NO4	RDHQFKQIGNGIED-MRVPVSSYSA-N	CC(=O)O[C@H](CC([O-])=O)C[N+](C)(C)C	1	NA	HMDB0000201
Urine	Wittman et al., 2014 doi: 10.1371/journal.pone.0115870	BCa vs. control	Palmitoyl Sphingomyelin	+		C39H79N2O6P	RWKUXQNLWDTSLO-GWQJGLRPSA-N	[H][C@@](COP([O-])(=O)OCC[N+](C)(C)C)(NC(=O)CCCCCCCCCCCCCCC)[C@H](O)\C=C\CCCCCCCCCCCCC	9939941	NA	HMDB0010169
Urine	Wittman et al., 2014 doi: 10.1371/journal.pone.0115870	BCa vs. control	Adipic Acid	+		C6H10O4	WNLRTRBMVRJNCN-UHFFFAOYSA-N	OC(=O)CCCCC(O)=O	196	C06104	HMDB0000448
Urine	Wittman et al., 2014 doi: 10.1371/journal.pone.0115870	BCa vs. control	Gluconic acid	+		C6H12O7	RGHNJXZEOKUKBD-SQOUGZDYSA-N	OC[C@@H](O)[C@@H](O)[C@H](O)[C@@H](O)C(O)=O	10690	C00257	HMDB0000625
Urine	Wittman et al., 2014 doi: 10.1371/journal.pone.0115870	BCa vs. control	L-Gulonolactone	+		C6H10O6	SXZYCXMUPBBULW-SKNVOMKLSA-N	[H][C@@]1(OC(=O)[C@@H](O)[C@H]1O)[C@@H](O)CO	439373	C01040	HMDB0003466
Urine	Wittman et al., 2014 doi: 10.1371/journal.pone.0115870	BCa vs. control	Hydroxypyruvic acid	+		C3H4O4	HHDDCCUIIUWNGJ-UHFFFAOYSA-N	OCC(=O)C(O)=O	964	C00168	HMDB0001352
Urine	Wittman et al., 2014 doi: 10.1371/journal.pone.0115870	BCa vs. control	Phosphorylcholine	+		C5H15NO4P	YHHSONZFOIEMCP-UHFFFAOYSA-O	C[N+](C)(C)CCOP(O)(O)=O	1014	C00588	HMDB0001565
Urine	Wittman et al., 2014 doi: 10.1371/journal.pone.0115870	BCa vs. control	L-Isoleucine	+		C6H13NO2	AGPKZVBTJJNPAG-WHFBIAKZSA-N	CC[C@H](C)[C@H](N)C(O)=O	6306	C00407	HMDB0000172
Urine	Wittman et al., 2014 doi: 10.1371/journal.pone.0115870	BCa vs. control	Valine	+		C5H11NO2	KZSNJWFQEVHDMF-BYPYZUCNSA-N	CC(C)[C@H](N)C(O)=O	6287	C00183	HMDB0000883
Urine	Wittman et al., 2014 doi: 10.1371/journal.pone.0115870	BCa vs. control	Leucine	+		C6H13NO2	ROHFNLRQFUQHCH-YFKPBYRVSA-N	CC(C)C[C@H](N)C(O)=O	6106	C00123	HMDB0000687
Urine	Wittman et al., 2014 doi: 10.1371/journal.pone.0115870	BCa vs. control	3-Hydroxyphenylacetic acid	-		C8H8O3	FVMDYYGIDFPZAX-UHFFFAOYSA-N	OC(=O)CC1=CC(O)=CC=C1	12122	C05593	HMDB0000440
Urine	Wittman et al., 2014 doi: 10.1371/journal.pone.0115870	BCa vs. control	Fructose	-		C6H12O6	BJHIKXHVCXFQLS-UYFOZJQFSA-N	C(C(C(C(C(=O)CO)O)O)O)O	5984
Urine	Wittman et al., 2014 doi: 10.1371/journal.pone.0115870	BCa vs. control	4-Pyridoxic acid	-		C8H9NO4	HXACOUQIXZGNBF-UHFFFAOYSA-N	CC1=NC=C(CO)C(C(O)=O)=C1O	6723	C00847	HMDB0000017
Urine	Wittman et al., 2014 doi: 10.1371/journal.pone.0115870	BCa vs. control	Succinate	-		C4H6O4	KDYFGRWQOYBRFD-UHFFFAOYSA-N	OC(=O)CCC(O)=O	1110	C00042	HMDB0000254
Urine	Wittman et al., 2014 doi: 10.1371/journal.pone.0115870	BCa vs. control	Xanthurenic acid	-		C10H7NO4	FBZONXHGGPHHIY-UHFFFAOYSA-N	OC(=O)C1=NC2=C(O)C=CC=C2C(O)=C1	5699	C02470	HMDB0000881
Urine	Wittman et al., 2014 doi: 10.1371/journal.pone.0115870	BCa vs. control	2-methylbutyrylglycine	-		C7H13NO3	HOACIBQKYRHBOW-UHFFFAOYSA-N	CCC(C)C(=O)NCC(O)=O	193872	NA	HMDB0000339
Urine	Wittman et al., 2014 doi: 10.1371/journal.pone.0115870	BCa vs. control	Tyramine	-		C8H11NO	DZGWFCGJZKJUFP-UHFFFAOYSA-N	NCCC1=CC=C(O)C=C1	5610	C00483	HMDB0000306
Urine	Wittman et al., 2014 doi: 10.1371/journal.pone.0115870	BCa vs. control	Guanidoacetic acid	-		C3H7N3O2	BPMFZUMJYQTVII-UHFFFAOYSA-N	NC(=N)NCC(O)=O	763	C00581	HMDB0000128
Urine	Wittman et al., 2014 doi: 10.1371/journal.pone.0115870	BCa vs. control	Anserine	-		C10H16N4O3	MYYIAHXIVFADCU-QMMMGPOBSA-N	CN1C=NC=C1C[C@H](NC(=O)CCN)C(O)=O	112072	C01262	HMDB0000194
Urine	Wittman et al., 2014 doi: 10.1371/journal.pone.0115870	BCa vs. control	gamma-Aminobutyric acid	-		C4H9NO2	BTCSSZJGUNDROE-UHFFFAOYSA-N	NCCCC(O)=O	119	C00334	HMDB0000112
Urine	Wittman et al., 2014 doi: 10.1371/journal.pone.0115870	BCa vs. control	Creatine	-		C4H9N3O2	CVSVTCORWBXHQV-UHFFFAOYSA-N	CN(CC(O)=O)C(N)=N	586	C00300	HMDB0000064
Urine	Wittman et al., 2014 doi: 10.1371/journal.pone.0115870	BCa vs. control	Adenosine	-		C10H13N5O4	OIRDTQYFTABQOQ-KQYNXXCUSA-N	NC1=C2N=CN([C@@H]3O[C@H](CO)[C@@H](O)[C@H]3O)C2=NC=N1	60961	C00212	HMDB0000050
Urine	Wittman et al., 2014 doi: 10.1371/journal.pone.0115870	BCa vs. control	Arachidonic acid	+	C20:4 n-6	C20H32O2	YZXBAPSDXZZRGB-DOFZRALJSA-N	CCCCC\C=C/C\C=C/C\C=C/C\C=C/CCCC(O)=O	444899	C00219	HMDB0001043
Urine	Li et al., 2022 doi: 10.1007/s11255-021-03080-6	BCa vs. control	Mesobilirubinogen	-		C33H44N4O6	OBHRVMZSZIDDEK-UHFFFAOYSA-N	CCC1=C(C)C(=O)NC1CC1=C(C)C(CCC(O)=O)=C(CC2=C(CCC(O)=O)C(C)=C(CC3NC(=O)C(CC)=C3C)N2)N1	26818	C05790	HMDB0001898
Urine	Li et al., 2022 doi: 10.1007/s11255-021-03080-6	BCa vs. control	Isoleucyl-Phenylalanine	+		C15H22N2O3	WMDZARSFSMZOQO-UHFFFAOYSA-N	CCC(C)C(N)C(=O)NC(CC1=CC=CC=C1)C(O)=O	435728	NA	HMDB0028914
Urine	Li et al., 2022 doi: 10.1007/s11255-021-03080-6	BCa vs. control	2-Hydroxycaproic acid	-		C6H12O3	NYHNVHGFPZAZGA-UHFFFAOYSA-N	CCCCC(O)C(O)=O	99824	NA	HMDB0001624
Urine	Li et al., 2022 doi: 10.1007/s11255-021-03080-6	BCa vs. control	L-Urobilin	-		C33H42N4O6	KDCCOOGTVSRCHX-UHFFFAOYSA-N	[H]C(C1=C(CCC(O)=O)C(C)=C(CC2NC(=O)C(C)=C2CC)N1)=C1N=C(CC2NC(=O)C(CC)=C2C)C(C)=C1CCC(O)=O	440785	C05794	HMDB0004159
Urine	Li et al., 2022 doi: 10.1007/s11255-021-03080-6	BCa vs. control	Choline	+		C5H14NO	OEYIOHPDSNJKLS-UHFFFAOYSA-N	C[N+](C)(C)CCO	305	C00114	HMDB0000097
Urine	Li et al., 2022 doi: 10.1007/s11255-021-03080-6	BCa vs. control	1-Methylhistidine	+		C7H11N3O2	BRMWTNUJHUMWMS-LURJTMIESA-N	CN1C=NC(C[C@H](N)C(O)=O)=C1	92105	C01152	HMDB0000001
Urine	Li et al., 2022 doi: 10.1007/s11255-021-03080-6	BCa vs. control	N-Undecanoylglycine	+		C13H25NO3	HEUQYIQQCNOXOG-UHFFFAOYSA-N	CCCCCCCCCCC(=O)NCC(O)=O	454092	NA	HMDB0013286
Urine	Li et al., 2022 doi: 10.1007/s11255-021-03080-6	BCa vs. control	6-Hydroxyhexanoic acid	-		C6H12O3	IWHLYPDWHHPVAA-UHFFFAOYSA-N	OCCCCCC(O)=O	14490	C06103	HMDB0012843
Urine	Li et al., 2022 doi: 10.1007/s11255-021-03080-6	BCa vs. control	Linoleyl carnitine	+		C25H46NO4	MJLXQSQYKZWZCB-DQFWFXSYSA-O	CCCCC\C=C/C\C=C/CCCCCCCC(=O)O[C@H](CC(O)=O)C[N+](C)(C)C	6450015	NA	HMDB0006469
Urine	Li et al., 2022 doi: 10.1007/s11255-021-03080-6	BCa vs. control	Cytidine	-		C9H13N3O5	UHDGCWIWMRVCDJ-XVFCMESISA-N	NC1=NC(=O)N(C=C1)[C@@H]1O[C@H](CO)[C@@H](O)[C@H]1O	6175	C00475	HMDB0000089
Urine	Li et al., 2022 doi: 10.1007/s11255-021-03080-6	BCa vs. control	Adenosine monophosphate	+		C10H14N5O7P	UDMBCSSLTHHNCD-KQYNXXCUSA-N	NC1=C2N=CN([C@@H]3O[C@H](COP(O)(O)=O)[C@@H](O)[C@H]3O)C2=NC=N1	6083	C00020	HMDB0000045
Urine	Li et al., 2022 doi: 10.1007/s11255-021-03080-6	BCa vs. control	Dihydrotestosterone	-		C19H30O2	NVKAWKQGWWIWPM-ABEVXSGRSA-N	[H][C@@]12CC[C@H](O)[C@@]1(C)CC[C@@]1([H])[C@@]2([H])CC[C@@]2([H])CC(=O)CC[C@]12C	10635	C03917	HMDB0002961
Urine	Li et al., 2022 doi: 10.1007/s11255-021-03080-6	BCa vs. control	L-Histidine	-		C6H9N3O2	HNDVDQJCIGZPNO-YFKPBYRVSA-N	N[C@@H](CC1=CNC=N1)C(O)=O	6274	C00135	HMDB0000177
Urine	Li et al., 2022 doi: 10.1007/s11255-021-03080-6	BCa vs. control	Flavin Mononucleotide	-		C17H21N4O9P	FVTCRASFADXXNN-SCRDCRAPSA-N	CC1=CC2=C(C=C1C)N(C[C@H](O)[C@H](O)[C@H](O)COP(O)(O)=O)C1=NC(=O)NC(=O)C1=N2	643976	C00061	HMDB0001520
Urine	Li et al., 2022 doi: 10.1007/s11255-021-03080-6	BCa vs. control	Valylserine	-		C8H16N2O4	STTYIMSDIYISRG-WDSKDSINSA-N	CC(C)[C@H](N)C(=O)N[C@@H](CO)C(O)=O	6992639	NA	HMDB0029136
Urine	Li et al., 2022 doi: 10.1007/s11255-021-03080-6	BCa vs. control	4-Acetamidobutanoic acid	-		C6H11NO3	UZTFMUBKZQVKLK-UHFFFAOYSA-N	CC(=O)NCCCC(O)=O	18189	C02946	HMDB0003681
Urine	Li et al., 2022 doi: 10.1007/s11255-021-03080-6	BCa vs. control	Niacinamide	+		C6H6N2O	DFPAKSUCGFBDDF-UHFFFAOYSA-N	NC(=O)C1=CC=CN=C1	936	C00153	HMDB0001406
Urine	Li et al., 2022 doi: 10.1007/s11255-021-03080-6	BCa vs. control	(5R)-5-Hydroxyhexanoic acid	-		C6H12O3	YDCRNMJQROAWFT-RXMQYKEDSA-N	C[C@@H](O)CCCC(O)=O	7131043	NA	HMDB0000409
Urine	Li et al., 2022 doi: 10.1007/s11255-021-03080-6	BCa vs. control	Adenosine	-		C10H13N5O4	OIRDTQYFTABQOQ-KQYNXXCUSA-N	NC1=C2N=CN([C@@H]3O[C@H](CO)[C@@H](O)[C@H]3O)C2=NC=N1	60961	C00212	HMDB0000050
Urine	Li et al., 2022 doi: 10.1007/s11255-021-03080-6	BCa vs. control	L-Targinine	-		C7H16N4O2	NTNWOCRCBQPEKQ-YFKPBYRVSA-N	CNC(=N)NCCC[C@H](N)C(O)=O	132862	C03884	HMDB0029416
Urine	Li et al., 2022 doi: 10.1007/s11255-021-03080-6	BCa vs. control	Phenylalanyl-Asparagine	+		C13H17N3O4	BXNGIHFNNNSEOS-UWVGGRQHSA-N	N[C@@H](CC1=CC=CC=C1)C(=O)N[C@@H](CC(N)=O)C(O)=O	10468817	NA	HMDB0028990
Urine	Li et al., 2022 doi: 10.1007/s11255-021-03080-6	BCa vs. control	1,11-Undeanedicarboxylic acid	-		C13H24O4	DXNCZXXFRKPEPY-UHFFFAOYSA-N	OC(=O)CCCCCCCCCCCC(O)=O	10458	NA	HMDB0002327
Urine	Li et al., 2022 doi: 10.1007/s11255-021-03080-6	BCa vs. control	Ubiquinone-2	-		C19H26O4	SQQWBSBBCSFQGC-JLHYYAGUSA-N	COC1=C(OC)C(=O)C(C\C=C(/C)CCC=C(C)C)=C(C)C1=O	5280346	C00399	HMDB0006709
Urine	Li et al., 2022 doi: 10.1007/s11255-021-03080-6	BCa vs. control	Butenylcarnitine	-		C11H19NO4	HQDBMDGXEZLSNK-CYNONHLPSA-N	C\C=C\C(=O)O[C@@H](CC([O-])=O)C[N+](C)(C)C	53481699	NA	HMDB0013126
Urine	Li et al., 2022 doi: 10.1007/s11255-021-03080-6	BCa vs. control	Sebacic acid	-		C10H18O4	CXMXRPHRNRROMY-UHFFFAOYSA-N	OC(=O)CCCCCCCCC(O)=O	5192	C08277	HMDB0000792
Urine	Li et al., 2022 doi: 10.1007/s11255-021-03080-6	BCa vs. control	Alanyl-Tyrosine	-		C12H16N2O4	ALZVPLKYDKJKQU-XVKPBYJWSA-N	C[C@H](N)C(=O)N[C@@H](CC1=CC=C(O)C=C1)C(O)=O	92946	NA	HMDB0028699
Urine	Li et al., 2022 doi: 10.1007/s11255-021-03080-6	BCa vs. control	Taurine	+		C2H7NO3S	XOAAWQZATWQOTB-UHFFFAOYSA-N	NCCS(O)(=O)=O	1123	C00245	HMDB0000251
Urine	Wang et al., 2022 doi: 10.1186/s12885-022-09318-5	BCa vs. control	Hydroxypropionic acid	-		C3H6O3	ALRHLSYJTWAHJZ-UHFFFAOYSA-N	OCCC(O)=O	68152	C01013	HMDB0000700
Urine	Wang et al., 2022 doi: 10.1186/s12885-022-09318-5	BCa vs. control	Adenosine monophosphate	+		C10H14N5O7P	UDMBCSSLTHHNCD-KQYNXXCUSA-N	NC1=C2N=CN([C@@H]3O[C@H](COP(O)(O)=O)[C@@H](O)[C@H]3O)C2=NC=N1	6083	C00020	HMDB0000045
Urine	Wang et al., 2022 doi: 10.1186/s12885-022-09318-5	BCa vs. control	Lactate	+		C3H6O3	JVTAAEKCZFNVCJ-REOHCLBHSA-N	C[C@H](O)C(O)=O	107689	C00186	HMDB0000190
Urine	Wang et al., 2022 doi: 10.1186/s12885-022-09318-5	BCa vs. control	Picolinic acid	-		C6H5NO2	SIOXPEMLGUPBBT-UHFFFAOYSA-N	OC(=O)C1=CC=CC=N1	1018	C10164	HMDB0002243
Urine	Wang et al., 2022 doi: 10.1186/s12885-022-09318-5	BCa vs. control	4-Hydroxybenzoic acid	-		C7H6O3	FJKROLUGYXJWQN-UHFFFAOYSA-N	OC(=O)C1=CC=C(O)C=C1	135	C00156	HMDB0000500
Urine	Wang et al., 2022 doi: 10.1186/s12885-022-09318-5	BCa vs. control	Phenylacetic acid	+		C8H8O2	WLJVXDMOQOGPHL-UHFFFAOYSA-N	OC(=O)CC1=CC=CC=C1	999	C07086	HMDB0000209
Urine	Wang et al., 2022 doi: 10.1186/s12885-022-09318-5	BCa vs. control	Salicyluric acid	-		C9H9NO4	ONJSZLXSECQROL-UHFFFAOYSA-N	OC(=O)CNC(=O)C1=C(O)C=CC=C1	10253	C07588	HMDB0000840
Urine	Wang et al., 2022 doi: 10.1186/s12885-022-09318-5	BCa vs. control	Proline	+		C5H9NO2	ONIBWKKTOPOVIA-BYPYZUCNSA-N	OC(=O)[C@@H]1CCCN1	145742	C00148	HMDB0000162
Urine	Wang et al., 2022 doi: 10.1186/s12885-022-09318-5	BCa vs. control	N-Acetylserine	-		C5H9NO4	JJIHLJJYMXLCOY-BYPYZUCNSA-N	CC(=O)N[C@@H](CO)C(O)=O	65249	NA	HMDB0002931
Urine	Wang et al., 2022 doi: 10.1186/s12885-022-09318-5	BCa vs. control	5-Aminolevulinic acid	-		C5H9NO3	ZGXJTSGNIOSYLO-UHFFFAOYSA-N	NCC(=O)CCC(O)=O	137	C00430	HMDB0001149
Urine	Wang et al., 2022 doi: 10.1186/s12885-022-09318-5	BCa vs. control	N-Methylnicotinamide	+		C7H8N2O	ZYVXHFWBYUDDBM-UHFFFAOYSA-N	CN=C(O)C1=CN=CC=C1	64950	NA	HMDB0003152
Urine	Wang et al., 2022 doi: 10.1186/s12885-022-09318-5	BCa vs. control	Heptanoic acid	+	FA 7:0	C7H14O2	MNWFXJYAOYHMED-UHFFFAOYSA-N	CCCCCCC(O)=O	8094	C17714	HMDB0000666
Urine	Wang et al., 2022 doi: 10.1186/s12885-022-09318-5	BCa vs. control	Glycoursodeoxycholic acid	+		C26H43NO5	GHCZAUBVMUEKKP-XROMFQGDSA-N	[H][C@@]1(CC[C@@]2([H])[C@]3([H])[C@@H](O)C[C@]4([H])C[C@H](O)CC[C@]4(C)[C@@]3([H])CC[C@]12C)[C@H](C)CCC(=O)NCC(O)=O	12310288	NA	HMDB0000708
Urine	Wang et al., 2022 doi: 10.1186/s12885-022-09318-5	BCa vs. control	Chenodeoxycholic Acid	+		C24H40O4	RUDATBOHQWOJDD-BSWAIDMHSA-N	[H][C@@]1(CC[C@@]2([H])[C@]3([H])[C@H](O)C[C@]4([H])C[C@H](O)CC[C@]4(C)[C@@]3([H])CC[C@]12C)[C@H](C)CCC(O)=O	10133	C02528	HMDB0000518
Urine	Wang et al., 2022 doi: 10.1186/s12885-022-09318-5	BCa vs. control	Glycochenodeoxycholic Acid	+		C26H43NO5	GHCZAUBVMUEKKP-GYPHWSFCSA-N	[H][C@@]1(CC[C@@]2([H])[C@]3([H])[C@H](O)C[C@]4([H])C[C@H](O)CC[C@]4(C)[C@@]3([H])CC[C@]12C)[C@H](C)CCC(=O)NCC(O)=O	12544	C05466	HMDB0000637
Urine	Wang et al., 2022 doi: 10.1186/s12885-022-09318-5	BCa vs. control	Tridecanoic acid	-	FA 13:0	C13H26O2	SZHOJFHSIKHZHA-UHFFFAOYSA-N	CCCCCCCCCCCCC(O)=O	12530	C17076	HMDB0000910
Urine	Wang et al., 2022 doi: 10.1186/s12885-022-09318-5	BCa vs. control	Myristic acid	-	FA 14:0	C14H28O2	TUNFSRHWOTWDNC-UHFFFAOYSA-N	CCCCCCCCCCCCCC(O)=O	11005	C06424	HMDB0000806
Urine	Wang et al., 2022 doi: 10.1186/s12885-022-09318-5	BCa vs. control	3-Hydroxylisovalerylcarnitine	-		C12H23NO5	IGLHHSKNBDXCEY-UHFFFAOYSA-N	CC(C)(CC(=O)OC(CC(=O)[O-])C[N+](C)(C)C)O	71464474	NA	NA
Urine	Wang et al., 2022 doi: 10.1186/s12885-022-09318-5	BCa vs. control	Palmitoylcarnitine	+		C23H46NO4	XOMRRQXKHMYMOC-OAQYLSRUSA-O	CCCCCCCCCCCCCCCC(=O)O[C@H](CC(O)=O)C[N+](C)(C)C	11953816	C02990	HMDB0000222
Urine	Liu et al., 2018 doi: 10.1002/ijc.31323	BCa vs. control	Pimelylcarnitine	+		C14H25NO6	NTBUXPPQHCFLOM-LLVKDONJSA-N	C[N+](C)(C)C[C@@H](CC([O-])=O)OC(=O)CCCCCC(O)=O	53481699	NA	HMDB13328
Urine	Liu et al., 2018 doi: 10.1002/ijc.31323	BCa vs. control	6-amino-5[N-methylformylamino]-1-methyluracil	-		C7H10N4O3	XWCBQDPCEYHYRB-UHFFFAOYSA-N	CN1C(=O)N=C(O)C(N=C(C)O)=C1N	9920643	NA	HMDB59771
Urine	Liu et al., 2018 doi: 10.1002/ijc.31323	BCa vs. control	4-Heptenoic acid	-		C7H12O2	KFXPOIKSDYRVKS-ARJAWSKDSA-N	CC\C=C/CCC(O)=O	5312595	NA	HMDB33793
Urine	Liu et al., 2018 doi: 10.1002/ijc.31323	BCa vs. control	2-Amino-4-ethoxy-3-hydroxybutanoic acid	-		C6H13NO4	HGJWTABGNGOSDZ-UHFFFAOYSA-N	CCOCC(O)C(N)C(O)=O	86136791	NA	HMDB32862
Urine	Liu et al., 2018 doi: 10.1002/ijc.31323	BCa vs. control	3-Hydroxybutyrylcarnitine	+		C11H21NO5	UEFRDQSMQXDWTO-BDAKNGLRSA-N	C[C@@H](O)CC(=O)O[C@@H](CC([O-])=O)C[N+](C)(C)C	NA	NA	HMDB13127
Urine	Liu et al., 2018 doi: 10.1002/ijc.31323	BCa vs. control	Diethylcarbamazine N-oxide	-		C10H21N3O2	KAJAFGMERLXELG-UHFFFAOYSA-N	CCN(CC)C(=O)N1CC[N+](C)([O-])CC1	161840	NA	HMDB60817
Urine	Liu et al., 2018 doi: 10.1002/ijc.31323	BCa vs. control	(2E,4E)-2,4-Hexadienoic acid	-		C6H8O2	WSWCOQWTEOXDQX-MQQKCMAXSA-N	C\C=C\C=C\C(O)=O	643460	NA	HMDB29581
Urine	Liu et al., 2018 doi: 10.1002/ijc.31323	BCa vs. control	N-acetyl-O-acetylneuraminate	-		C13H21NO10	NYWZBRWKDRMPAS-CQYNJFSHSA-N	CC(=O)OC[C@@H](O)C(O)[C@@H]1O[C@@](O)(C[C@H](O)[C@H]1N=C(C)O)C(O)=O	11953823	NA	HMDB60492
Urine	Liu et al., 2018 doi: 10.1002/ijc.31323	BCa vs. control	2-(3-Carboxy-3-(methylammonio)propyl)-L-histidine	+		C11H19N4O4	YBMOTEQVMANKGX-JAMMHHFISA-O	C[NH2+]C(CCC1=NC=C(C[C@H](N)C(O)=O)N1)C(O)=O	440443	C04692	HMDB11654
Urine	Liu et al., 2018 doi: 10.1002/ijc.31323	BCa vs. control	7-Methylxanthine	-		C6H6N4O2	PFWLFWPASULGAN-UHFFFAOYSA-N	CN1C=NC2=C1C(=O)NC(=O)N2	68374	C16353	HMDB01991
Urine	Liu et al., 2018 doi: 10.1002/ijc.31323	BCa vs. control	Pyrogallol-2-O-glucuronide	-		C12H14O9	SOHXEAWMMVSJFL-COGRHJPHSA-N	O[C@@H]1[C@@H](O)[C@H](OC2=C(O)C=CC=C2O)O[C@@H]([C@H]1O)C(O)=O	122553541	NA	HMDB60017
Urine	Liu et al., 2018 doi: 10.1002/ijc.31323	BCa vs. control	5,5',6,6'-Tetrahydroxy-3,3'-biindolyl	-		C16H12N2O4	UHYVKNUCMCSKMR-UHFFFAOYSA-N	OC1=CC2=C(C=C1O)C(=CN2)C1=CNC2=C1C=C(O)C(O)=C2	21590181	NA	HMDB29301
Urine	Liu et al., 2018 doi: 10.1002/ijc.31323	BCa vs. control	2-Furoylglycine	-		C7H7NO4	KSPQDMRTZZYQLM-UHFFFAOYSA-N	OC(=O)CNC(=O)C1=CC=CO1	21863	NA	HMDB00439
Urine	Liu et al., 2018 doi: 10.1002/ijc.31323	BCa vs. control	Serylvaline	+		C8H16N2O4	ILVGMCVCQBJPSH-WDSKDSINSA-N	CC(C)[C@H](NC(=O)[C@@H](N)CO)C(O)=O	7020158	NA	HMDB29052
Urine	Liu et al., 2018 doi: 10.1002/ijc.31323	BCa vs. control	Budesonide	+		C25H34O6	VOVIALXJUBGFJZ-KWVAZRHASA-N	[H][C@@]12C[C@H]3OC(CCC)O[C@@]3(C(=O)CO)[C@@]1(C)C[C@H](O)[C@@]1([H])[C@@]2([H])CCC2=CC(=O)C=C[C@]12C	5281004	NA	HMDB15353
Urine	Liu et al., 2018 doi: 10.1002/ijc.31323	BCa vs. control	2-(1-Ethoxyethoxy)propanoic acid	+		C7H14O4	FRGRNGNKLISCCU-UHFFFAOYSA-N	CCOC(C)OC(C)C(O)=O	21286131	NA	HMDB59918
Urine	Liu et al., 2018 doi: 10.1002/ijc.31323	BCa vs. control	Theogallin	-		C14H16O10	LDPLFHGGZNSKDS-UHFFFAOYSA-N	OC1CC(O)(CC(OC(=O)C2=CC(O)=C(O)C(O)=C2)C1O)C(O)=O	4486613	NA	HMDB39287
Urine	Liu et al., 2018 doi: 10.1002/ijc.31323	BCa vs. control	1-[(5-Amino-5-carboxypentyl)amino]-1-deoxyfructose	+		C12H24N2O7	ZAWLGBRDVQURAK-UHFFFAOYSA-N	NC(CCCCNCC1(O)OC(CO)C(O)C1O)C(O)=O	131751634	NA	HMDB34879
Urine	Liu et al., 2018 doi: 10.1002/ijc.31323	BCa vs. control	Glutamylarginine	+		C11H21N5O5	MPZWMIIOPAPAKE-BQBZGAKWSA-N	N[C@@H](CCC(O)=O)C(=O)N[C@@H](CCCNC(N)=N)C(O)=O	9796450	NA	HMDB28813
Urine	Liu et al., 2018 doi: 10.1002/ijc.31323	BCa vs. control	2-Methoxy-1,4-benzoquinone	-		C7H6O3	ZJKWJHONFFKJHG-UHFFFAOYSA-N	COC1=CC(=O)C=CC1=O	76146	NA	HMDB32576
Urine	Liu et al., 2018 doi: 10.1002/ijc.31323	BCa vs. control	O-Desmethyltramadol glucuronide	+		C21H31NO8	DSBGQRZOJXSECT-VZFNFROLSA-N	CN(C)C[C@H]1CCCC[C@]1(O)C1=CC(O[C@@H]2O[C@@H]([C@@H](O)[C@H](O)[C@H]2O)C(O)=O)=CC=C1	29919004	NA	HMDB60856
Urine	Liu et al., 2018 doi: 10.1002/ijc.31323	BCa vs. control	L-Pyridosine	-		C12H18N2O4	HNGPZFLHRXCYGZ-UHFFFAOYSA-N	CC1=CC(=O)C(O)=CN1CCCCC(N)C(O)=O	15664012	NA	HMDB29443
Urine	Liu et al., 2018 doi: 10.1002/ijc.31323	BCa vs. control	N-Jasmonoyltyrosine	+		C21H27NO5	SLWSWKGGZQCLDU-ONEGZZNKSA-N	CC\C=C\CC1C(CC(=O)NC(CC2=CC=C(O)C=C2)C(O)=O)CCC1=O	131752664	NA	HMDB39503
Urine	Liu et al., 2018 doi: 10.1002/ijc.31323	BCa vs. control	Phenylacetylglutamine	-		C13H16N2O4	JFLIEFSWGNOPJJ-JTQLQIEISA-N	NC(=O)CC[C@H](NC(=O)CC1=CC=CC=C1)C(O)=O	92258	C04148	HMDB06344
Urine	Liu et al., 2018 doi: 10.1002/ijc.31323	BCa vs. control	4,5-Dihydro-drospirenone-3-sulfate	+		C24H34O5S	ZHIWICDXDMTIEM-AAQOLUSRSA-N	C[C@]12CCC3C([C@H]4C[C@H]4C4CC(CC[C@]34C)S(O)(=O)=O)C1[C@@H]1C[C@@H]1C21CCC(=O)O1	131770037	NA	HMDB61126
Urine	Liu et al., 2018 doi: 10.1002/ijc.31323	BCa vs. control	(S)-N-(4,5-Dihydro-1-methyl-4-oxo-1H-imidazol-2-yl)alanine	-		C7H11N3O3	SKIVBBIKOOPRPR-UHFFFAOYSA-N	CC(NC1=NC(=O)CN1C)C(O)=O	15820851	NA	HMDB34912
Urine	Liu et al., 2018 doi: 10.1002/ijc.31323	BCa vs. control	Minaprine	+		C17H22N4O	LDMWSLGGVTVJPG-UHFFFAOYSA-N	CC1=CC(=NN=C1NCCN1CCOCC1)C1=CC=CC=C1	4199	NA	HMDB14943
Urine	Liu et al., 2018 doi: 10.1002/ijc.31323	BCa vs. control	3-Methyl-3-heptene	+		C8H16	AAUHUDBDDBJONC-BQYQJAHWSA-N	[H]\C(CCC)=C(\C)CC	5364732	NA	HMDB61909
Urine	Liu et al., 2018 doi: 10.1002/ijc.31323	BCa vs. control	Dihydroferulic acid 4-O-glucuronide	-		C16H20O10	KYERCTIKYSSKPA-JHZZJYKESA-N	COC1=C(O[C@@H]2O[C@@H]([C@@H](O)[C@H](O)[C@H]2O)C(O)=O)C=CC(CCC(O)=O)=C1	190069	NA	HMDB41723
Urine	Liu et al., 2018 doi: 10.1002/ijc.31323	BCa vs. control	3-Hydroxyhexanoylcarnitine	+		C13H25NO5	VYEONLJQPYRKAN-WDEREUQCSA-N	CCC[C@H](O)CC(=O)O[C@H](CC([O-])=O)C[N+](C)(C)C	NA	NA	HMDB13131
Urine	Liu et al., 2018 doi: 10.1002/ijc.31323	BCa vs. control	3-hydroxynonanoyl carnitine	+		C16H31NO5	ZILZDFSDUXZZAT-UHFFFAOYSA-N	CCCCCCC(O)CC(=O)OC(CC([O-])=O)C[N+](C)(C)C	131770388	NA	HMDB61635
Urine	Liu et al., 2018 doi: 10.1002/ijc.31323	BCa vs. control	gamma-Glutamylleucine	+		C11H20N2O5	MYFMARDICOWMQP-YUMQZZPRSA-N	CC(C)C[C@H](NC(=O)CC[C@H](N)C(O)=O)C(O)=O	151023	NA	HMDB11171
Urine	Liu et al., 2018 doi: 10.1002/ijc.31323	BCa vs. control	Saxitoxin	+		C10H17N7O4	RPQXVSUAYFXFJA-HGRQIUPRSA-N	NC(=O)OC[C@@H]1NC(=N)N2CCC(O)(O)[C@@]22N=C(N)N[C@@H]12	37165	C13757	HMDB29368
Urine	Liu et al., 2018 doi: 10.1002/ijc.31323	BCa vs. control	4-(Ethoxymethyl)phenol	-		C9H12O2	UWQZVUQKBWZNLN-UHFFFAOYSA-N	CCOCC1=CC=C(O)C=C1	93781	NA	HMDB39956
Urine	Liu et al., 2018 doi: 10.1002/ijc.31323	BCa vs. control	15-Deacetylcalonectrin	+		C17H24O5	DFPPNUOWRKIOKO-UHFFFAOYSA-N	CC(=O)OC1CC2(C)C3(CO3)C1OC1C=C(C)CCC21CO	286691	NA	HMDB35724
Urine	Liu et al., 2018 doi: 10.1002/ijc.31323	BCa vs. control	N2-Fructopyranosylarginine	+		C12H24N4O7	DLFIWFDONDYZKI-UHFFFAOYSA-N	NC(=N)NCCCC(NCC1(O)OCC(O)C(O)C1O)C(O)=O	75046985	NA	HMDB41541
Urine	Liu et al., 2018 doi: 10.1002/ijc.31323	BCa vs. control	3,8-Dihydroxy-6-methoxy-7(11)-eremophilen-12,8-olide	+		C16H24O5	PVRCOBIICILOMH-UHFFFAOYSA-N	COC1C2=C(C)C(=O)OC2(O)CC2CCC(O)C(C)C12C	85265509	NA	HMDB41551
Urine	Liu et al., 2018 doi: 10.1002/ijc.31323	BCa vs. control	Crosatoside B	+		C20H30O11	BMZAMCOQJLZXCY-UHFFFAOYSA-N	CC1OC(OC2C(O)C(O)C(CO)OC2OCCC2=CC=C(O)C=C2)C(O)C(O)C1O	131752590	NA	HMDB39253
Urine	Liu et al., 2018 doi: 10.1002/ijc.31323	BCa vs. control	6-Keto-decanoylcarnitine	+		C17H31NO5	DZALQUYFNHIYDL-UHFFFAOYSA-N	CCCCC(=O)CCCCC(=O)OC(CC([O-])=O)C[N+](C)(C)C	53481699	NA	HMDB13202
Urine	Liu et al., 2018 doi: 10.1002/ijc.31323	BCa vs. control	4-Ethyl-2-methoxyphenol	+		C9H12O2	CHWNEIVBYREQRF-UHFFFAOYSA-N	CCC1=CC(OC)=C(O)C=C1	62465	NA	HMDB40175
Urine	Liu et al., 2018 doi: 10.1002/ijc.31323	BCa vs. control	Niazirin	+		C14H17NO5	OBJREHLZEIEGDU-CNJBRALLSA-N	C[C@@H]1O[C@@H](OC2=CC=C(CC#N)C=C2)[C@H](O)[C@H](O)[C@H]1O	129556	NA	HMDB32807
Urine	Liu et al., 2018 doi: 10.1002/ijc.31323	BCa vs. control	Feruloyl-2-hydroxyputrescine	-		C14H20N2O4	MHXWDKFRPOVGGG-HWKANZROSA-N	COC1=CC(\C=C\C(=O)NCC(O)CCN)=CC=C1O	131751430	NA	HMDB33465
Urine	Liu et al., 2018 doi: 10.1002/ijc.31323	BCa vs. control	20-Trihydroxy-leukotriene-B4	+		C20H32O7	UZWWTCBNUQJEPB-WLMOLUCVSA-N	O[C@H](CCCC(O)=O)\C=C/C=C/C=C/[C@@H](O)C\C=C/CCCCC(O)(O)O	53481513	NA	HMDB12643
Urine	Liu et al., 2018 doi: 10.1002/ijc.31323	BCa vs. control	(R)-Pantothenic acid 4'-O-b-D-glucoside	-		C15H27NO10	GMURXYJSTRMISD-UHFFFAOYSA-N	CC(C)(COC1OC(CO)C(O)C(O)C1O)C(O)C(=O)NCCC(O)=O	14132229	NA	HMDB33965
Urine	Liu et al., 2018 doi: 10.1002/ijc.31323	BCa vs. control	trans-2-Dodecenoylcarnitine	-		C19H35NO4	JEOZLTJHDSKQIT-CLVCIHKQSA-N	CCCCCCCCC\C=C\C(=O)O[C@@H](CCC([O-])=O)[N+](C)(C)C	53481671	NA	HMDB13326
Urine	Liu et al., 2018 doi: 10.1002/ijc.31323	BCa vs. control	1-hexadecyl-glycero-3-phosphate	+		C19H41O6P	XLVRFPVHQPHXAA-LJQANCHMSA-N	[H][C@@](O)(COCCCCCCCCCCCCCCCC)COP(O)(O)=O	11825433	NA	HMDB62325
Urine	Liu et al., 2018 doi: 10.1002/ijc.31323	BCa vs. control	9-Decenoylcarnitine	+		C17H31NO4	GOOOCIIXFLVRAG-UHFFFAOYSA-N	C[N+](C)(C)CC(CC([O-])=O)OC(=O)CCCCCCCC=C	53481651	NA	HMDB13205
Urine	Liu et al., 2018 doi: 10.1002/ijc.31323	BCa vs. control	Lusitanicoside	+		C21H30O10	DAELTTGCCPRYTP-UHFFFAOYSA-N	CC1OC(OCC2OC(OC3=CC=C(CC=C)C=C3)C(O)C(O)C2O)C(O)C(O)C1O	4484591	C10474	HMDB34120
Urine	Liu et al., 2018 doi: 10.1002/ijc.31323	HG-BCa vs. LG-BCa	Succinylacetone	+		C7H10O4	WYEPBHZLDUPIOD-UHFFFAOYSA-N	CC(=O)CC(=O)CCC(O)=O	5312	NA	HMDB00635
Urine	Liu et al., 2018 doi: 10.1002/ijc.31323	HG-BCa vs. LG-BCa	Phenol sulphate	+		C6H6O4S	CTYRPMDGLDAWRQ-UHFFFAOYSA-N	OS(=O)(=O)OC1=CC=CC=C1	74426	C02180	HMDB60015
Urine	Liu et al., 2018 doi: 10.1002/ijc.31323	HG-BCa vs. LG-BCa	Humilixanthin	+		C14H18N2O7	RVPIQBBRHBAQKG-UMBPYZIISA-N	OCCCC(\N=C\C=C1\CC(NC(=C1)C(O)=O)C(O)=O)C(O)=O	NA	C08548	HMDB39123
Urine	Liu et al., 2018 doi: 10.1002/ijc.31323	HG-BCa vs. LG-BCa	Valylhydroxyproline	+		C10H18N2O4	IMOKOCYUKGZZAG-CSMHCCOUSA-N	CC(C)[C@H](N)C(=O)N1C[C@H](O)C[C@H]1C(O)=O	10242944	NA	HMDB29128
Urine	Liu et al., 2018 doi: 10.1002/ijc.31323	HG-BCa vs. LG-BCa	Formiminoglutamic acid	+		C6H10N2O4	NRXIKWMTVXPVEF-BYPYZUCNSA-N	OC(=O)CC[C@H](NC=N)C(O)=O	439233	C00439	HMDB00854
Urine	Liu et al., 2018 doi: 10.1002/ijc.31323	HG-BCa vs. LG-BCa	S-Carboxymethyl-L-cysteine	+		C5H9NO4S	GBFLZEXEOZUWRN-UHFFFAOYSA-N	NC(CSCC(O)=O)C(O)=O	1080	NA	HMDB29415
Urine	Liu et al., 2018 doi: 10.1002/ijc.31323	HG-BCa vs. LG-BCa	N-acetyl-L-2-aminoadipate(2-)	-		C8H13NO5	FTTGAAZKBNZDCZ-UHFFFAOYSA-N	CC(O)=NC(CCCC(O)=O)C(O)=O	13943174	NA	HMDB62715
Urine	Liu et al., 2018 doi: 10.1002/ijc.31323	HG-BCa vs. LG-BCa	S-Phenylmercapturic acid	+		C11H13NO3S	CICOZWHZVMOPJS-UHFFFAOYSA-N	CC(O)=NC(CSC1=CC=CC=C1)C(O)=O	95526	NA	HMDB42011
Urine	Liu et al., 2018 doi: 10.1002/ijc.31323	HG-BCa vs. LG-BCa	Indoxyl glucuronide	+		C14H15NO7	KUYNOZVWCFXSNE-BYNIDDHOSA-N	O[C@@H]1[C@@H](O)[C@H](OC2=CNC3=CC=CC=C23)O[C@@H]([C@H]1O)C(O)=O	2733785	NA	HMDB59804
Urine	Liu et al., 2018 doi: 10.1002/ijc.31323	HG-BCa vs. LG-BCa	Maclurin	-		C13H10O6	XNWPXDGRBWJIES-UHFFFAOYSA-N	OC1=CC(O)=C(C(=O)C2=CC(O)=C(O)C=C2)C(O)=C1	68213	C09951	HMDB32644
Urine	Liu et al., 2018 doi: 10.1002/ijc.31323	HG-BCa vs. LG-BCa	Patientoside A	-		C19H21ClO8	HEPVWAFOECZRTB-UHFFFAOYSA-N	CC(=O)C1=C(O)C2=C(C=CC=C2OC2OC(CO)C(O)C(O)C2O)C(Cl)=C1C	85359141	NA	HMDB37098
Urine	Liu et al., 2018 doi: 10.1002/ijc.31323	HG-BCa vs. LG-BCa	Aspartyl-Glutamate	+		C9H14N2O7	CKAJHWFHHFSCDT-UHFFFAOYSA-N	NC(CC(O)=O)C(=O)NC(CCC(O)=O)C(O)=O	4130574	NA	HMDB28752
Urine	Liu et al., 2018 doi: 10.1002/ijc.31323	HG-BCa vs. LG-BCa	5-(2-Methylpropyl)tetrahydro-2-oxo-3-furancarboxylic acid	+		C9H14O4	ODKYFEYTVOPOOV-UHFFFAOYSA-N	CC(C)CC1CC(C(O)=O)C(=O)O1	131751114	NA	HMDB30988
Urine	Liu et al., 2018 doi: 10.1002/ijc.31323	HG-BCa vs. LG-BCa	1'-Acetoxyeugenol acetate	+		C14H16O5	NKRBAUXTIWONOV-UHFFFAOYSA-N	COC1=C(OC(C)=O)C=CC(=C1)C(OC(C)=O)C=C	4484222	NA	HMDB36544
Urine	Liu et al., 2018 doi: 10.1002/ijc.31323	HG-BCa vs. LG-BCa	2-Hydroxybenzaldehyde O-[xylosyl-(1->6)-glucoside]	+		C18H24O11	DSDFXGQRZAFFQA-UHFFFAOYSA-N	OC1COC(OCC2OC(OC3=CC=CC=C3C=O)C(O)C(O)C2O)C(O)C1O	12442950	NA	HMDB34157
Urine	Liu et al., 2018 doi: 10.1002/ijc.31323	HG-BCa vs. LG-BCa	Chalcone	+		C15H12O	DQFBYFPFKXHELB-VAWYXSNFSA-N	O=C(\C=C\C1=CC=CC=C1)C1=CC=CC=C1	637760	C15589	HMDB03066
Urine	Liu et al., 2018 doi: 10.1002/ijc.31323	HG-BCa vs. LG-BCa	Tryptophyl-Leucine	-		C17H23N3O3	LYMVXFSTACVOLP-UHFFFAOYSA-N	CC(C)CC(N=C(O)C(N)CC1=CNC2=CC=CC=C12)C(O)=O	323786	NA	HMDB29087
Urine	Liu et al., 2018 doi: 10.1002/ijc.31323	HG-BCa vs. LG-BCa	8-Acetylegelolide	+		C16H20O6	KOUVNGDGNNAPQW-UHFFFAOYSA-N	CC1C2C(OC1=O)C1=C(C)OC=C1C(C)(O)CC2OC(C)=O	131752229	NA	HMDB37772
Urine	Liu et al., 2018 doi: 10.1002/ijc.31323	HG-BCa vs. LG-BCa	(1RS,2RS)-Guaiacylglycerol 1-glucoside	-		C16H24O10	XIMYPIWCALSSQZ-UHFFFAOYSA-N	COC1=C(O)C=CC(=C1)C(OC1OC(CO)C(O)C(O)C1O)C(O)CO	131751407	NA	HMDB33300
Urine	Liu et al., 2018 doi: 10.1002/ijc.31323	HG-BCa vs. LG-BCa	Pisumionoside	+		C19H32O9	PASRVRCWYGWSDQ-AATRIKPKSA-N	CC(=O)\C=C\C1(O)C(C)(C)CC(CC1(C)O)OC1OC(CO)C(O)C(O)C1O	131752765	NA	HMDB39947
Urine	Liu et al., 2018 doi: 10.1002/ijc.31323	HG-BCa vs. LG-BCa	Propionylcarnitine	-		C10H19NO4	UFAHZIUFPNSHSL-MRVPVSSYSA-N	CCC(=O)O[C@H](CC([O-])=O)C[N+](C)(C)C	188824	C03017	HMDB00824
Urine	Liu et al., 2018 doi: 10.1002/ijc.31323	HG-BCa vs. LG-BCa	Vanillactic acid	-		C10H12O5	SVYIZYRTOYHQRE-UHFFFAOYSA-N	COC1=CC(CC(O)C(O)=O)=CC=C1O	160637	NA	HMDB00913
Urine	Liu et al., 2018 doi: 10.1002/ijc.31323	HG-BCa vs. LG-BCa	gamma-Glutamylmethionine	+		C10H18N2O5S	RQNSKRXMANOPQY-BQBZGAKWSA-N	CSCC[C@H](NC(=O)CC[C@H](N)C(O)=O)C(O)=O	7009567	NA	HMDB34367
Urine	Liu et al., 2018 doi: 10.1002/ijc.31323	HG-BCa vs. LG-BCa	Histidyltryptophan	-		C17H19N5O3	FBTYOQIYBULKEH-ZFWWWQNUSA-N	N[C@@H](CC1=CNC=N1)C(=O)N[C@@H](CC1=CNC2=CC=CC=C12)C(O)=O	7009649	NA	HMDB28896
Urine	Liu et al., 2018 doi: 10.1002/ijc.31323	HG-BCa vs. LG-BCa	Nadolol	+		C17H27NO4	VWPOSFSPZNDTMJ-UCWKZMIHSA-N	CC(C)(C)NCC(O)COC1=CC=CC2=C1C[C@H](O)[C@H](O)C2	39147	NA	HMDB15334
Urine	Liu et al., 2018 doi: 10.1002/ijc.31323	HG-BCa vs. LG-BCa	(1xi,3xi)-1,2,3,4-Tetrahydro-1-methyl-beta-carboline-3-carboxylic acid	+		C13H14N2O2	ZUPHXNBLQCSEIA-UHFFFAOYSA-N	CC1NC(CC2=C1NC1=CC=CC=C21)C(O)=O	73530	NA	HMDB37942
Urine	Liu et al., 2018 doi: 10.1002/ijc.31323	HG-BCa vs. LG-BCa	N2-Galacturonyl-L-lysine	-		C12H22N2O8	HFIFPDNTHBGIPX-UHFFFAOYSA-N	NCCCCC(NC1OC(C(O)C(O)C1O)C(O)=O)C(O)=O	131751373	NA	HMDB33105
Urine	Liu et al., 2018 doi: 10.1002/ijc.31323	HG-BCa vs. LG-BCa	Xanthurenate-8-O-beta-D-glucoside	-		C16H17NO9	MYFHOUJDPFBJLH-XGJKELJWSA-N	OC[C@H]1O[C@@H](OC2=C3N=C(C=C(O)C3=CC=C2)C(O)=O)[C@@H](O)[C@@H](O)[C@H]1O	53481609	NA	HMDB13118
Urine	Liu et al., 2018 doi: 10.1002/ijc.31323	HG-BCa vs. LG-BCa	4-[(4'-O-Acetyl-alpha-L-rhamnosyloxy)benzyl]isothiocyanate	-		C16H19NO6S	WVUZLAMBBZISKM-QOYUQHOESA-N	C[C@@H]1O[C@@H](OC2=CC=C(CN=C=S)C=C2)[C@H](O)[C@H](O)[C@H]1OC(C)=O	10291650	NA	HMDB32802
Urine	Liu et al., 2018 doi: 10.1002/ijc.31323	HG-BCa vs. LG-BCa	Phaseolic acid	+		C12H22O6	OPPXDBWFRYVXHW-UHFFFAOYSA-N	OCCCCC(O)CCC(O)CCC(=O)C(O)=O	73242171	NA	HMDB31897
Urine	Liu et al., 2018 doi: 10.1002/ijc.31323	HG-BCa vs. LG-BCa	4-(2-Nitroethyl)phenyl primeveroside	+		C19H27NO12	ZHVLPKFAODFQST-UHFFFAOYSA-N	OC1COC(OCC2OC(OC3=CC=C(CCN(=O)=O)C=C3)C(O)C(O)C2O)C(O)C1O	75110958	NA	HMDB31742
Urine	Liu et al., 2018 doi: 10.1002/ijc.31323	HG-BCa vs. LG-BCa	Loquatoside	+		C20H22O11	YISJRMFABYGQSX-UHFFFAOYSA-N	OC1COC(OC2C(O)C3=C(O)C=C(O)C=C3OC2C2=CC(O)=C(O)C=C2)C(O)C1O	78178070	NA	HMDB41238
Urine	Liu et al., 2018 doi: 10.1002/ijc.31323	HG-BCa vs. LG-BCa	Indoleacrylic acid	+		C11H9NO2	PLVPPLCLBIEYEA-AATRIKPKSA-N	OC(=O)\C=C\C1=CNC2=C1C=CC=C2	5375048	NA	HMDB00734
Urine	Liu et al., 2018 doi: 10.1002/ijc.31323	HG-BCa vs. LG-BCa	Undecanedioic acid	+		C11H20O4	LWBHHRRTOZQPDM-UHFFFAOYSA-N	OC(=O)CCCCCCCCCC(O)=O	15816	NA	HMDB00888
Urine	Liu et al., 2018 doi: 10.1002/ijc.31323	HG-BCa vs. LG-BCa	Abiraterone sulfate	-		C24H31NO4S	LUQSJWRTYLGZJB-ZHVNYGEGSA-N	C[C@]12CC[C@H]3[C@@H](CC=C4CC(CC[C@]34C)OS(O)(=O)=O)[C@@H]1CC=C2C1=CN=CC=C1	71312701	NA	HMDB60584
Urine	Liu et al., 2018 doi: 10.1002/ijc.31323	HG-BCa vs. LG-BCa	Isopetasoside	-		C21H32O7	AVZCSGMWWXMJEA-UHFFFAOYSA-N	CC1C(CCC2=CC(=O)C(CC12C)=C(C)C)OC1OC(CO)C(O)C(O)C1O	131750888	NA	HMDB29622
Urine	Liu et al., 2018 doi: 10.1002/ijc.31323	HG-BCa vs. LG-BCa	6'-Hydroxy-O-desmethylangolensin	+		C15H14O5	IEFUAUZFJJOQMC-UHFFFAOYSA-N	CC(C(=O)C1=C(O)C=C(O)C=C1O)C1=CC=C(O)C=C1	20601635	NA	HMDB41695
Urine	Liu et al., 2018 doi: 10.1002/ijc.31323	HG-BCa vs. LG-BCa	4',5,6-Trimethylscutellarein 7-glucoside	+		C24H26O11	GCAYMASOWMSYII-UHFFFAOYSA-N	COC1=CC=C(C=C1)C1=CC(=O)C2=C(OC)C(OC)=C(OC3OC(CO)C(O)C(O)C3O)C=C2O1	131752841	NA	HMDB40512
Urine	Liu et al., 2018 doi: 10.1002/ijc.31323	HG-BCa vs. LG-BCa	Indolylacryloylglycine	-		C13H12N2O3	DUIFVCFSAWHIOD-AATRIKPKSA-N	[H]\C(=C(\[H])C1=CNC2=CC=CC=C12)C(O)=NCC(O)=O	5370648	NA	HMDB06005
Urine	Liu et al., 2018 doi: 10.1002/ijc.31323	HG-BCa vs. LG-BCa	Licorisoflavan A	+		C27H34O5	GDAAEAXMNLVRCZ-UHFFFAOYSA-N	COC1=CC2=C(CC(CO2)C2=C(O)C(CC=C(C)C)=C(O)C=C2)C(OC)=C1CC=C(C)C	5319704	NA	HMDB34184
Urine	Liu et al., 2018 doi: 10.1002/ijc.31323	HG-BCa vs. LG-BCa	3'-Hydroxy-3,4,5,4'-tetramethoxystilbene	+		C17H18O5	DLSNLGWOPCTNJJ-ONEGZZNKSA-N	COC1=CC=C(\C=C\C2=CC(O)=C(OC)C(CO)=C2)C=C1O	131753177	NA	HMDB41653
Urine	Liu et al., 2018 doi: 10.1002/ijc.31323	HG-BCa vs. LG-BCa	Benzyl O-[arabinofuranosyl-(1->6)-glucoside]	+		C18H26O10	VLAZYPZGDJXPDY-UHFFFAOYSA-N	OCC1OC(OCC2OC(OCC3=CC=CC=C3)C(O)C(O)C2O)C(O)C1O	14682805	NA	HMDB41514
Urine	Liu et al., 2018 doi: 10.1002/ijc.31323	HG-BCa vs. LG-BCa	Dihydroisomorphine-3-glucuronide	+		C23H29NO9	KCPRJVDBLLJBMF-LGPQXENESA-N	CN1CCC23C4OC5=C(OC6OC(C(O)C(O)C6O)C(O)=O)C=CC(CC1C2CC[C@H]4O)=C35	131769964	NA	HMDB60820
Urine	Liu et al., 2018 doi: 10.1002/ijc.31323	HG-BCa vs. LG-BCa	3-(4-Hydroxy-3-methoxyphenyl)-1,2-propanediol	+		C10H14O4	QGFJORGLNPWXMK-UHFFFAOYSA-N	COC1=C(O)C=CC(CC(O)CO)=C1	161566	NA	HMDB33093
Urine	Liu et al., 2018 doi: 10.1002/ijc.31323	HG-BCa vs. LG-BCa	Polyethylene, oxidized	-		C12H20O5	AZUZXOSWBOBCJY-UHFFFAOYSA-N	CC(C(O)CCCCC=O)C(=O)CCC(O)=O	24847855	NA	HMDB32472
Urine	Liu et al., 2018 doi: 10.1002/ijc.31323	HG-BCa vs. LG-BCa	Prostaglandin I2	+		C20H32O5	KAQKFAOMNZTLHT-OZUDYXHBSA-N	CCCCC[C@H](O)\C=C\[C@H]1[C@H](O)C[C@@H]2OC(C[C@H]12)=CCCCC(O)=O	5282411	C01312	HMDB01335
Urine	Liu et al., 2018 doi: 10.1002/ijc.31323	HG-BCa vs. LG-BCa	Marindinin	-		C14H16O3	VOOYTQRREPYRIW-UHFFFAOYSA-N	COC1=CC(=O)OC(CCC2=CC=CC=C2)C1	98356	NA	HMDB29504
Urine	Liu et al., 2018 doi: 10.1002/ijc.31323	HG-BCa vs. LG-BCa	Butylparaben	-		C11H14O3	QFOHBWFCKVYLES-UHFFFAOYSA-N	CCCCOC(=O)C1=CC=C(O)C=C1	7184	NA	HMDB32575
Urine	Liu et al., 2018 doi: 10.1002/ijc.31323	HG-BCa vs. LG-BCa	Cinnamyl cinnamate	-		C18H16O2	NQBWNECTZUOWID-QSYVVUFSSA-N	O=C(OC\C=C\C1=CC=CC=C1)\C=C/C1=CC=CC=C1	1550888	NA	HMDB33832
Urine	Liu et al., 2018 doi: 10.1002/ijc.31323	HG-BCa vs. LG-BCa	Zerumbone	+		C15H22O	GIHNTRQPEMKFKO-RTTFEGKLSA-N	C\C1=C\CC(C)(C)\C=C\C(=O)\C(C)=C/CC1	5372142	NA	HMDB36667
Urine	Liu et al., 2018 doi: 10.1002/ijc.31323	HG-BCa vs. LG-BCa	Methyl 7-epi-12-hydroxyjasmonate glucoside	+		C19H30O9	AJWIFVNLXHFTFD-NSCUHMNNSA-N	COC(=O)CC1CCC(=O)C1C\C=C\CCOC1OC(CO)C(O)C(O)C1O	131751189	NA	HMDB31763
Urine	Liu et al., 2018 doi: 10.1002/ijc.31323	HG-BCa vs. LG-BCa	11-cis-Retinol	+		C20H30O	FPIPGXGPPPQFEQ-IOUUIBBYSA-N	C\C(=C/CO)\C=C/C=C(\C)/C=C/C1=C(C)CCCC1(C)C	5280382	C00899	HMDB06216
Urine	Liu et al., 2018 doi: 10.1002/ijc.31323	HG-BCa vs. LG-BCa	3'-Hydroxy-T2 Toxin	-		C24H34O10	MLDQZNYFEGLVAS-UHFFFAOYSA-N	CC(=O)OCC12CC(OC(=O)CC(C)(C)O)C(C)=CC1OC1C(O)C(OC(C)=O)C2(C)C11CO1	78169621	NA	HMDB36601
Urine	Liu et al., 2018 doi: 10.1002/ijc.31323	HG-BCa vs. LG-BCa	Sterebin A	+		C18H30O4	GUVJPXABQYFWPD-BQYQJAHWSA-N	CC(=O)\C=C\C1C(C)(O)C(O)C(O)C2C(C)(C)CCCC12C	131751709	NA	HMDB35337
Urine	Liu et al., 2018 doi: 10.1002/ijc.31323	HG-BCa vs. LG-BCa	Cinncassiol D4 2-glucoside	+		C26H42O10	ISSKLTGTEWBALZ-UHFFFAOYSA-N	CC(C)C1CC2C3(O)C4OC(O)(CC2(C)C2(O)CC(OC5OC(CO)C(O)C(O)C5O)C(C)C42)C13C	131751659	NA	HMDB35065
Urine	Liu et al., 2018 doi: 10.1002/ijc.31323	HG-BCa vs. LG-BCa	Androsterone sulfate	+		C19H30O5S	ZMITXKRGXGRMKS-HLUDHZFRSA-N	[H][C@@]12CCC(=O)[C@@]1(C)CC[C@@]1([H])[C@@]2([H])CC[C@@]2([H])C[C@@H](CC[C@]12C)OS(O)(=O)=O	159663	NA	HMDB02759
Urine	Liu et al., 2018 doi: 10.1002/ijc.31323	HG-BCa vs. LG-BCa	trans-2-Tetradecenoylcarnitine	+		C21H40NO4	BUBHHSHBKWNLLG-CLHDZIPGSA-O	CCCCCCCCCCC\C=C\C(=O)O[C@H](CC(O)=O)C[N+](C)(C)C	53481699	NA	HMDB13329
Urine	Liu et al., 2018 doi: 10.1002/ijc.31323	HG-BCa vs. LG-BCa	Lithocholic acid glycine conjugate	-		C26H43NO4	XBSQTYHEGZTYJE-OETIFKLTSA-N	[H][C@@]1(CC[C@@]2([H])[C@]3([H])CC[C@]4([H])C[C@H](O)CC[C@]4(C)[C@@]3([H])CC[C@]12C)[C@H](C)CCC(=O)NCC(O)=O	115245	C15557	HMDB00698
Urine	Pinto et al., 2021 doi: 10.3390/metabo11040199	BCa vs Control	2-Methylnonane	+		C10H22	SGVYKUFIHHTIFL-UHFFFAOYSA-N	CCCCCCCC(C)C	13379		NA
Urine	Pinto et al., 2021 doi: 10.3390/metabo11040199	BCa vs Control	2,4-Dimethylheptane	+		C9H20	AUKVIBNBLXQNIZ-UHFFFAOYSA-N	CCCC(C)CC(C)C	16656		NA
Urine	Pinto et al., 2021 doi: 10.3390/metabo11040199	BCa vs Control	2,6-Dimethylnonane	+		C11H24	MGNGOEWESNDQAN-UHFFFAOYSA-N	CCCC(C)CCCC(C)C	28457		NA
Urine	Pinto et al., 2021 doi: 10.3390/metabo11040199	BCa vs Control	4-Methyloctane	+		C9H20	DOGIHOCMZJUJNR-UHFFFAOYSA-N	CCCCC(C)CCC	16665		NA
Urine	Pinto et al., 2021 doi: 10.3390/metabo11040199	BCa vs Control	2-Furancarboxaldehyde	-		C5H4O2	HYBBIBNJHNGZAN-UHFFFAOYSA-N	O=CC1=CC=CO1	7362	C14279	HMDB0032914
Urine	Pinto et al., 2021 doi: 10.3390/metabo11040199	BCa vs Control	2-Methylbutanal	-		C5H10O	BYGQBDHUGHBGMD-UHFFFAOYSA-N	CCC(C)C=O	7284	C02223	HMDB0031526
Urine	Pinto et al., 2021 doi: 10.3390/metabo11040199	BCa vs Control	Formaldehyde	-		CH2O	WSFSSNUMVMOOMR-UHFFFAOYSA-N	C=O	712	C00067	HMDB0001426
Urine	Pinto et al., 2021 doi: 10.3390/metabo11040199	BCa vs Control	Hexanal	-		C6H12O	JARKCYVAAOWBJS-UHFFFAOYSA-N	CCCCCC=O	6184	C02373	HMDB0005994
Urine	Pinto et al., 2021 doi: 10.3390/metabo11040199	BCa vs Control	1-Methylnaphthalene	+		C11H10	QPUYECUOLPXSFR-UHFFFAOYSA-N	CC1=CC=CC2=CC=CC=C12	7002	C14082	HMDB0032860
Urine	Pinto et al., 2021 doi: 10.3390/metabo11040199	BCa vs Control	2-Methylnaphthalene	+		C11H10	QIMMUPPBPVKWKM-UHFFFAOYSA-N	CC1=CC2=CC=CC=C2C=C1	7055		NA
Urine	Pinto et al., 2021 doi: 10.3390/metabo11040199	BCa vs Control	1,2,4-Trimethylbenzene	+		C9H12	GWHJZXXIDMPWGX-UHFFFAOYSA-N	CC1=CC(C)=C(C)C=C1	7247	C14533	HMDB0013733
Urine	Pinto et al., 2021 doi: 10.3390/metabo11040199	BCa vs Control	p-Cresol	+		C7H8O	IWDCLRJOBJJRNH-UHFFFAOYSA-N	CC1=CC=C(O)C=C1	2879	C01468	HMDB0001858
Urine	Pinto et al., 2021 doi: 10.3390/metabo11040199	BCa vs Control	(1S,5R)-1,5-dimethyl-6,8-dioxabicyclo[3.2.1]octane	-		C8H14O2	AZWKCIZRVUVZPX-UHFFFAOYSA-N	CC12CCCC(O1)(OC2)C	34235		NA
Urine	Pinto et al., 2021 doi: 10.3390/metabo11040199	BCa vs Control	2-Butanone	-		C4H8O	ZWEHNKRNPOVVGH-UHFFFAOYSA-N	CCC(C)=O	6569	C02845	HMDB0000474
Urine	Pinto et al., 2021 doi: 10.3390/metabo11040199	BCa vs Control	4-Heptanone	-		C7H14O	HCFAJYNVAYBARA-UHFFFAOYSA-N	CCCC(=O)CCC	31246	NA	HMDB0004814
Urine	Pinto et al., 2021 doi: 10.3390/metabo11040199	BCa vs Control	Carvone	-		C10H14O	ULDHMXUKGWMISQ-UHFFFAOYSA-N	CC(=C)C1CC=C(C)C(=O)C1	7439	NA	HMDB0035824
Urine	Pinto et al., 2021 doi: 10.3390/metabo11040199	BCa vs Control	Piperitone	-		C10H16O	YSTPAHQEHQSRJD-UHFFFAOYSA-N	CC(C)C1CCC(C)=CC1=O	6987		HMDB0034975
Urine	Pinto et al., 2021 doi: 10.3390/metabo11040199	T2 vs. Ta/Tis	2,4-Dimethylheptane	+							NA
Urine	Pinto et al., 2021 doi: 10.3390/metabo11040199	T2 vs. Ta/Tis	4-Methyloctane	+							NA
Urine	Pinto et al., 2021 doi: 10.3390/metabo11040199	T2 vs. Ta/Tis	Decane	+		C10H22	DIOQZVSQGTUSAI-UHFFFAOYSA-N	CCCCCCCCCC	15600	NA	HMDB0031450
Urine	Pinto et al., 2021 doi: 10.3390/metabo11040199	T2 vs. Ta/Tis	2,3,6-Trimethylbenzaldehyde	-		C10H12O	NHMDCMLCZRILTI-UHFFFAOYSA-N	CC1=C(C)C(C=O)=C(C)C=C1	10236014	NA	HMDB0032014
Urine	Pinto et al., 2021 doi: 10.3390/metabo11040199	T2 vs. Ta/Tis	Hemimellitene	+		C9H12	FYGHSUNMUKGBRK-UHFFFAOYSA-N	CC1=CC=CC(C)=C1C	10686	C14518	HMDB0059901
Urine	Pinto et al., 2021 doi: 10.3390/metabo11040199	T2 vs. Ta/Tis	1,2,4-Trimethylbenzene	+		C9H12	GWHJZXXIDMPWGX-UHFFFAOYSA-N	CC1=CC(C)=C(C)C=C1	7247	C14533	HMDB0013733
Urine	Pinto et al., 2021 doi: 10.3390/metabo11040199	T2 vs. Ta/Tis	1,2,4,5-Tetramethylbenzene	+
Urine	Pinto et al., 2021 doi: 10.3390/metabo11040199	T2 vs. T1	2,4-Dimethylheptane	+		C9H20	AUKVIBNBLXQNIZ-UHFFFAOYSA-N	CCCC(C)CC(C)C	16656	NA	NA
Urine	Pinto et al., 2021 doi: 10.3390/metabo11040199	T2 vs. T1	2,3,6-Trimethylbenzaldehyde	-		C10H12O	NHMDCMLCZRILTI-UHFFFAOYSA-N	CC1=C(C)C(C=O)=C(C)C=C1	10236014	NA	HMDB0032014
Urine	Pinto et al., 2021 doi: 10.3390/metabo11040199	T2 vs. T1	Formaldehyde	+		CH2O	WSFSSNUMVMOOMR-UHFFFAOYSA-N	C=O	712	C00067	HMDB0001426
Urine	Pinto et al., 2021 doi: 10.3390/metabo11040199	T2 vs. T1	Methylglyoxal	+		C3H4O2	AIJULSRZWUXGPQ-UHFFFAOYSA-N	CC(=O)C=O	880	C00546	HMDB0001167
Urine	Pinto et al., 2021 doi: 10.3390/metabo11040199	T2 vs. T1	Menthol	+		C10H20O	NOOLISFMXDJSKH-KXUCPTDWSA-N	CC(C)[C@@H]1CC[C@@H](C)C[C@H]1O	16666	C00400	HMDB0003352
Urine	Pinto et al., 2021 doi: 10.3390/metabo11040199	T1 vs. Ta/Tis	Decane	+		C10H22	DIOQZVSQGTUSAI-UHFFFAOYSA-N	CCCCCCCCCC	15600	NA	HMDB0031450
Urine	Pinto et al., 2021 doi: 10.3390/metabo11040199	T1 vs. Ta/Tis	Octanal	+		C8H16O	NUJGJRNETVAIRJ-UHFFFAOYSA-N	CCCCCCCC=O	454	C01545	HMDB0001140
Urine	Pinto et al., 2021 doi: 10.3390/metabo11040199	T1 vs. Ta/Tis	Menthol	-		C10H20O	NOOLISFMXDJSKH-KXUCPTDWSA-N	CC(C)[C@@H]1CC[C@@H](C)C[C@H]1O	16666	C00400	HMDB0003352
Urine	Oto et al., 2022 doi: 10.1007/s00345-022-04136-7	BCa vs. control	p-Cresol glucuronide	+		C13H16O7	JPAUCQAJHLSMQW-XPORZQOISA-N	CC1=CC=C(O[C@@H]2O[C@@H]([C@@H](O)[C@H](O)[C@H]2O)C(O)=O)C=C1	154035	NA	HMDB0011686
Urine	Oto et al., 2022 doi: 10.1007/s00345-022-04136-7	BCa vs. control	Benzylamine	+		C7H9N	WGQKYBSKWIADBV-UHFFFAOYSA-N	NCC1=CC=CC=C1	7504	C15562	HMDB0033871
Urine	Oto et al., 2022 doi: 10.1007/s00345-022-04136-7	BCa vs. control	Topiramate	+		C12H21NO8S	KJADKKWYZYXHBB-XBWDGYHZSA-N	[H][C@@]12CO[C@@]3(COS(N)(=O)=O)OC(C)(C)O[C@@]3([H])[C@]1([H])OC(C)(C)O2	5284627	C07502	HMDB0005034
Urine	Oto et al., 2022 doi: 10.1007/s00345-022-04136-7	TaG1 NMIBC vs. control	cis-p-Coumaric acid	-		C9H8O3	NGSWKAQJJWESNS-UTCJRWHESA-N	OC(=O)\C=C/C1=CC=C(O)C=C1	1549106	C06738	HMDB0030677
Urine	Oto et al., 2022 doi: 10.1007/s00345-022-04136-7	TaG1 NMIBC vs. control	Benzylamine	+		C7H9N	WGQKYBSKWIADBV-UHFFFAOYSA-N	NCC1=CC=CC=C1	7504	C15562	HMDB0033871
Urine	Oto et al., 2022 doi: 10.1007/s00345-022-04136-7	TaG1 NMIBC vs. control	Topiramate	+		C12H21NO8S	KJADKKWYZYXHBB-XBWDGYHZSA-N	[H][C@@]12CO[C@@]3(COS(N)(=O)=O)OC(C)(C)O[C@@]3([H])[C@]1([H])OC(C)(C)O2	5284627	C07502	HMDB0005034
Urine	Oto et al., 2022 doi: 10.1007/s00345-022-04136-7	TaG1 NMIBC vs. control	2′,3,5-Trihydroxy-5′,7-dimethoxyflavanone	-		C17H16O7	IDHBLUADTOWECE-UHFFFAOYSA-N	COC1=CC(C2OC3=CC(OC)=CC(O)=C3C(=O)C2O)=C(O)C=C1	131752832	NA	HMDB0040482
Urine	Oto et al., 2022 doi: 10.1007/s00345-022-04136-7	TaG3 + T1G3 NMIBC vs. control	7-Methyl-1,4,5-naphthalenetriol 4-[xylosyl-(1- > 6)-glucoside]	+		C22H28O12	HONDCAIBTDBEKM-UHFFFAOYSA-N	CC1=CC2=C(O)C=CC(OC3OC(COC4OCC(O)C(O)C4O)C(O)C(O)C3O)=C2C(O)=C1	131751636	NA	HMDB0034909
Urine	Oto et al., 2022 doi: 10.1007/s00345-022-04136-7	TaG3 + T1G3 NMIBC vs. control	L-Urobilinogen	+		C33H42N4O6	KSQFFJKKJAEKTB-UHFFFAOYSA-N	CCC1=C(C)C(=O)NC1CC1=C(C)C(CCC(O)=O)=C(CC2=C(CCC(O)=O)C(C)=C(CC3NC(=O)C(C=C)=C3C)N2)N1	440784	C05791	HMDB0004158
Urine	Oto et al., 2022 doi: 10.1007/s00345-022-04136-7	MIBC vs. control	Spermine	-		C10H26N4	PFNFFQXMRSDOHW-UHFFFAOYSA-N	NCCCNCCCCNCCCN	1103	C00750	HMDB0001256
Urine	Oto et al., 2022 doi: 10.1007/s00345-022-04136-7	MIBC vs. control	(R)-mandelic Acid	-		C8H8O3	IWYDHOAUDWTVEP-SSDOTTSWSA-N	O[C@@H](C(O)=O)C1=CC=CC=C1	11914	NA	HMDB0062635
Urine	Oto et al., 2022 doi: 10.1007/s00345-022-04136-7	MIBC vs. control	3-Hydroxynonanoyl carnitine	-		C16H31NO5	ZILZDFSDUXZZAT-UHFFFAOYSA-N	CCCCCCC(O)CC(=O)OC(CC([O-])=O)C[N+](C)(C)C	131770388	NA	HMDB0061635
Urine	Oto et al., 2022 doi: 10.1007/s00345-022-04136-7	MIBC vs. control	Metipranolol Nadolol	-
Urine	Oto et al., 2022 doi: 10.1007/s00345-022-04136-7	MIBC vs. control	18-Hydroxy-5Z,8Z,11Z,14Z-eicosatetraenoic acid	-		C20H32O3	PPCHNRUZQWLEMF-XBOCNYGYSA-N	CCC(O)CC\C=C/C\C=C/C\C=C/C\C=C/CCCC(O)=O	6442778	NA	HMDB0062302
Urine	Oto et al., 2022 doi: 10.1007/s00345-022-04136-7	MIBC vs. control	7-Epi-12-hydroxyjasmonic acid glucoside	-		C18H28O9	JFDNMLUPLXZXGV-OWOJBTEDSA-N	OCC1OC(OCC\C=C\CC2C(CC(O)=O)CCC2=O)C(O)C(O)C1O	6123144	NA	HMDB0040706
Urine	Oto et al., 2022 doi: 10.1007/s00345-022-04136-7	MIBC vs. control	Delavirdine	-		C22H28N6O3S	WHBIGIKBNXZKFE-UHFFFAOYSA-N	CC(C)NC1=C(N=CC=C1)N1CCN(CC1)C(=O)C1=CC2=C(N1)C=CC(NS(C)(=O)=O)=C2	5625	C06941	HMDB0014843
Urine	Oto et al., 2022 doi: 10.1007/s00345-022-04136-7	MIBC vs. control	(3b,9R)-5-Megastigmene-3,9-diol 9-[apiosyl-(1- > 6)-glucoside]	-		C24H42O11	KXAHRTBPIZOXEC-UHFFFAOYSA-N	C1C(C)(C)C(CCC(OC2OC(COC3OCC(CO)(O)C3O)C(O)C(O)C2O)C)=C(C)CC1O	20979920	NA	HMDB0038327
Urine	Oto et al., 2022 doi: 10.1007/s00345-022-04136-7	NMIBC vs. control	p-Cresol glucuronide	+		C13H16O7	JPAUCQAJHLSMQW-XPORZQOISA-N	CC1=CC=C(O[C@@H]2O[C@@H]([C@@H](O)[C@H](O)[C@H]2O)C(O)=O)C=C1	154035	NA	HMDB0011686
Urine	Oto et al., 2022 doi: 10.1007/s00345-022-04136-7	NMIBC vs. control	Benzylamine	+		C7H9N	WGQKYBSKWIADBV-UHFFFAOYSA-N	NCC1=CC=CC=C1	7504	C15562	HMDB0033871
Urine	Oto et al., 2022 doi: 10.1007/s00345-022-04136-7	NMIBC vs. control	Topiramate	+		C12H21NO8S	KJADKKWYZYXHBB-XBWDGYHZSA-N	[H][C@@]12CO[C@@]3(COS(N)(=O)=O)OC(C)(C)O[C@@]3([H])[C@]1([H])OC(C)(C)O2	5284627	C07502	HMDB0005034
Urine	Shen et al., 2015 doi: 10.1089/omi.2014.0116	BCa vs. control	Nicotinuric acid	+		C8H8N2O3	ZBSGKPYXQINNGF-UHFFFAOYSA-N	OC(=O)CNC(=O)C1=CN=CC=C1	68499	C05380	HMDB0003269
Urine	Shen et al., 2015 doi: 10.1089/omi.2014.0116	BCa vs. control	Trehalose	+		C12H22O11	HDTRYLNUVZCQOY-LIZSDCNHSA-N	OC[C@H]1O[C@H](O[C@H]2O[C@H](CO)[C@@H](O)[C@H](O)[C@H]2O)[C@H](O)[C@@H](O)[C@@H]1O	7427	C01083	HMDB0000975
Urine	Shen et al., 2015 doi: 10.1089/omi.2014.0116	BCa vs. control	AspAspGlyTrp	+
Urine	Shen et al., 2015 doi: 10.1089/omi.2014.0116	BCa vs. control	Inosinic acid	-		C10H13N4O8P	GRSZFWQUAKGDAV-KQYNXXCUSA-N	O[C@@H]1[C@@H](COP(O)(O)=O)O[C@H]([C@@H]1O)N1C=NC2=C1N=CNC2=O	8582	C00130	HMDB0000175
Urine	Shen et al., 2015 doi: 10.1089/omi.2014.0116	BCa vs. control	Ureidosuccinic acid	-		C5H8N2O5	HLKXYZVTANABHZ-REOHCLBHSA-N	NC(=O)N[C@@H](CC(O)=O)C(O)=O	279	C00438	HMDB0000828
Urine	Shen et al., 2015 doi: 10.1089/omi.2014.0116	BCa vs. control	GlyCysAlaLys	-
Urine	Yu et al., 2022 doi: 10.3390/curroncol29080430	NMIBC vs. MIBC	Tripterin	-	Celastrol	C29H38O4	KQJSQWZMSAGSHN-JJWQIEBTSA-N	[H][C@@]12C[C@@](C)(CC[C@]1(C)CC[C@]1(C)C3=CC=C4C(C)=C(O)C(=O)C=C4[C@]3(C)CC[C@@]21C)C(O)=O	122724	NA	HMDB0002385
Urine	Yu et al., 2022 doi: 10.3390/curroncol29080430	NMIBC vs. MIBC	N6,N6,N6-Trimethyl-L-lysine	+		C9H20N2O2	MXNRLFUSFKVQSK-QMMMGPOBSA-N	C[N+](C)(C)CCCC[C@H](N)C([O-])=O	440120	C03793	HMDB0001325
Urine	Yu et al., 2022 doi: 10.3390/curroncol29080430	NMIBC vs. MIBC	N-alpha-acetyl-L-lysine	+		C8H16N2O3	VEYYWZRYIYDQJM-ZETCQYMHSA-N	CC(=O)N[C@@H](CCCCN)C(O)=O	92907	C12989	HMDB0000446
Urine	Yu et al., 2022 doi: 10.3390/curroncol29080430	NMIBC vs. MIBC	Sinapic acid	+		C11H12O5	PCMORTLOPMLEFB-ONEGZZNKSA-N	COC1=CC(\C=C\C(O)=O)=CC(OC)=C1O	637775	C00482	HMDB0032616
Urine	Yu et al., 2022 doi: 10.3390/curroncol29080430	NMIBC vs. MIBC	Sorbitol-6-phosphate	-		C6H15O9P	GACTWZZMVMUKNG-UHFFFAOYSA-N	OCC(O)C(O)C(O)C(O)COP(O)(O)=O	NA	C02810	HMDB0005831
Urine	Yu et al., 2022 doi: 10.3390/curroncol29080430	NMIBC vs. MIBC	2-hydroxy-2-methyl butyric acid	+		C5H10O3	MBIQENSCDNJOIY-UHFFFAOYSA-N	CCC(C)(O)C(O)=O	95433	NA	HMDB0001987
Urine	Yu et al., 2022 doi: 10.3390/curroncol29080430	NMIBC vs. MIBC	Histine-Leucine	+
Urine	Yu et al., 2022 doi: 10.3390/curroncol29080430	NMIBC vs. MIBC	Glycyl-Isoleucine	-		C8H16N2O3	KGVHCTWYMPWEGN-UHFFFAOYSA-N	CCC(C)C(N=C(O)CN)C(O)=O	259613	NA	HMDB0028844
Urine	Yu et al., 2022 doi: 10.3390/curroncol29080430	NMIBC vs. MIBC	N4-Acetylcytidine	+		C11H15N3O6	NIDVTARKFBZMOT-PEBGCTIMSA-N	CC(=O)NC1=NC(=O)N(C=C1)[C@@H]1O[C@H](CO)[C@@H](O)[C@H]1O	107461	NA	HMDB0005923
Urine	Yu et al., 2022 doi: 10.3390/curroncol29080430	NMIBC vs. MIBC	Pyrrolidine	+		C4H9N	RWRDLPDLKQPQOW-UHFFFAOYSA-N	C1CCNC1	31268	NA	HMDB0031641
Urine	Yu et al., 2022 doi: 10.3390/curroncol29080430	NMIBC vs. MIBC	Pelargonic acid	+	FA 9:0	C9H18O2	FBUKVWPVBMHYJY-UHFFFAOYSA-N	CCCCCCCCC(O)=O	8158	C01601	HMDB0000847
Urine	Yu et al., 2022 doi: 10.3390/curroncol29080430	NMIBC vs. MIBC	Neopterin	+		C9H11N5O4	BMQYVXCPAOLZOK-UHFFFAOYSA-N	NC1=NC2=C(N=C(C=N2)C(O)C(O)CO)C(=O)N1	135408877	NA	HMDB0000845
Urine	Yu et al., 2022 doi: 10.3390/curroncol29080430	NMIBC vs. MIBC	SM(d16:1/18:0)	-	SM 34:1	C39H79N2O6P	OQCPQFVKIYWGRP-GWQJGLRPSA-N	[C@](COP(=O)([O-])OCC[N+](C)(C)C)([H])(NC(CCCCCCCCCCCCCCCCC)=O)[C@]([H])(O)/C=C/CCCCCCCCCCC	52931147	NA	NA
Cell line	Lee et al., 2018 doi:10.18632/oncotarget.24229	Cisplatin resistance (T24 cell line)	22:6 Cholesterol ester	+	CE 22:6	C49H76O2	VOEVEGPMRIYYKC -HNJOWPRISA-N	C(=C/C/C=C\C/C=C\C/C=C\C/C=C\CC)/C/C=C\CCC(O[C@@H]1CC2=CC[C@@]3([H])[C@]4([H])CC[C@]([H])([C@]([H])(C)CCCC(C)C)[C@@]4(C)CC[C@]3([H])[C@@]2(C)CC1)=O	14274978	C02530	HMDB06733
Cell line	Lee et al., 2018 doi:10.18632/oncotarget.24229	Cisplatin resistance (T24 cell line)	1-tridecanoyl-2-(7Z,10Z,13Z,16Z-docosatetraenoyl)-glycero-3-phosphocholine	+	PC 35:4	C43H78NO8P	OROZWUJCDDCYAU-IPUAOQJZSA-N	[C@](COP(=O)([O-])OCC[N+](C)(C)C)([H])(OC(CCCCC/C=C\C/C=C\C/C=C\C/C=C\CCCCC)=O)COC(CCCCCCCCCCCC)=O	52922204	NA	NA
Cell line	Lee et al., 2018 doi:10.18632/oncotarget.24229	Cisplatin resistance (T24 cell line)	PC(18:3(9Z,12Z,15Z)/18:3(6Z,9Z,12Z))	+	PC 36:6	C44H76NO8P	SPWBDEZMKCRQSX-NGPPOSSDSA-N	[C@](COP(=O)([O-])OCC[N+](C)(C)C)([H])(OC(CCCC/C=C\C/C=C\C/C=C\CCCCC)=O)COC(CCCCCCC/C=C\C/C=C\C/C=C\CC)=O	52922847	NA	HMDB0008205
Cell line	Lee et al., 2018 doi:10.18632/oncotarget.24229	Cisplatin resistance (T24 cell line)	PE p-36:4	-	PE p-36:4	C41H74NO7P	ADWDFBQPQIEGRZ -XBICFDGKSA-N	[H][C@@](CO\C=C/CCCCCCCC\C=C/CCCCCC)(COP(O)(=O)OCCN)OC(=O)CCCC\C=C/C\C=C/C\C=C/CCCCC	53480870	NA	HMDB0011410
Cell line	Lee et al., 2018 doi:10.18632/oncotarget.24229	Cisplatin resistance (T24 cell line)	PE p-38:4	-	PE p-38:4	C43H78NO7P	ZTZQZGHJLWFLFQ-VZBWJDOASA-N	[H][C@@](CO\C=C/CCCCCCCCCCCCCCCC)(COP(O)(=O)OCCN)OC(=O)CCCCCC\C=C/C\C=C/C\C=C/C\C=C/CC	53480855	NA	HMDB0011386
Cell line	Lee et al., 2018 doi:10.18632/oncotarget.24229	Cisplatin resistance (T24 cell line)	PE p-40:5	-	PE p-18:0/22:5	C45H80NO7P	HHQFKPJXVYWLLJ-ABYSKWQHSA-N	[H][C@@](CO\C=C/CCCCCCCCCCCCCCCC)(COP(O)(=O)OCCN)OC(=O)CC\C=C/C\C=C/C\C=C/C\C=C/C\C=C/CCCCC	53480857	NA	HMDB0011392
Cell line	Lee et al., 2018 doi:10.18632/oncotarget.24229	Cisplatin resistance (T24 cell line)	SM(d18:1/14:0)	+	C14 Sphingomyelin	C37H75N2O6P	KYICBZWZQPCUMO-PSALXKTOSA-N	[C@](COP(=O)([O-])OCC[N+](C)(C)C)([H])(NC(CCCCCCCCCCCCC)=O)[C@]([H])(O)/C=C/CCCCCCCCCCCCC	11433862	NA	HMDB0012097
Cell line	Lee et al., 2018 doi:10.18632/oncotarget.24229	Cisplatin resistance (T24 cell line)	SM(d18:2/24:0)	+	SM d42:2	C47H93N2O6P	DACOGJMBYLZYDH-GXJPFUDISA-N	[C@](COP(=O)([O-])OCC[N+](C)(C)C)([H])(NC(CCCCCCCCCCCCCCCCCCCCCCC)=O)[C@]([H])(O)/C=C/CCCCCCCC/C=C\CCC	52931217	NA	NA
Cell line	Lee et al., 2018 doi:10.18632/oncotarget.24229	Cisplatin resistance (T24 cell line)	SM(d18:2/24:1)	+	SM d42:3	C47H91N2O6P	TXFLWJQVQCDUDZ-BRUGZULGSA-N	[C@](COP(=O)([O-])OCC[N+](C)(C)C)([H])(NC(CCCCCCCCCCCCC/C=C\CCCCCCCC)=O)[C@]([H])(O)/C=C/CCCCCCCC/C=C\CCC	52931215	NA	NA
Cell line	Lee et al., 2018 doi:10.18632/oncotarget.24229	Cisplatin resistance (T24 cell line)	TG(16:0/16:0/16:0)	-	TG 48:0	C51H98O6	PVNIQBQSYATKKL-UHFFFAOYSA-N	C(OC(=O)CCCCCCCCCCCCCCC)[C@]([H])(OC(CCCCCCCCCCCCCCC)=O)COC(CCCCCCCCCCCCCCC)=O	11147	NA	HMDB0005356
Cell line	Lee et al., 2018 doi:10.18632/oncotarget.24229	Cisplatin resistance (T24 cell line)	TG(17:0/16:0/16:0)	-	TG 49:0	C52H100O6	TTWJTJMWHOYBPQ-ANFMRNGASA-N	C(OC(=O)CCCCCCCCCCCCCCCC)[C@]([H])(OC(CCCCCCCCCCCCCCC)=O)COC(CCCCCCCCCCCCCCC)=O	9543988	NA	HMDB0106356
Cell line	Lee et al., 2018 doi:10.18632/oncotarget.24229	Cisplatin resistance (T24 cell line)	TG(16:0/16:0/17:1(9Z))	-	TG 49:1	C52H98O6	VYYGQDOPVVYUKW-UKFBYESTSA-N	C(OC(=O)CCCCCCC/C=C\CCCCCCC)[C@]([H])(OC(CCCCCCCCCCCCCCC)=O)COC(CCCCCCCCCCCCCCC)=O	9543991	NA	NA
Cell line	Lee et al., 2018 doi:10.18632/oncotarget.24229	Cisplatin resistance (T24 cell line)	TG(18:0/14:0/18:0)	-	TG 50:0	C53H102O6	MARPCPMDFOPPJX-UHFFFAOYSA-N	[H]C(COC(=O)CCCCCCCCCCCCCCCCC)(COC(=O)CCCCCCCCCCCCCCCCC)OC(=O)CCCCCCCCCCCCC	545588	NA	HMDB0010427
Cell line	Lee et al., 2018 doi:10.18632/oncotarget.24229	Cisplatin resistance (T24 cell line)	TG(16:0/18:0/18:0)	-	TG 52:0	C55H106O6	SDNYRTVJOFMYIW-OIVUAWODSA-N	C(OC(=O)CCCCCCCCCCCCCCCCC)[C@]([H])(OC(CCCCCCCCCCCCCCCCC)=O)COC(CCCCCCCCCCCCCCC)=O	545690	NA	HMDB0108596
Cell line	Lee et al., 2018 doi:10.18632/oncotarget.24229	Cisplatin resistance (T24 cell line)	TG(18:1(9Z)/18:1(9Z)/18:3(9Z,12Z,15Z))	-	TG 54:5	C57H100O6	OEJXMJPFOHYSIU-GRLFFVHSSA-N	C(OC(=O)CCCCCCC/C=C\C/C=C\C/C=C\CC)[C@]([H])(OC(CCCCCCC/C=C\CCCCCCCC)=O)COC(CCCCCCC/C=C\CCCCCCCC)=O	9544294	NA	HMDB10460
Cell line	Rodrigues et al., 2018 doi: 10.1007/s11306-018-1361-9	BCa (Scaber) vs. SV-HUC-1	1-Phenylethanol	-		C8H10O	WAPNOHKVXSQRPX-UHFFFAOYSA-N	CC(O)C1=CC=CC=C1	7409	C07112	HMDB32619
Cell line	Rodrigues et al., 2018 doi: 10.1007/s11306-018-1361-9	BCa (Scaber) vs. SV-HUC-1	alpha-Terpineol	-		C10H18O	WUOACPNHFRMFPN-VIFPVBQESA-N	CC1=CCC(CC1)C(C)(C)O	442501	C09902	HMDB04043
Cell line	Rodrigues et al., 2018 doi: 10.1007/s11306-018-1361-9	BCa (Scaber) vs. SV-HUC-1	2-Methylpentan-2-ol	-		C6H14O	WFRBDWRZVBPBDO-UHFFFAOYSA-N	CCCC(C)(C)O	11543	NA	HMDB0302442
Cell line	Rodrigues et al., 2018 doi: 10.1007/s11306-018-1361-9	BCa (Scaber) vs. SV-HUC-1	2-Methyl-2-butanol	-		C5H12O	MSXVEPNJUHWQHW-UHFFFAOYSA-N	CCC(C)(C)O	6405	NA	HMDB33772
Cell line	Rodrigues et al., 2018 doi: 10.1007/s11306-018-1361-9	BCa (Scaber) vs. SV-HUC-1	2-phenyl-2-propanol	-		C9H12O	BDCFWIDZNLCTMF-UHFFFAOYSA-N	CC(C)(C1=CC=CC=C1)O	12053		NA
Cell line	Rodrigues et al., 2018 doi: 10.1007/s11306-018-1361-9	BCa (Scaber) vs. SV-HUC-1	Isopentanol	-		C5H12O	PHTQWCKDNZKARW-UHFFFAOYSA-N	CC(C)CCO	31260	C07328	HMDB06007
Cell line	Rodrigues et al., 2018 doi: 10.1007/s11306-018-1361-9	BCa (Scaber) vs. SV-HUC-1	1-Butanol	-		C4H10O	LRHPLDYGYMQRHN-UHFFFAOYSA-N	CCCCO	263	C06142	HMDB04327
Cell line	Rodrigues et al., 2018 doi: 10.1007/s11306-018-1361-9	BCa (Scaber) vs. SV-HUC-1	Dodecanol	+		C12H26O	LQZZUXJYWNFBMV-UHFFFAOYSA-N	CCCCCCCCCCCCO	8193	C02277	HMDB11626
Cell line	Rodrigues et al., 2018 doi: 10.1007/s11306-018-1361-9	BCa (Scaber) vs. SV-HUC-1	Octanol	-		C8H18O	KBPLFHHGFOOTCA-UHFFFAOYSA-N	CCCCCCCCO	957	C00756	HMDB01183
Cell line	Rodrigues et al., 2018 doi: 10.1007/s11306-018-1361-9	BCa (Scaber) vs. SV-HUC-1	Phenol	+		C6H5OH	ISWSIDIOOBJBQZ-UHFFFAOYSA-N	C1=CC=C(C=C1)O	996	C15584	HMDB00228
Cell line	Rodrigues et al., 2018 doi: 10.1007/s11306-018-1361-9	BCa (Scaber) vs. SV-HUC-1	Benzaldehyde	+		C7H6O	HUMNYLRZRPPJDN-UHFFFAOYSA-N	O=CC1=CC=CC=C1	240	C00261	HMDB06115
Cell line	Rodrigues et al., 2018 doi: 10.1007/s11306-018-1361-9	BCa (Scaber) vs. SV-HUC-1	Lauric aldehyde	+		C12H24O	HFJRKMMYBMWEAD-UHFFFAOYSA-N	CCCCCCCCCCCC=O	8194	C02278	HMDB33933
Cell line	Rodrigues et al., 2018 doi: 10.1007/s11306-018-1361-9	BCa (Scaber) vs. SV-HUC-1	2,3-dimethylhexane	+		C8H18	JXPOLSKBTUYKJB-UHFFFAOYSA-N	CCCC(C)C(C)C	11447	NA	HMDB37617
Cell line	Rodrigues et al., 2018 doi: 10.1007/s11306-018-1361-9	BCa (Scaber) vs. SV-HUC-1	4-Methylnonane	+		C10H22	IALRSQMWHFKJJA-UHFFFAOYSA-N	CCCCCC(C)CCC	28455		NA
Cell line	Rodrigues et al., 2018 doi: 10.1007/s11306-018-1361-9	BCa (Scaber) vs. SV-HUC-1	N-Dodecane	+		C12H26	SNRUBQQJIBEYMU-UHFFFAOYSA-N	CCCCCCCCCCCC	8182	C08374	HMDB31444
Cell line	Rodrigues et al., 2018 doi: 10.1007/s11306-018-1361-9	BCa (Scaber) vs. SV-HUC-1	Hexadecane	+		C16H34	DCAYPVUWAIABOU-UHFFFAOYSA-N	CCCCCCCCCCCCCCCC	11006	C14499	HMDB33792
Cell line	Rodrigues et al., 2018 doi: 10.1007/s11306-018-1361-9	BCa (Scaber) vs. SV-HUC-1	Tetradecane	+		C14H30	BGHCVCJVXZWKCC-UHFFFAOYSA-N	CCCCCCCCCCCCCC	12389	NA	HMDB59907
Cell line	Rodrigues et al., 2018 doi: 10.1007/s11306-018-1361-9	BCa (Scaber) vs. SV-HUC-1	Benzoic acid	-		C7H6O2	WPYMKLBDIGXBTP-UHFFFAOYSA-N	OC(=O)C1=CC=CC=C1	243	C00539	HMDB01870
Cell line	Rodrigues et al., 2018 doi: 10.1007/s11306-018-1361-9	BCa (Scaber) vs. SV-HUC-1	alpha-Methylstyrene	-		C9H10	XYLMUPLGERFSHI-UHFFFAOYSA-N	CC(=C)C1=CC=CC=C1	7407	C14395	HMDB59899
Cell line	Rodrigues et al., 2018 doi: 10.1007/s11306-018-1361-9	BCa (Scaber) vs. SV-HUC-1	Benzothiazole	+		C7H5NS	IOJUPLGTWVMSFF-UHFFFAOYSA-N	S1C=NC2=CC=CC=C12	7222	NA	HMDB32930
Cell line	Rodrigues et al., 2018 doi: 10.1007/s11306-018-1361-9	BCa (Scaber) vs. SV-HUC-1	Acetophenone	-		C8H8O	KWOLFJPFCHCOCG-UHFFFAOYSA-N	CC(=O)C1=CC=CC=C1	7410	C07113	HMDB33910
Cell line	Rodrigues et al., 2018 doi: 10.1007/s11306-018-1361-9	BCa (Scaber) vs. SV-HUC-1	2-hydroxy-2-methylpropiophenone	-	benzoyl isopropanol	C10H12O2	XMLYCEVDHLAQEL-UHFFFAOYSA-N	CC(C)(C(=O)C1=CC=CC=C1)O	81984		NA
Cell line	Rodrigues et al., 2018 doi: 10.1007/s11306-018-1361-9	BCa (Scaber) vs. SV-HUC-1	2-Nonanone	+		C9H18O	VKCYHJWLYTUGCC-UHFFFAOYSA-N	CCCCCCCC(C)=O	13187	NA	HMDB31266
Cell line	Rodrigues et al., 2018 doi: 10.1007/s11306-018-1361-9	BCa (Scaber) vs. SV-HUC-1	4-methyl-2-heptanone	+		C8H16O	BIFPSSTVLFHHEI-UHFFFAOYSA-N	CCCC(C)CC(=O)C	94317		NA
Cell line	Rodrigues et al., 2018 doi: 10.1007/s11306-018-1361-9	BCa (Scaber) vs. SV-HUC-1	2-Pentadecanone	-		C15H30O	CJPNOLIZCWDHJK-UHFFFAOYSA-N	CCCCCCCCCCCCCC(C)=O	61303	NA	HMDB31081
Cell line	Rodrigues et al., 2018 doi: 10.1007/s11306-018-1361-9	BCa (J82) vs. SV-HUC-1	alpha-Terpineol	-		C10H18O	WUOACPNHFRMFPN-VIFPVBQESA-N	CC1=CC[C@@H](CC1)C(C)(C)O	442501	C09902	HMDB04043
Cell line	Rodrigues et al., 2018 doi: 10.1007/s11306-018-1361-9	BCa (J82) vs. SV-HUC-1	2-phenyl-2-propanol	-		C9H12O	BDCFWIDZNLCTMF-UHFFFAOYSA-N	CC(C)(C1=CC=CC=C1)O	12053		NA
Cell line	Rodrigues et al., 2018 doi: 10.1007/s11306-018-1361-9	BCa (J82) vs. SV-HUC-1	Isopentanol	-		C5H12O	PHTQWCKDNZKARW-UHFFFAOYSA-N	CC(C)CCO	31260	C07328	HMDB06007
Cell line	Rodrigues et al., 2018 doi: 10.1007/s11306-018-1361-9	BCa (J82) vs. SV-HUC-1	1-Butanol	-		C4H10O	LRHPLDYGYMQRHN-UHFFFAOYSA-N	CCCCO	263	C06142	HMDB04327
Cell line	Rodrigues et al., 2018 doi: 10.1007/s11306-018-1361-9	BCa (J82) vs. SV-HUC-1	Phenol	-		C6H5OH	ISWSIDIOOBJBQZ-UHFFFAOYSA-N	C1=CC=C(C=C1)O	996	C15584	HMDB00228
Cell line	Rodrigues et al., 2018 doi: 10.1007/s11306-018-1361-9	BCa (J82) vs. SV-HUC-1	4-Methylbenzaldehyde	-		C8H8O	FXLOVSHXALFLKQ-UHFFFAOYSA-N	CC1=CC=C(C=O)C=C1	7725	C06758	HMDB29638
Cell line	Rodrigues et al., 2018 doi: 10.1007/s11306-018-1361-9	BCa (J82) vs. SV-HUC-1	Benzaldehyde	+		C7H6O	HUMNYLRZRPPJDN-UHFFFAOYSA-N	O=CC1=CC=CC=C1	240	C00261	HMDB06115
Cell line	Rodrigues et al., 2018 doi: 10.1007/s11306-018-1361-9	BCa (J82) vs. SV-HUC-1	Nonanal	-		C9H18O	GYHFUZHODSMOHU-UHFFFAOYSA-N	CCCCCCCCC=O	31289	NA	HMDB59835
Cell line	Rodrigues et al., 2018 doi: 10.1007/s11306-018-1361-9	BCa (J82) vs. SV-HUC-1	2,3-dimethylhexane	+		C8H18	JXPOLSKBTUYKJB-UHFFFAOYSA-N	CCCC(C)C(C)C	11447	NA	HMDB37617
Cell line	Rodrigues et al., 2018 doi: 10.1007/s11306-018-1361-9	BCa (J82) vs. SV-HUC-1	N-Dodecane	+		C12H26	SNRUBQQJIBEYMU-UHFFFAOYSA-N	CCCCCCCCCCCC	8182	C08374	HMDB31444
Cell line	Rodrigues et al., 2018 doi: 10.1007/s11306-018-1361-9	BCa (J82) vs. SV-HUC-1	Hexadecane	+		C16H34	DCAYPVUWAIABOU-UHFFFAOYSA-N	CCCCCCCCCCCCCCCC	11006	C14499	HMDB33792
Cell line	Rodrigues et al., 2018 doi: 10.1007/s11306-018-1361-9	BCa (J82) vs. SV-HUC-1	Tetradecane	+		C14H30	BGHCVCJVXZWKCC-UHFFFAOYSA-N	CCCCCCCCCCCCCC	12389	NA	HMDB59907
Cell line	Rodrigues et al., 2018 doi: 10.1007/s11306-018-1361-9	BCa (J82) vs. SV-HUC-1	Benzoic acid	-		C7H6O2	WPYMKLBDIGXBTP-UHFFFAOYSA-N	OC(=O)C1=CC=CC=C1	243	C00539	HMDB01870
Cell line	Rodrigues et al., 2018 doi: 10.1007/s11306-018-1361-9	BCa (J82) vs. SV-HUC-1	Methyl benzoate	-		C8H8O2	QPJVMBTYPHYUOC-UHFFFAOYSA-N	COC(=O)C1=CC=CC=C1	7150	NA	HMDB33968
Cell line	Rodrigues et al., 2018 doi: 10.1007/s11306-018-1361-9	BCa (J82) vs. SV-HUC-1	alpha-Methylstyrene	-		C9H10	XYLMUPLGERFSHI-UHFFFAOYSA-N	CC(=C)C1=CC=CC=C1	7407	C14395	HMDB59899
Cell line	Rodrigues et al., 2018 doi: 10.1007/s11306-018-1361-9	BCa (J82) vs. SV-HUC-1	Geranylacetone	-		C13H22O	HNZUNIKWNYHEJJ-XFXZXTDPSA-N	CC(C)=CCC\C(C)=C/CCC(C)=O	1549778	NA	HMDB31846
Cell line	Rodrigues et al., 2018 doi: 10.1007/s11306-018-1361-9	BCa (J82) vs. SV-HUC-1	Acetophenone	-		C8H8O	KWOLFJPFCHCOCG-UHFFFAOYSA-N	CC(=O)C1=CC=CC=C1	7410	C07113	HMDB33910
Cell line	Rodrigues et al., 2018 doi: 10.1007/s11306-018-1361-9	BCa (J82) vs. SV-HUC-1	2-hydroxy-2-methylpropiophenone	-	benzoyl isopropanol	C10H12O2	XMLYCEVDHLAQEL-UHFFFAOYSA-N	CC(C)(C(=O)C1=CC=CC=C1)O	81984		NA
Cell line	Rodrigues et al., 2018 doi: 10.1007/s11306-018-1361-9	BCa (J82) vs. SV-HUC-1	2-Nonanone	+		C9H18O	VKCYHJWLYTUGCC-UHFFFAOYSA-N	CCCCCCCC(C)=O	13187	NA	HMDB31266
Cell line	Rodrigues et al., 2018 doi: 10.1007/s11306-018-1361-9	BCa (J82) vs. SV-HUC-1	4-methylheptan-2-one	+	4-methyl-2-heptanone	C8H16O	BIFPSSTVLFHHEI-UHFFFAOYSA-N	CCCC(C)CC(=O)C	94317		NA
Cell line	Rodrigues et al., 2018 doi: 10.1007/s11306-018-1361-9	BCa (J82) vs. SV-HUC-1	Methyl isobutyl ketone	+		C6H12O	NTIZESTWPVYFNL-UHFFFAOYSA-N	CC(C)CC(C)=O	7909	C19263	HMDB02939
Cell line	Rodrigues et al., 2018 doi: 10.1007/s11306-018-1361-9	BCa (J82) vs. SV-HUC-1	Cyclohexanone	-		C6H10O	JHIVVAPYMSGYDF-UHFFFAOYSA-N	O=C1CCCCC1	7967	C00414	HMDB03315
Cell line	Rodrigues et al., 2018 doi: 10.1007/s11306-018-1361-9	BCa (J82) vs. SV-HUC-1	2-Pentadecanone	+		C15H30O	CJPNOLIZCWDHJK-UHFFFAOYSA-N	CCCCCCCCCCCCCC(C)=O	61303	NA	HMDB31081
Cell line	Rodrigues et al., 2018 doi: 10.1007/s11306-018-1361-9	BCa (J82) vs. SV-HUC-1	2-Undecanone	+		C11H22O	KYWIYKKSMDLRDC-UHFFFAOYSA-N	CCCCCCCCCC(C)=O	8163	C01875	HMDB33713
Cell line	Rodrigues et al., 2018 doi: 10.1007/s11306-018-1361-9	BCa (J82) vs. SV-HUC-1	5-octyloxolan-2-one	+	gamma-Dodecalactone	C12H22O2	WGPCZPLRVAWXPW-UHFFFAOYSA-N	CCCCCCCCC1CCC(=O)O1	16821		NA
Cell line	Rodrigues et al., 2018 doi: 10.1007/s11306-018-1361-9	BCa (5637) vs. SV-HUC-1	Menthol	+		C10H20O	NOOLISFMXDJSKH-KXUCPTDWSA-N	CC(C)[C@@H]1CC[C@@H](C)C[C@H]1O	16666	C00400	HMDB03352
Cell line	Rodrigues et al., 2018 doi: 10.1007/s11306-018-1361-9	BCa (5637) vs. SV-HUC-1	1-Phenylethanol	-		C8H10O	WAPNOHKVXSQRPX-UHFFFAOYSA-N	CC(O)C1=CC=CC=C1	7409	C07112	HMDB32619
Cell line	Rodrigues et al., 2018 doi: 10.1007/s11306-018-1361-9	BCa (5637) vs. SV-HUC-1	2-methyl-2-pentanol	+		C6H14O	WFRBDWRZVBPBDO-UHFFFAOYSA-N	CCCC(C)(C)O	11543		NA
Cell line	Rodrigues et al., 2018 doi: 10.1007/s11306-018-1361-9	BCa (5637) vs. SV-HUC-1	2-phenylpropan-2-ol	-	2-phenyl-2-propanol	C9H12O	BDCFWIDZNLCTMF-UHFFFAOYSA-N	CC(C)(C1=CC=CC=C1)O	12053		NA
Cell line	Rodrigues et al., 2018 doi: 10.1007/s11306-018-1361-9	BCa (5637) vs. SV-HUC-1	Isopentanol	-		C5H12O	PHTQWCKDNZKARW-UHFFFAOYSA-N	CC(C)CCO	31260	C07328	HMDB06007
Cell line	Rodrigues et al., 2018 doi: 10.1007/s11306-018-1361-9	BCa (5637) vs. SV-HUC-1	1-Butanol	-		C4H10O	LRHPLDYGYMQRHN-UHFFFAOYSA-N	CCCCO	263	C06142	HMDB04327
Cell line	Rodrigues et al., 2018 doi: 10.1007/s11306-018-1361-9	BCa (5637) vs. SV-HUC-1	Octanol	-		C8H18O	KBPLFHHGFOOTCA-UHFFFAOYSA-N	CCCCCCCCO	957	C00756	HMDB01183
Cell line	Rodrigues et al., 2018 doi: 10.1007/s11306-018-1361-9	BCa (5637) vs. SV-HUC-1	Benzaldehyde	+		C7H6O	HUMNYLRZRPPJDN-UHFFFAOYSA-N	O=CC1=CC=CC=C1	240	C00261	HMDB06115
Cell line	Rodrigues et al., 2018 doi: 10.1007/s11306-018-1361-9	BCa (5637) vs. SV-HUC-1	Nonanal	+		C9H18O	GYHFUZHODSMOHU-UHFFFAOYSA-N	CCCCCCCCC=O	31289	NA	HMDB59835
Cell line	Rodrigues et al., 2018 doi: 10.1007/s11306-018-1361-9	BCa (5637) vs. SV-HUC-1	2,3-dimethylhexane	+		C8H18	JXPOLSKBTUYKJB-UHFFFAOYSA-N	CCCC(C)C(C)C	11447	NA	HMDB37617
Cell line	Rodrigues et al., 2018 doi: 10.1007/s11306-018-1361-9	BCa (5637) vs. SV-HUC-1	4-methylnonane	+		C10H22	IALRSQMWHFKJJA-UHFFFAOYSA-N	CCCCCC(C)CCC	28455		NA
Cell line	Rodrigues et al., 2018 doi: 10.1007/s11306-018-1361-9	BCa (5637) vs. SV-HUC-1	N-Dodecane	+		C12H26	SNRUBQQJIBEYMU-UHFFFAOYSA-N	CCCCCCCCCCCC	8182	C08374	HMDB31444
Cell line	Rodrigues et al., 2018 doi: 10.1007/s11306-018-1361-9	BCa (5637) vs. SV-HUC-1	Hexadecane	+		C16H34	DCAYPVUWAIABOU-UHFFFAOYSA-N	CCCCCCCCCCCCCCCC	11006	C14499	HMDB33792
Cell line	Rodrigues et al., 2018 doi: 10.1007/s11306-018-1361-9	BCa (5637) vs. SV-HUC-1	Tetradecane	+		C14H30	BGHCVCJVXZWKCC-UHFFFAOYSA-N	CCCCCCCCCCCCCC	12389	NA	HMDB59907
Cell line	Rodrigues et al., 2018 doi: 10.1007/s11306-018-1361-9	BCa (5637) vs. SV-HUC-1	Benzoic acid	+		C7H6O2	WPYMKLBDIGXBTP-UHFFFAOYSA-N	OC(=O)C1=CC=CC=C1	243	C00539	HMDB01870
Cell line	Rodrigues et al., 2018 doi: 10.1007/s11306-018-1361-9	BCa (5637) vs. SV-HUC-1	alpha-Methylstyrene	-		C9H10	XYLMUPLGERFSHI-UHFFFAOYSA-N	CC(=C)C1=CC=CC=C1	7407	C14395	HMDB59899
Cell line	Rodrigues et al., 2018 doi: 10.1007/s11306-018-1361-9	BCa (5637) vs. SV-HUC-1	2-Nonanone	+		C9H18O	VKCYHJWLYTUGCC-UHFFFAOYSA-N	CCCCCCCC(C)=O	13187	NA	HMDB31266
Cell line	Rodrigues et al., 2018 doi: 10.1007/s11306-018-1361-9	BCa (5637) vs. SV-HUC-1	4-Methyl-3-penten-2-one	+	isopropylidene acetone	C6H10O	SHOJXDKTYKFBRD-UHFFFAOYSA-N	CC(C)=CC(C)=O	8858	NA	HMDB31563
Cell line	Rodrigues et al., 2018 doi: 10.1007/s11306-018-1361-9	BCa (5637) vs. SV-HUC-1	4-methylheptan-2-one	+	4-methyl-2-heptanone	C8H16O	BIFPSSTVLFHHEI-UHFFFAOYSA-N	CCCC(C)CC(=O)C	94317		NA
Cell line	Rodrigues et al., 2018 doi: 10.1007/s11306-018-1361-9	BCa (5637) vs. SV-HUC-1	Methyl isobutyl ketone	+		C6H12O	NTIZESTWPVYFNL-UHFFFAOYSA-N	CC(C)CC(C)=O	7909	C19263	HMDB02939
Cell line	Rodrigues et al., 2018 doi: 10.1007/s11306-018-1361-9	BCa (5637) vs. SV-HUC-1	6-methylheptan-2-one	+		C8H16O	DPLGXGDPPMLJHN-UHFFFAOYSA-N	CC(C)CCCC(=O)C	13572		NA
Cell line	Rodrigues et al., 2018 doi: 10.1007/s11306-018-1361-9	BCa (5637) vs. SV-HUC-1	2-Pentadecanone	+		C15H30O	CJPNOLIZCWDHJK-UHFFFAOYSA-N	CCCCCCCCCCCCCC(C)=O	61303	NA	HMDB31081
Cell line	Rodrigues et al., 2018 doi: 10.1007/s11306-018-1361-9	BCa (5637) vs. SV-HUC-1	5-octyloxolan-2-one	-	gamma-Dodecalactone	C12H22O2	WGPCZPLRVAWXPW-UHFFFAOYSA-N	CCCCCCCCC1CCC(=O)O1	16821		NA
Cell line	Rodrigues et al., 2018 doi: 10.1007/s11306-018-1361-9	BCa (5637) vs. SV-HUC-1	Naphthalene	+		C10H8	UFWIBTONFRDIAS-UHFFFAOYSA-N	C1=CC=C2C=CC=CC2=C1	931	C00829	HMDB29751
Cell line	Rodrigues et al., 2018 doi: 10.1007/s11306-018-1361-9	HG-BCa (J82 and Scaber) vs. LG-BCa (5637)	Menthol	-		C10H20O	NOOLISFMXDJSKH-KXUCPTDWSA-N	CC(C)[C@@H]1CC[C@@H](C)C[C@H]1O	16666	C00400	HMDB03352
Cell line	Rodrigues et al., 2018 doi: 10.1007/s11306-018-1361-9	HG-BCa (J82 and Scaber) vs. LG-BCa (5637)	alpha-Terpineol	-		C10H18O	WUOACPNHFRMFPN-VIFPVBQESA-N	CC1=CC[C@@H](CC1)C(C)(C)O	442501	C09902	HMDB04043
Cell line	Rodrigues et al., 2018 doi: 10.1007/s11306-018-1361-9	HG-BCa (J82 and Scaber) vs. LG-BCa (5637)	2-phenylpropan-2-ol	-	2-phenyl-2-propanol	C9H12O	BDCFWIDZNLCTMF-UHFFFAOYSA-N	CC(C)(C1=CC=CC=C1)O	12053		NA
Cell line	Rodrigues et al., 2018 doi: 10.1007/s11306-018-1361-9	HG-BCa (J82 and Scaber) vs. LG-BCa (5637)	Isopentanol	-		C5H12O	PHTQWCKDNZKARW-UHFFFAOYSA-N	CC(C)CCO	31260	C07328	HMDB06007
Cell line	Rodrigues et al., 2018 doi: 10.1007/s11306-018-1361-9	HG-BCa (J82 and Scaber) vs. LG-BCa (5637)	Dodecanol	+		C12H26O	LQZZUXJYWNFBMV-UHFFFAOYSA-N	CCCCCCCCCCCCO	8193	C02277	HMDB11626
Cell line	Rodrigues et al., 2018 doi: 10.1007/s11306-018-1361-9	HG-BCa (J82 and Scaber) vs. LG-BCa (5637)	Benzaldehyde	+		C7H6O	HUMNYLRZRPPJDN-UHFFFAOYSA-N	O=CC1=CC=CC=C1	240	C00261	HMDB06115
Cell line	Rodrigues et al., 2018 doi: 10.1007/s11306-018-1361-9	HG-BCa (J82 and Scaber) vs. LG-BCa (5637)	Lauric aldehyde	+		C12H24O	HFJRKMMYBMWEAD-UHFFFAOYSA-N	CCCCCCCCCCCC=O	8194	C02278	HMDB33933
Cell line	Rodrigues et al., 2018 doi: 10.1007/s11306-018-1361-9	HG-BCa (J82 and Scaber) vs. LG-BCa (5637)	Nonanal	-		C9H18O	GYHFUZHODSMOHU-UHFFFAOYSA-N	CCCCCCCCC=O	31289	NA	HMDB59835
Cell line	Rodrigues et al., 2018 doi: 10.1007/s11306-018-1361-9	HG-BCa (J82 and Scaber) vs. LG-BCa (5637)	3-ethyloctane	-		C10H22	OEYGTUAKNZFCDJ-UHFFFAOYSA-N	CCCCCC(CC)CC	79985		NA
Cell line	Rodrigues et al., 2018 doi: 10.1007/s11306-018-1361-9	HG-BCa (J82 and Scaber) vs. LG-BCa (5637)	4-methylnonane	-		C10H22	IALRSQMWHFKJJA-UHFFFAOYSA-N	CCCCCC(C)CCC	28455		NA
Cell line	Rodrigues et al., 2018 doi: 10.1007/s11306-018-1361-9	HG-BCa (J82 and Scaber) vs. LG-BCa (5637)	N-Dodecane	-		C12H26	SNRUBQQJIBEYMU-UHFFFAOYSA-N	CCCCCCCCCCCC	8182	C08374	HMDB31444
Cell line	Rodrigues et al., 2018 doi: 10.1007/s11306-018-1361-9	HG-BCa (J82 and Scaber) vs. LG-BCa (5637)	Hexadecane	-		C16H34	DCAYPVUWAIABOU-UHFFFAOYSA-N	CCCCCCCCCCCCCCCC	11006	C14499	HMDB33792
Cell line	Rodrigues et al., 2018 doi: 10.1007/s11306-018-1361-9	HG-BCa (J82 and Scaber) vs. LG-BCa (5637)	Styrene	-		C8H8	PPBRXRYQALVLMV-UHFFFAOYSA-N	C=CC1=CC=CC=C1	7501	C19506	HMDB34240
Cell line	Rodrigues et al., 2018 doi: 10.1007/s11306-018-1361-9	HG-BCa (J82 and Scaber) vs. LG-BCa (5637)	alpha-Methylstyrene	-		C9H10	XYLMUPLGERFSHI-UHFFFAOYSA-N	CC(=C)C1=CC=CC=C1	7407	C14395	HMDB59899
Cell line	Rodrigues et al., 2018 doi: 10.1007/s11306-018-1361-9	HG-BCa (J82 and Scaber) vs. LG-BCa (5637)	Acetophenone	-		C8H8O	KWOLFJPFCHCOCG-UHFFFAOYSA-N	CC(=O)C1=CC=CC=C1	7410	C07113	HMDB33910
Cell line	Rodrigues et al., 2018 doi: 10.1007/s11306-018-1361-9	HG-BCa (J82 and Scaber) vs. LG-BCa (5637)	2-hydroxy-2-methylpropiophenone	-	benzoyl isopropanol	C10H12O2	XMLYCEVDHLAQEL-UHFFFAOYSA-N	CC(C)(C(=O)C1=CC=CC=C1)O	81984		NA
Cell line	Rodrigues et al., 2018 doi: 10.1007/s11306-018-1361-9	HG-BCa (J82 and Scaber) vs. LG-BCa (5637)	Methyl isobutyl ketone	-		C6H12O	NTIZESTWPVYFNL-UHFFFAOYSA-N	CC(C)CC(C)=O	7909	C19263	HMDB02939
Cell line	Rodrigues et al., 2018 doi: 10.1007/s11306-018-1361-9	HG-BCa (J82 and Scaber) vs. LG-BCa (5637)	6-methylheptan-2-one	-		C8H16O	DPLGXGDPPMLJHN-UHFFFAOYSA-N	CC(C)CCCC(=O)C	13572		NA
Cell line	Rodrigues et al., 2018 doi: 10.1007/s11306-018-1361-9	HG-BCa (J82 and Scaber) vs. LG-BCa (5637)	Cyclohexanone	-		C6H10O	JHIVVAPYMSGYDF-UHFFFAOYSA-N	C1CCC(=O)CC1	7967	C00414	HMDB03315
Cell line	Rodrigues et al., 2018 doi: 10.1007/s11306-018-1361-9	HG-BCa (J82 and Scaber) vs. LG-BCa (5637)	5-pentyloxolan-2-one	+	gamma-Dodecalactone	C12H22O2	WGPCZPLRVAWXPW-UHFFFAOYSA-N	CCCCCCCCC1CCC(=O)O1	16821		NA
Cell line	Rodrigues et al., 2018 doi: 10.1007/s11306-018-1361-9	HG-BCa (J82 and Scaber) vs. LG-BCa (5637)	Naphthalene	-		C10H8	UFWIBTONFRDIAS-UHFFFAOYSA-N	C1=CC=C2C=CC=CC2=C1	931	C00829	HMDB29751
Cell line	Rodrigues et al., 2018 doi: 10.1007/s11306-018-1361-9	TCC (J82) vs. SCC (Scaber)	1-Phenylethanol	+		C8H10O	WAPNOHKVXSQRPX-UHFFFAOYSA-N	CC(O)C1=CC=CC=C1	7409	C07112	HMDB32619
Cell line	Rodrigues et al., 2018 doi: 10.1007/s11306-018-1361-9	TCC (J82) vs. SCC (Scaber)	alpha-Terpineol	+		C10H18O	WUOACPNHFRMFPN-VIFPVBQESA-N	CC1=CC[C@@H](CC1)C(C)(C)O	442501	C09902	HMDB04043
Cell line	Rodrigues et al., 2018 doi: 10.1007/s11306-018-1361-9	TCC (J82) vs. SCC (Scaber)	Phenol	-		C6H5OH	ISWSIDIOOBJBQZ-UHFFFAOYSA-N	C1=CC=C(C=C1)O	996	C15584	HMDB00228
Cell line	Rodrigues et al., 2018 doi: 10.1007/s11306-018-1361-9	TCC (J82) vs. SCC (Scaber)	(2E,4E)-deca-2,4-dienal	+	2,4-Decadienal	C10H16O	JZQKTMZYLHNFPL-BLHCBFLLSA-N	CCCCCC=CC=CC=O	5283349		NA
Cell line	Rodrigues et al., 2018 doi: 10.1007/s11306-018-1361-9	TCC (J82) vs. SCC (Scaber)	Benzaldehyde	+		C7H6O	HUMNYLRZRPPJDN-UHFFFAOYSA-N	O=CC1=CC=CC=C1	240	C00261	HMDB06115
Cell line	Rodrigues et al., 2018 doi: 10.1007/s11306-018-1361-9	TCC (J82) vs. SCC (Scaber)	Nonanal	-		C9H18O	GYHFUZHODSMOHU-UHFFFAOYSA-N	CCCCCCCCC=O	31289	NA	HMDB59835
Cell line	Rodrigues et al., 2018 doi: 10.1007/s11306-018-1361-9	TCC (J82) vs. SCC (Scaber)	Benzoic acid	+		C7H6O2	WPYMKLBDIGXBTP-UHFFFAOYSA-N	OC(=O)C1=CC=CC=C1	243	C00539	HMDB01870
Cell line	Rodrigues et al., 2018 doi: 10.1007/s11306-018-1361-9	TCC (J82) vs. SCC (Scaber)	n-Butyl acetate	-		C6H12O2	DKPFZGUDAPQIHT-UHFFFAOYSA-N	CCCCOC(=O)C	31272	C12304	HMDB31325
Cell line	Rodrigues et al., 2018 doi: 10.1007/s11306-018-1361-9	TCC (J82) vs. SCC (Scaber)	Geranylacetone	+		C13H22O	HNZUNIKWNYHEJJ-FMIVXFBMSA-N	CC(=CCCC(=CCCC(=O)C)C)C	1549778	NA	HMDB31846
Cell line	Rodrigues et al., 2018 doi: 10.1007/s11306-018-1361-9	TCC (J82) vs. SCC (Scaber)	Acetophenone	-		C8H8O	KWOLFJPFCHCOCG-UHFFFAOYSA-N	CC(=O)C1=CC=CC=C1	7410	C07113	HMDB33910
Cell line	Rodrigues et al., 2018 doi: 10.1007/s11306-018-1361-9	TCC (J82) vs. SCC (Scaber)	Cyclohexanone	-		C6H10O	JHIVVAPYMSGYDF-UHFFFAOYSA-N	C1CCC(=O)CC1	7967	C00414	HMDB03315
Cell line	Rodrigues et al., 2018 doi: 10.1007/s11306-018-1361-9	TCC (J82) vs. SCC (Scaber)	2-Pentadecanone	+		C15H30O	CJPNOLIZCWDHJK-UHFFFAOYSA-N	CCCCCCCCCCCCCC(C)=O	61303	NA	HMDB31081
Cell line	Rodrigues et al., 2018 doi: 10.1007/s11306-018-1361-9	TCC (J82) vs. SCC (Scaber)	5-octyloxolan-2-one	+	gamma-Dodecalactone	C12H22O2	WGPCZPLRVAWXPW-UHFFFAOYSA-N	CCCCCCCCC1CCC(=O)O1	16821		NA
Cell line	Rodrigues et al., 2018 doi: 10.1007/s11306-018-1361-9	TCC (J82) vs. SCC (Scaber)	Naphthalene	-		C10H8	UFWIBTONFRDIAS-UHFFFAOYSA-N	C1=CC=C2C=CC=CC2=C1	931	C00829	HMDB29751
Cell line	Rodrigues et al., 2019 doi: 10.3390/metabo9010019	HG-BCa vs. LG-BCa	Glycine	-		C2H5NO2	DHMQDGOQFOQNFH-UHFFFAOYSA-N	C(C(=O)O)N	750	C00037	HMDB00123
Cell line	Rodrigues et al., 2019 doi: 10.3390/metabo9010019	HG-BCa vs. LG-BCa	Aspartic acid	+		C4H7NO4	CKLJMWTZIZZHCS-REOHCLBHSA-N	C(C(C(=O)O)N)C(=O)O	5960	C00049	HMDB00191
Cell line	Rodrigues et al., 2019 doi: 10.3390/metabo9010019	HG-BCa vs. LG-BCa	Leucine	+		C6H13NO2	ROHFNLRQFUQHCH-YFKPBYRVSA-N	CC(C)CC(C(=O)O)N	6106	C00123	HMDB0000687
Cell line	Rodrigues et al., 2019 doi: 10.3390/metabo9010019	HG-BCa vs. LG-BCa	Methionine	+		C5H11NO2S	FFEARJCKVFRZRR-BYPYZUCNSA-N	CSCCC(C(=O)O)N	6137	C00073	HMDB00696
Cell line	Rodrigues et al., 2019 doi: 10.3390/metabo9010019	HG-BCa vs. LG-BCa	Valine	+		C5H11NO2	KZSNJWFQEVHDMF-BYPYZUCNSA-N	CC(C)C(C(=O)O)N	6287	C00183	HMDB00883
Cell line	Rodrigues et al., 2019 doi: 10.3390/metabo9010019	HG-BCa vs. LG-BCa	Myristic acid	-	FA 14:0	C14H28O2	TUNFSRHWOTWDNC-UHFFFAOYSA-N	CCCCCCCCCCCCCC(=O)O	11005	C06424	HMDB00806
Cell line	Rodrigues et al., 2019 doi: 10.3390/metabo9010019	HG-BCa vs. LG-BCa	Palmitic acid	-	FA 16:0	C16H32O2	IPCSVZSSVZVIGE-UHFFFAOYSA-N	CCCCCCCCCCCCCCCC(=O)O	985	C00249	HMDB00220
Cell line	Rodrigues et al., 2019 doi: 10.3390/metabo9010019	HG-BCa vs. LG-BCa	Palmitoleic acid	-	FA 16:1n7	C16H30O2	SECPZKHBENQXJG-FPLPWBNLSA-N	CCCCCCC=CCCCCCCCC(=O)O	445638	C08362	HMDB03229
Tissue	Ho et al., 2022 doi: 10.1002/biof.1841	MB49 tumor cells (bladder) vs. control	Cer d18:1/24:0	-		C42H83NO3	ZJVVOYPTFQEGPH-AUTSUKAISA-N	[C@](CO)([H])(NC(CCCCCCCCCCCCCCCCCCCCCCC)=O)[C@]([H])(O)/C=C/CCCCCCCCCCCCC	5283571	NA	HMDB0004956
Tissue	Ho et al., 2022 doi: 10.1002/biof.1841	MB49 tumor cells (bladder) vs. control	DG 18:0_18:2	-		C39H72O5	AJMZUFBKADIAKC-SKTOPKGQSA-N	OC[C@]([H])(OC(CCCCCCC/C=C\C/C=C\CCCCC)=O)COC(CCCCCCCCCCCCCCCCC)=O	6441562	NA	HMDB0007161
Tissue	Ho et al., 2022 doi: 10.1002/biof.1841	MB49 tumor cells (bladder) vs. control	dhCer d18:0/ 22:0	-		C40H81NO3	SXPRAKSDHOEHIG-ZESVVUHVSA-N	[C@](CO)([H])(NC(CCCCCCCCCCCCCCCCCCCCC)=O)[C@]([H])(O)CCCCCCCCCCCCCCC	5283575	NA	HMDB0011765
Tissue	Ho et al., 2022 doi: 10.1002/biof.1841	MB49 tumor cells (bladder) vs. control	dhCer d18:0/24:0	-		C42H85NO3	BPLYVSYSBPLDOA-WVILEFPPSA-N	[C@](CO)([H])(NC(CCCCCCCCCCCCCCCCCCCCCCC)=O)[C@]([H])(O)CCCCCCCCCCCCCCC	5283577	NA	HMDB0011768
Tissue	Ho et al., 2022 doi: 10.1002/biof.1841	MB49 tumor cells (bladder) vs. control	dhCer d18:0/24:1	-
Tissue	Ho et al., 2022 doi: 10.1002/biof.1841	MB49 tumor cells (bladder) vs. control	GM3 d18:1/18:0	+		C59H108N2O21	UIKPUUZBQYTDRX-YRRBDHRDSA-N	[C@](CO[C@@H]1O[C@H](CO)[C@@H](O[C@@H]2O[C@H](CO)[C@H](O)[C@H](O[C@]3(O[C@@]([H])([C@H](O)[C@H](O)CO)[C@H](NC(=O)C)[C@@H](O)C3)C(O)=O)[C@H]2O)[C@H](O)[C@H]1O)([H])(NC(CCCCCCCCCCCCCCCCC)=O)[C@]([H])(O)/C=C/CCCCCCCCCCCCC	44262037	NA	NA
Tissue	Ho et al., 2022 doi: 10.1002/biof.1841	MB49 tumor cells (bladder) vs. control	GM3 d18:1/24:0	+		C65H120N2O21	JUZJEIYRVNAPCT-AKLUEIBQSA-N	[C@](CO[C@@H]1O[C@H](CO)[C@@H](O[C@@H]2O[C@H](CO)[C@H](O)[C@H](O[C@]3(O[C@@]([H])([C@H](O)[C@H](O)CO)[C@H](NC(=O)C)[C@@H](O)C3)C(O)=O)[C@H]2O)[C@H](O)[C@H]1O)([H])(NC(CCCCCCCCCCCCCCCCCCCCCCC)=O)[C@]([H])(O)/C=C/CCCCCCCCCCCCC	44262040	NA	NA
Tissue	Ho et al., 2022 doi: 10.1002/biof.1841	MB49 tumor cells (bladder) vs. control	Hex1Cer d16:1/24:0	-		C40H79NO3	UVOIUTYXLKCPEC-GLQCRSEXSA-N	[C@](CO)([H])(NC(CCCCCCCCCCCCCCCCCCCCCCC)=O)[C@]([H])(O)/C=C/CCCCCCCCCCC	10627700	NA	NA
Tissue	Ho et al., 2022 doi: 10.1002/biof.1841	MB49 tumor cells (bladder) vs. control	Hex1Cer d18:1/16:0	-		C34H67NO3	YDNKGFDKKRUKPY-TURZORIXSA-N	[C@](CO)([H])(NC(CCCCCCCCCCCCCCC)=O)[C@]([H])(O)/C=C/CCCCCCCCCCCCC	5283564	NA	HMDB0004949
Tissue	Ho et al., 2022 doi: 10.1002/biof.1841	MB49 tumor cells (bladder) vs. control	Hex1Cer d18:1/18:0	-		C36H71NO3	VODZWWMEJITOND-NXCSZAMKSA-N	[C@](CO)([H])(NC(CCCCCCCCCCCCCCCCC)=O)[C@]([H])(O)/C=C/CCCCCCCCCCCCC	5283565	NA	HMDB0004950
Tissue	Ho et al., 2022 doi: 10.1002/biof.1841	MB49 tumor cells (bladder) vs. control	Hex1Cer d18:1/20:0	-		C38H75NO3	XWBWIAOWSABHFI-NUKVNZTCSA-N	[C@](CO)([H])(NC(CCCCCCCCCCCCCCCCCCC)=O)[C@]([H])(O)/C=C/CCCCCCCCCCCCC	5283566	NA	HMDB0004951
Tissue	Ho et al., 2022 doi: 10.1002/biof.1841	MB49 tumor cells (bladder) vs. control	Hex1Cer d18:1/22:0	-		C40H79NO3	KEPQASGDXIEOIL-GLQCRSEXSA-N	[C@](CO)([H])(NC(CCCCCCCCCCCCCCCCCCCCC)=O)[C@]([H])(O)/C=C/CCCCCCCCCCCCC	5283567	NA	HMDB0004952
Tissue	Ho et al., 2022 doi: 10.1002/biof.1841	MB49 tumor cells (bladder) vs. control	Hex1Cer d18:1/24:0	-		C42H83NO3	ZJVVOYPTFQEGPH-AUTSUKAISA-N	[C@](CO)([H])(NC(CCCCCCCCCCCCCCCCCCCCCCC)=O)[C@]([H])(O)/C=C/CCCCCCCCCCCCC	5283571	NA	HMDB0004956
Tissue	Ho et al., 2022 doi: 10.1002/biof.1841	MB49 tumor cells (bladder) vs. control	Hex1Cer d18:1/24:1	-
Tissue	Ho et al., 2022 doi: 10.1002/biof.1841	MB49 tumor cells (bladder) vs. control	Hex1Cer d18:2/24:0	-		C42H81NO3	INGAMJDQOCESIY-UHRXYVDXSA-N	[C@](CO)([H])(NC(CCCCCCCCCCCCCCCCCCCCCCC)=O)[C@]([H])(O)/C=C/CCCCCCCC/C=C\CCC	NA	NA	NA
Tissue	Ho et al., 2022 doi: 10.1002/biof.1841	MB49 tumor cells (bladder) vs. control	Hex2Cer d18:1/22:0	-		C40H79NO3	KEPQASGDXIEOIL-GLQCRSEXSA-N	[C@](CO)([H])(NC(CCCCCCCCCCCCCCCCCCCCC)=O)[C@]([H])(O)/C=C/CCCCCCCCCCCCC	5283567	NA	HMDB0004952
Tissue	Ho et al., 2022 doi: 10.1002/biof.1841	MB49 tumor cells (bladder) vs. control	Hex2Cer d18:1/24:0	-		C42H83NO3	ZJVVOYPTFQEGPH-AUTSUKAISA-N	[C@](CO)([H])(NC(CCCCCCCCCCCCCCCCCCCCCCC)=O)[C@]([H])(O)/C=C/CCCCCCCCCCCCC	5283571	NA	HMDB0004956
Tissue	Ho et al., 2022 doi: 10.1002/biof.1841	MB49 tumor cells (bladder) vs. control	Hex2Cer d18:1/24:1	-
Tissue	Ho et al., 2022 doi: 10.1002/biof.1841	MB49 tumor cells (bladder) vs. control	LPC 22:0	-		C30H62NO7P	UIINDYGXBHJQHX-GDLZYMKVSA-N	[C@](COP(=O)([O-])OCC[N+](C)(C)C)([H])(O)COC(CCCCCCCCCCCCCCCCCCCCC)=O	24779479	NA	HMDB0010398
Tissue	Ho et al., 2022 doi: 10.1002/biof.1841	MB49 tumor cells (bladder) vs. control	LPI 18:0	-		C27H53O12P	MXAFDFDAIFZFET-CZDOQZASSA-N	[C@]([H])(O)(COP(=O)(O)O[C@H]1[C@H](O)[C@@H](O)[C@H](O)[C@@H](O)[C@H]1O)COC(CCCCCCCCCCCCCCCCC)=O	42607495	NA	HMDB0240261
Tissue	Ho et al., 2022 doi: 10.1002/biof.1841	MB49 tumor cells (bladder) vs. control	PC 33:1	+
Tissue	Ho et al., 2022 doi: 10.1002/biof.1841	MB49 tumor cells (bladder) vs. control	PC 34:4	+
Tissue	Ho et al., 2022 doi: 10.1002/biof.1841	MB49 tumor cells (bladder) vs. control	PC 35:2	+
Tissue	Ho et al., 2022 doi: 10.1002/biof.1841	MB49 tumor cells (bladder) vs. control	PC 36:0	-
Tissue	Ho et al., 2022 doi: 10.1002/biof.1841	MB49 tumor cells (bladder) vs. control	PC 36:5	+
Tissue	Ho et al., 2022 doi: 10.1002/biof.1841	MB49 tumor cells (bladder) vs. control	PC 38:4	+
Tissue	Ho et al., 2022 doi: 10.1002/biof.1841	MB49 tumor cells (bladder) vs. control	PC 38:5	+
Tissue	Ho et al., 2022 doi: 10.1002/biof.1841	MB49 tumor cells (bladder) vs. control	PC 40:5	+
Tissue	Ho et al., 2022 doi: 10.1002/biof.1841	MB49 tumor cells (bladder) vs. control	PC 40:7	+
Tissue	Ho et al., 2022 doi: 10.1002/biof.1841	MB49 tumor cells (bladder) vs. control	PC(O-32:2)	-
Tissue	Ho et al., 2022 doi: 10.1002/biof.1841	MB49 tumor cells (bladder) vs. control	PC(O-35:4)	+
Tissue	Ho et al., 2022 doi: 10.1002/biof.1841	MB49 tumor cells (bladder) vs. control	PC(O-36:0)	-
Tissue	Ho et al., 2022 doi: 10.1002/biof.1841	MB49 tumor cells (bladder) vs. control	PC(O-36:5)	+
Tissue	Ho et al., 2022 doi: 10.1002/biof.1841	MB49 tumor cells (bladder) vs. control	PE 32:1	-
Tissue	Ho et al., 2022 doi: 10.1002/biof.1841	MB49 tumor cells (bladder) vs. control	PI 32:1	+
Tissue	Ho et al., 2022 doi: 10.1002/biof.1841	MB49 tumor cells (bladder) vs. control	PI 39:6	+
Tissue	Ho et al., 2022 doi: 10.1002/biof.1841	MB49 tumor cells (bladder) vs. control	PI 40:4	-
Tissue	Ho et al., 2022 doi: 10.1002/biof.1841	MB49 tumor cells (bladder) vs. control	PS 36:2	-
Tissue	Ho et al., 2022 doi: 10.1002/biof.1841	MB49 tumor cells (bladder) vs. control	SM 34:0	-
Tissue	Ho et al., 2022 doi: 10.1002/biof.1841	MB49 tumor cells (bladder) vs. control	SM 36:1	+
Tissue	Ho et al., 2022 doi: 10.1002/biof.1841	MB49 tumor cells (bladder) vs. control	SM 39:1	+
Tissue	Ho et al., 2022 doi: 10.1002/biof.1841	MB49 tumor cells (bladder) vs. control	SM 40:0	-
Tissue	Ho et al., 2022 doi: 10.1002/biof.1841	MB49 tumor cells (bladder) vs. control	SM 44:3	+
Tissue	Ho et al., 2022 doi: 10.1002/biof.1841	MB49 tumor cells (bladder) vs. control	Sph d18:1	-
Tissue	Feng et al., 2021 doi: 10.3389/fgene.2021.695662	Basal MIBC vs. Luminal MIBC	BMP 34:1	-
Tissue	Feng et al., 2021 doi: 10.3389/fgene.2021.695662	Basal MIBC vs. Luminal MIBC	BMP 34:2	-
Tissue	Feng et al., 2021 doi: 10.3389/fgene.2021.695662	Basal MIBC vs. Luminal MIBC	BMP 36:1	-
Tissue	Feng et al., 2021 doi: 10.3389/fgene.2021.695662	Basal MIBC vs. Luminal MIBC	BMP36:2	-
Tissue	Feng et al., 2021 doi: 10.3389/fgene.2021.695662	Basal MIBC vs. Luminal MIBC	BMP 36:3	-
Tissue	Feng et al., 2021 doi: 10.3389/fgene.2021.695662	Basal MIBC vs. Luminal MIBC	BMP 36:4	-
Tissue	Feng et al., 2021 doi: 10.3389/fgene.2021.695662	Basal MIBC vs. Luminal MIBC	BMP 38:4	-
Tissue	Feng et al., 2021 doi: 10.3389/fgene.2021.695662	Basal MIBC vs. Luminal MIBC	Cer d18:1/14:0	+		C32H63NO3	ZKRPGPZHULJLKJ-JHRQRACZSA-N	OC[C@]([H])(NC(=O)CCCCCCCCCCCCC)[C@]([H])(O)/C=C/CCCCCCCCCCCCC	5282310	C13916	HMDB0011773
Tissue	Feng et al., 2021 doi: 10.3389/fgene.2021.695662	Basal MIBC vs. Luminal MIBC	Cer d18:1/20:0	+		C38H75NO3	XWBWIAOWSABHFI-NUKVNZTCSA-N	[C@](CO)([H])(NC(CCCCCCCCCCCCCCCCCCC)=O)[C@]([H])(O)/C=C/CCCCCCCCCCCCC	5283566	NA	HMDB0004951
Tissue	Feng et al., 2021 doi: 10.3389/fgene.2021.695662	Basal MIBC vs. Luminal MIBC	CL66:4(16:1)	-
Tissue	Feng et al., 2021 doi: 10.3389/fgene.2021.695662	Basal MIBC vs. Luminal MIBC	CL68:5(16:1)	-
Tissue	Feng et al., 2021 doi: 10.3389/fgene.2021.695662	Basal MIBC vs. Luminal MIBC	CL68:6(16:1)	-
Tissue	Feng et al., 2021 doi: 10.3389/fgene.2021.695662	Basal MIBC vs. Luminal MIBC	CL70:5(16:1)	-
Tissue	Feng et al., 2021 doi: 10.3389/fgene.2021.695662	Basal MIBC vs. Luminal MIBC	CL70:6(16:1)	-
Tissue	Feng et al., 2021 doi: 10.3389/fgene.2021.695662	Basal MIBC vs. Luminal MIBC	CL70:6(18:2)	-
Tissue	Feng et al., 2021 doi: 10.3389/fgene.2021.695662	Basal MIBC vs. Luminal MIBC	CL70:7(16:1)	-
Tissue	Feng et al., 2021 doi: 10.3389/fgene.2021.695662	Basal MIBC vs. Luminal MIBC	DG(18:0/20:4)	+		C41H72O5	NSXLMTYRMFVYNT-IUJDHQGTSA-N	OC[C@]([H])(OC(CCC/C=C\C/C=C\C/C=C\C/C=C\CCCCC)=O)COC(CCCCCCCCCCCCCCCCC)=O	6438587	NA	HMDB0007170
Tissue	Feng et al., 2021 doi: 10.3389/fgene.2021.695662	Basal MIBC vs. Luminal MIBC	Palmitic acid	+	FA 16:0	C16H32O2	IPCSVZSSVZVIGE-UHFFFAOYSA-N	OC(CCCCCCCCCCCCCCC)=O	985	C00249	HMDB0000220
Tissue	Feng et al., 2021 doi: 10.3389/fgene.2021.695662	Basal MIBC vs. Luminal MIBC	Stearic acid	+	FA 18:0	C18H36O2	QIQXTHQIDYTFRH-UHFFFAOYSA-N	C(CCCCCCCC)CCCCCCCCC(=O)O	5281	C01530	HMDB0000827
Tissue	Feng et al., 2021 doi: 10.3389/fgene.2021.695662	Basal MIBC vs. Luminal MIBC	FA 18:1	+
Tissue	Feng et al., 2021 doi: 10.3389/fgene.2021.695662	Basal MIBC vs. Luminal MIBC	FA 20:4	+
Tissue	Feng et al., 2021 doi: 10.3389/fgene.2021.695662	Basal MIBC vs. Luminal MIBC	FA 22:4	+
Tissue	Feng et al., 2021 doi: 10.3389/fgene.2021.695662	Basal MIBC vs. Luminal MIBC	FA 22:5	+	Docosapentaenoic acid	C22H34O2	YEKFYCQGYMVFKR-MBFZXKRTSA-N	C(=O)(O)/C=C/C=C/C=C/C=C/C=C/CCCCCCCCCCC	6438348	NA	HMDB01976
Tissue	Feng et al., 2021 doi: 10.3389/fgene.2021.695662	Basal MIBC vs. Luminal MIBC	Gb3 d18:1/18:0	+		C54H101NO18	KWGVNZWSEWAOMI-DHCJWVHISA-N	[C@](CO[C@@H]1O[C@H](CO)[C@@H](O[C@@H]2O[C@H](CO)[C@H](O[C@H]3O[C@H](CO)[C@H](O)[C@H](O)[C@H]3O)[C@H](O)[C@H]2O)[C@H](O)[C@H]1O)([H])(NC(CCCCCCCCCCCCCCCCC)=O)[C@]([H])(O)/C=C/CCCCCCCCCCCCC	44260165	NA	NA
Tissue	Feng et al., 2021 doi: 10.3389/fgene.2021.695662	Basal MIBC vs. Luminal MIBC	GM3 d18:0/25:0	-
Tissue	Feng et al., 2021 doi: 10.3389/fgene.2021.695662	Basal MIBC vs. Luminal MIBC	GM3 d18:0/26:0	-
Tissue	Feng et al., 2021 doi: 10.3389/fgene.2021.695662	Basal MIBC vs. Luminal MIBC	GM3 d18:1/1:80	+
Tissue	Feng et al., 2021 doi: 10.3389/fgene.2021.695662	Basal MIBC vs. Luminal MIBC	GM3 d18:1/22:0	+
Tissue	Feng et al., 2021 doi: 10.3389/fgene.2021.695662	Basal MIBC vs. Luminal MIBC	GM3 d18:1/22:1	+
Tissue	Feng et al., 2021 doi: 10.3389/fgene.2021.695662	Basal MIBC vs. Luminal MIBC	LacCer d18:1/14:0	+		C44H83NO13	JUDDTKPKWSMGFS-BJVHSUDMSA-N	[C@](CO[C@H]1[C@H](O)[C@@H](O)[C@H](O[C@H]2[C@H](O)[C@@H](O)[C@@H](O)[C@@H](CO)O2)[C@@H](CO)O1)([H])(NC(CCCCCCCCCCCCC)=O)[C@]([H])(O)/C=C/CCCCCCCCCCCCC	118796895	NA	NA
Tissue	Feng et al., 2021 doi: 10.3389/fgene.2021.695662	Basal MIBC vs. Luminal MIBC	LacCer d18:1/18:0	+		C48H91NO13	VOZHMDQUIRUFQW-LOTHNZFDSA-N	[C@](CO[C@H]1[C@H](O)[C@@H](O)[C@H](O[C@H]2[C@H](O)[C@@H](O)[C@@H](O)[C@@H](CO)O2)[C@@H](CO)O1)([H])(NC(CCCCCCCCCCCCCCCCC)=O)[C@]([H])(O)/C=C/CCCCCCCCCCCCC	10260120	NA	NA
Tissue	Feng et al., 2021 doi: 10.3389/fgene.2021.695662	Basal MIBC vs. Luminal MIBC	LPI 20:4	+		C29H49O12P	LXUGKKVCSTYZFK-HYNUQJCBSA-N	[C@]([H])(O)(COP(=O)(O)O[C@H]1[C@H](O)[C@@H](O)[C@H](O)[C@@H](O)[C@H]1O)COC(CCC/C=C\C/C=C\C/C=C\C/C=C\CCCCC)=O	42607497	NA	NA
Tissue	Feng et al., 2021 doi: 10.3389/fgene.2021.695662	Basal MIBC vs. Luminal MIBC	LysoPC 16:1	-
Tissue	Feng et al., 2021 doi: 10.3389/fgene.2021.695662	Basal MIBC vs. Luminal MIBC	LysoPC 18:0	+
Tissue	Feng et al., 2021 doi: 10.3389/fgene.2021.695662	Basal MIBC vs. Luminal MIBC	PA 36:1	+
Tissue	Feng et al., 2021 doi: 10.3389/fgene.2021.695662	Basal MIBC vs. Luminal MIBC	PA 32:1	-
Tissue	Feng et al., 2021 doi: 10.3389/fgene.2021.695662	Basal MIBC vs. Luminal MIBC	PC 32:1	-
Tissue	Feng et al., 2021 doi: 10.3389/fgene.2021.695662	Basal MIBC vs. Luminal MIBC	PC 16:0/16:1	-		C40H78NO8P	QIBZFHLFHCIUOT-NPBIGWJUSA-N	[C@](COP(=O)([O-])OCC[N+](C)(C)C)([H])(OC(CCCCCCC/C=C\CCCCCC)=O)COC(CCCCCCCCCCCCCCC)=O	6443788	NA	HMDB0007969
Tissue	Feng et al., 2021 doi: 10.3389/fgene.2021.695662	Basal MIBC vs. Luminal MIBC	PC 16:1/16:1	-
Tissue	Feng et al., 2021 doi: 10.3389/fgene.2021.695662	Basal MIBC vs. Luminal MIBC	PC 16:1/18:0	-
Tissue	Feng et al., 2021 doi: 10.3389/fgene.2021.695662	Basal MIBC vs. Luminal MIBC	PC 16:1/18:1	-
Tissue	Feng et al., 2021 doi: 10.3389/fgene.2021.695662	Basal MIBC vs. Luminal MIBC	PC 34:3	-
Tissue	Feng et al., 2021 doi: 10.3389/fgene.2021.695662	Basal MIBC vs. Luminal MIBC	PC 16:1/18:2	-
Tissue	Feng et al., 2021 doi: 10.3389/fgene.2021.695662	Basal MIBC vs. Luminal MIBC	PC 36:2	-
Tissue	Feng et al., 2021 doi: 10.3389/fgene.2021.695662	Basal MIBC vs. Luminal MIBC	PC 18:1/18:1	-
Tissue	Feng et al., 2021 doi: 10.3389/fgene.2021.695662	Basal MIBC vs. Luminal MIBC	PC 36:3	-
Tissue	Feng et al., 2021 doi: 10.3389/fgene.2021.695662	Basal MIBC vs. Luminal MIBC	PC 18:1/18:2	-
Tissue	Feng et al., 2021 doi: 10.3389/fgene.2021.695662	Basal MIBC vs. Luminal MIBC	PC 22:6/18:1	-
Tissue	Feng et al., 2021 doi: 10.3389/fgene.2021.695662	Basal MIBC vs. Luminal MIBC	PE 32:1	-
Tissue	Feng et al., 2021 doi: 10.3389/fgene.2021.695662	Basal MIBC vs. Luminal MIBC	PE 38:6	-
Tissue	Feng et al., 2021 doi: 10.3389/fgene.2021.695662	Basal MIBC vs. Luminal MIBC	PE 40:6	-
Tissue	Feng et al., 2021 doi: 10.3389/fgene.2021.695662	Basal MIBC vs. Luminal MIBC	PG 38:6	-
Tissue	Feng et al., 2021 doi: 10.3389/fgene.2021.695662	Basal MIBC vs. Luminal MIBC	PI 34:1	-
Tissue	Feng et al., 2021 doi: 10.3389/fgene.2021.695662	Basal MIBC vs. Luminal MIBC	PI 38:4	+
Tissue	Feng et al., 2021 doi: 10.3389/fgene.2021.695662	Basal MIBC vs. Luminal MIBC	SL d18:1/22:0	+
Tissue	Feng et al., 2021 doi: 10.3389/fgene.2021.695662	Basal MIBC vs. Luminal MIBC	SL d18:1/22:1	+
Tissue	Feng et al., 2021 doi: 10.3389/fgene.2021.695662	Basal MIBC vs. Luminal MIBC	SL d18:1/24:0	+
Tissue	Feng et al., 2021 doi: 10.3389/fgene.2021.695662	Basal MIBC vs. Luminal MIBC	SL d18:1/24:1	+
Tissue	Feng et al., 2021 doi: 10.3389/fgene.2021.695662	Basal MIBC vs. Luminal MIBC	SM(d18:1/26:0)	-		C49H99N2O6P	VRAWSAPVSSLIRI-MVUJCARGSA-N	[C@](COP(=O)([O-])OCC[N+](C)(C)C)([H])(NC(CCCCCCCCCCCCCCCCCCCCCCCCC)=O)[C@]([H])(O)/C=C/CCCCCCCCCCCCC	44260129	NA	NA
Tissue	Feng et al., 2021 doi: 10.3389/fgene.2021.695662	Basal MIBC vs. Luminal MIBC	SM(d18:1/18:0)	+		C41H83N2O6P	LKQLRGMMMAHREN-YJFXYUILSA-N	O(P(=O)(OC[C@]([H])(NC(=O)CCCCCCCCCCCCCCCCC)[C@]([H])(O)/C=C/CCCCCCCCCCCCC)[O-])CC[N+](C)(C)C	6453725	NA	HMDB0062559
Tissue	Feng et al., 2021 doi: 10.3389/fgene.2021.695662	Basal MIBC vs. Luminal MIBC	SM(d18:1/18:1)	+
Tissue	Feng et al., 2021 doi: 10.3389/fgene.2021.695662	Basal MIBC vs. Luminal MIBC	SM(d18:1/20:0)	+		C43H87N2O6P	AADLTHQNYQJHQV-SVLGDMRNSA-N	[C@](COP(=O)([O-])OCC[N+](C)(C)C)([H])(NC(CCCCCCCCCCCCCCCCCCC)=O)[C@]([H])(O)/C=C/CCCCCCCCCCCCC	44260124	NA	HMDB0012102
Tissue	Feng et al., 2021 doi: 10.3389/fgene.2021.695662	Basal MIBC vs. Luminal MIBC	SM(d18:1/20:1)	+		C43H85N2O6P	MDRFMTLYKHBJTF-NQYLGBTJSA-N	[C@](COP(=O)([O-])OCC[N+](C)(C)C)([H])(NC(CCCCCCCCC/C=C\CCCCCCCC)=O)[C@]([H])(O)/C=C/CCCCCCCCCCCCC	52931179	NA	NA
Tissue	Feng et al., 2021 doi: 10.3389/fgene.2021.695662	Basal MIBC vs. Luminal MIBC	SM(d18:1/22:0)	+		C45H91N2O6P	FJJANLYCZUNFSE-TWKUQIQBSA-N	[C@](COP(=O)([O-])OCC[N+](C)(C)C)([H])(NC(CCCCCCCCCCCCCCCCCCCCC)=O)[C@]([H])(O)/C=C/CCCCCCCCCCCCC	44260125	NA	HMDB0012103
Tissue	Feng et al., 2021 doi: 10.3389/fgene.2021.695662	Basal MIBC vs. Luminal MIBC	SM(d18:1/22:1)	+		C45H89N2O6P	VBFKEZGCUWHGSK-ADSSWVSQSA-N	[C@](COP(=O)([O-])OCC[N+](C)(C)C)([H])(NC(CCCCCCCCCCC/C=C\CCCCCCCC)=O)[C@]([H])(O)/C=C/CCCCCCCCCCCCC	52931203	NA	HMDB0012104
Tissue	Feng et al., 2021 doi: 10.3389/fgene.2021.695662	Basal MIBC vs. Luminal MIBC	SM(d18:1/24:1)	+
Tissue	Feng et al., 2021 doi: 10.3389/fgene.2021.695662	Basal MIBC vs. Luminal MIBC	SM(d18:1/25:0)	-		C48H97N2O6P	JONXXLXMISNQNG-BXMSAMRLSA-N	[C@](COP(=O)([O-])OCC[N+](C)(C)C)([H])(NC(CCCCCCCCCCCCCCCCCCCCCCCC)=O)[C@]([H])(O)/C=C/CCCCCCCCCCCCC	44260137	NA	NA
Tissue	Feng et al., 2021 doi: 10.3389/fgene.2021.695662	Basal MIBC vs. Luminal MIBC	TAG 52:5	+
Tissue	Vantaku et al., 2019 doi:10.1158/1078-0432.CCR-18-1515	LG vs. HG-BCa	Epinephrine	-		C9H13NO3	UCTWMZQNUQWSLP-VIFPVBQESA-N	CNC[C@H](O)C1=CC(O)=C(O)C=C1	5816	C00788	HMDB0000068
Tissue	Vantaku et al., 2019 doi:10.1158/1078-0432.CCR-18-1515	LG vs. HG-BCa	N-Acetylneuraminic acid	+		C11H19NO9	SQVRNKJHWKZAKO-PFQGKNLYSA-N	[H][C@]1(O[C@@](O)(C[C@H](O)[C@H]1NC(C)=O)C(O)=O)[C@H](O)[C@H](O)CO	445063	C19910	HMDB0000230
Tissue	Vantaku et al., 2019 doi:10.1158/1078-0432.CCR-18-1515	LG vs. HG-BCa	Verbenone	-		C10H14O	DCSCXTJOXBUFGB-UHFFFAOYSA-N	CC1=CC(=O)C2CC1C2(C)C	29025
Tissue	Vantaku et al., 2019 doi:10.1158/1078-0432.CCR-18-1515	LG vs. HG-BCa	(,+/-,)-17-Hydroxy-4Z,7Z,10Z,13Z,15E,19Z-docosahexaenoic acid	-
Tissue	Vantaku et al., 2019 doi:10.1158/1078-0432.CCR-18-1515	LG vs. HG-BCa	(,+/-,)-4-Hydroxy-5E,7Z,10Z,13Z,16Z,19Z-docosahexaenoic acid	-
Tissue	Vantaku et al., 2019 doi:10.1158/1078-0432.CCR-18-1515	LG vs. HG-BCa	(,+/-,)-7-Hydroxy-4Z,8E,10Z,13Z,16Z,19Z-docosahexaenoic acid	+
Tissue	Vantaku et al., 2019 doi:10.1158/1078-0432.CCR-18-1515	LG vs. HG-BCa	(,+/-,)-8-Hydroxy-4Z,6E,10Z,13Z,16Z,19Z-docosahexaenoic acid	-
Tissue	Vantaku et al., 2019 doi:10.1158/1078-0432.CCR-18-1515	LG vs. HG-BCa	(,+/-,)-9-Hydroxy-5Z,7E,11Z,14Z,17Z-eicosapentaenoic acid	-
Tissue	Vantaku et al., 2019 doi:10.1158/1078-0432.CCR-18-1515	LG vs. HG-BCa	(+)-2,5-epi-Goniothalesdiol	+
Tissue	Vantaku et al., 2019 doi:10.1158/1078-0432.CCR-18-1515	LG vs. HG-BCa	(+-)-2-cis-4-trans-Abscisic acid	-
Tissue	Vantaku et al., 2019 doi:10.1158/1078-0432.CCR-18-1515	LG vs. HG-BCa	(+/-)-11-Hydroxy-5Z,8Z,12E,14Z,17Z-eicosapentaenoic acid	-
Tissue	Vantaku et al., 2019 doi:10.1158/1078-0432.CCR-18-1515	LG vs. HG-BCa	(+/-)-16(17)-Epoxy-4Z,7Z,10Z,13Z,19Z-docosapentaenoic acid	+
Tissue	Vantaku et al., 2019 doi:10.1158/1078-0432.CCR-18-1515	LG vs. HG-BCa	(3-Carboxypropyl)trimethylammonium cation	+
Tissue	Vantaku et al., 2019 doi:10.1158/1078-0432.CCR-18-1515	LG vs. HG-BCa	(7,7-Dimethyl-2-oxonorbornan-1-yl)methanesulfonic acid	+
Tissue	Vantaku et al., 2019 doi:10.1158/1078-0432.CCR-18-1515	LG vs. HG-BCa	Citronellic acid	-		C10H18O2	GJWSUKYXUMVMGX-UHFFFAOYSA-N	CC(CCC=C(C)C)CC(O)=O	10402	C16462	HMDB0035837
Tissue	Vantaku et al., 2019 doi:10.1158/1078-0432.CCR-18-1515	LG vs. HG-BCa	Butaprost	+		C24H40O5	XRISENIKJUKIHD-UHFFFAOYSA-N	CCCC1(CCC1)C(O)CC=CC1C(O)CC(=O)C1CCCCCCC(=O)OC	53394153		HMDB0249457
Tissue	Vantaku et al., 2019 doi:10.1158/1078-0432.CCR-18-1515	LG vs. HG-BCa	(Z,E)-Tetradeca-9,12-dienol	-
Tissue	Vantaku et al., 2019 doi:10.1158/1078-0432.CCR-18-1515	LG vs. HG-BCa	Bisabolol	-
Tissue	Vantaku et al., 2019 doi:10.1158/1078-0432.CCR-18-1515	LG vs. HG-BCa	CMBHC	+
Tissue	Vantaku et al., 2019 doi:10.1158/1078-0432.CCR-18-1515	LG vs. HG-BCa	Guanidinoglutaric acid	-
Tissue	Vantaku et al., 2019 doi:10.1158/1078-0432.CCR-18-1515	LG vs. HG-BCa	Hydroxyisocaproic acid	+		C6H12O3	LVRFTAZAXQPQHI-YFKPBYRVSA-N	CC(C)C[C@H](O)C(O)=O	83697		HMDB0000746
Tissue	Vantaku et al., 2019 doi:10.1158/1078-0432.CCR-18-1515	LG vs. HG-BCa	Estradiol	-		C18H24O2	VOXZDWNPVJITMN-ZBRFXRBCSA-N	[H][C@@]12CC[C@H](O)[C@@]1(C)CC[C@]1([H])C3=C(CC[C@@]21[H])C=C(O)C=C3	5757	C00951	HMDB0000151
Tissue	Vantaku et al., 2019 doi:10.1158/1078-0432.CCR-18-1515	LG vs. HG-BCa	Estradiol 17-propionate	-
Tissue	Vantaku et al., 2019 doi:10.1158/1078-0432.CCR-18-1515	LG vs. HG-BCa	Estradiol 3-benzoate	-
Tissue	Vantaku et al., 2019 doi:10.1158/1078-0432.CCR-18-1515	LG vs. HG-BCa	Nicotinamide adenine dinucleotide	-
Tissue	Vantaku et al., 2019 doi:10.1158/1078-0432.CCR-18-1515	LG vs. HG-BCa	D17, 6-keto Prostaglandin F1a	-		C20H32O6	HFKNJQYMAGMXTR-CAPHXMBKSA-N	CCC=CCC(C=CC1C(CC(C1CC(=O)CCCCC(=O)O)O)O)O	5283117
Tissue	Vantaku et al., 2019 doi:10.1158/1078-0432.CCR-18-1515	LG vs. HG-BCa	6 Testosterone enanthate	-
Tissue	Vantaku et al., 2019 doi:10.1158/1078-0432.CCR-18-1515	LG vs. HG-BCa	Arachidonic acid	+	C20:4 n-6	C20H32O2	YZXBAPSDXZZRGB-DOFZRALJSA-N	CCCCC\C=C/C\C=C/C\C=C/C\C=C/CCCC(O)=O	444899	C00219	HMDB0001043
Tissue	Vantaku et al., 2019 doi:10.1158/1078-0432.CCR-18-1515	LG vs. HG-BCa	3 Arachidonic acid ethyl ester	+
Tissue	Vantaku et al., 2019 doi:10.1158/1078-0432.CCR-18-1515	LG vs. HG-BCa	1-(2-Hydroxyethyl)-2-hydroxymethyl-5-nitroimidazole	+
Tissue	Vantaku et al., 2019 doi:10.1158/1078-0432.CCR-18-1515	LG vs. HG-BCa	1-(4-Methoxyphenyl)piperazine	-
Tissue	Vantaku et al., 2019 doi:10.1158/1078-0432.CCR-18-1515	LG vs. HG-BCa	1,11-Undecanedicarboxylic acid	-	Brassilic acid	C13H24O4	DXNCZXXFRKPEPY-UHFFFAOYSA-N	OC(=O)CCCCCCCCCCCC(O)=O	10458		HMDB0002327
Tissue	Vantaku et al., 2019 doi:10.1158/1078-0432.CCR-18-1515	LG vs. HG-BCa	1,2-Benzenedicarboxylic acid	-
Tissue	Vantaku et al., 2019 doi:10.1158/1078-0432.CCR-18-1515	LG vs. HG-BCa	1,2-Diamino-2-methylpropane	+
Tissue	Vantaku et al., 2019 doi:10.1158/1078-0432.CCR-18-1515	LG vs. HG-BCa	1,2-Dilinoleoyl-sn-glycero-3-phospho-(1'-rac-glycerol)	+
Tissue	Vantaku et al., 2019 doi:10.1158/1078-0432.CCR-18-1515	LG vs. HG-BCa	1,2-Dipalmitoleoyl-sn-glycero-3-phosphoethanolamine	-
Tissue	Vantaku et al., 2019 doi:10.1158/1078-0432.CCR-18-1515	LG vs. HG-BCa	1,3-Dicyclohexylurea	-		C13H24N2O	ADFXKUOMJKEIND-UHFFFAOYSA-N	O=C(NC1CCCCC1)NC1CCCCC1	4277		HMDB0244166
Tissue	Vantaku et al., 2019 doi:10.1158/1078-0432.CCR-18-1515	LG vs. HG-BCa	1,5-Diaminonaphthalene	+
Tissue	Vantaku et al., 2019 doi:10.1158/1078-0432.CCR-18-1515	LG vs. HG-BCa	1,6-Anhydro-2,3-O-isopropylidene-,beta,-D-mannopyranose	+
Tissue	Vantaku et al., 2019 doi:10.1158/1078-0432.CCR-18-1515	LG vs. HG-BCa	10(S),17(S)-DiHDoHE	-
Tissue	Vantaku et al., 2019 doi:10.1158/1078-0432.CCR-18-1515	LG vs. HG-BCa	11,15-Dioxo-9S-hydroxy-5Z-prostenoic acid	-
Tissue	Vantaku et al., 2019 doi:10.1158/1078-0432.CCR-18-1515	LG vs. HG-BCa	11,alpha,-Hydroxyprogesterone	-
Tissue	Vantaku et al., 2019 doi:10.1158/1078-0432.CCR-18-1515	LG vs. HG-BCa	11,beta,,17,alpha,,20,beta,,21-Tetrahydroxypregn-4-en-3-one	+
Tissue	Vantaku et al., 2019 doi:10.1158/1078-0432.CCR-18-1515	LG vs. HG-BCa	11-,beta,-Hydroxyandrosterone	+
Tissue	Vantaku et al., 2019 doi:10.1158/1078-0432.CCR-18-1515	LG vs. HG-BCa	11,beta,-Prostaglandin E2	-
Tissue	Vantaku et al., 2019 doi:10.1158/1078-0432.CCR-18-1515	LG vs. HG-BCa	11-Dehydrothromboxane B2	-
Tissue	Vantaku et al., 2019 doi:10.1158/1078-0432.CCR-18-1515	LG vs. HG-BCa	11-Deoxyprostaglandin E1	+
Tissue	Vantaku et al., 2019 doi:10.1158/1078-0432.CCR-18-1515	LG vs. HG-BCa	11-Deoxyprostaglandin F1,alpha,	+
Tissue	Vantaku et al., 2019 doi:10.1158/1078-0432.CCR-18-1515	LG vs. HG-BCa	11-Nor-,DELTA,9-tetrahydrocannabinol-9-carboxylic acid-d3	+
Tissue	Vantaku et al., 2019 doi:10.1158/1078-0432.CCR-18-1515	LG vs. HG-BCa	11-Oxo-15S-hydroxy-5Z,9,13E-prostatrienoic acid	-
Tissue	Vantaku et al., 2019 doi:10.1158/1078-0432.CCR-18-1515	LG vs. HG-BCa	11S-Hydroxy-5Z,8Z,12E,14Z-eicosatetraenoic acid	+
Tissue	Vantaku et al., 2019 doi:10.1158/1078-0432.CCR-18-1515	LG vs. HG-BCa	12(13)-Epoxy-9Z-octadecenoic acid	-
Tissue	Vantaku et al., 2019 doi:10.1158/1078-0432.CCR-18-1515	LG vs. HG-BCa	12(S)-HpEPE	-
Tissue	Vantaku et al., 2019 doi:10.1158/1078-0432.CCR-18-1515	LG vs. HG-BCa	12-Ketodeoxycholic acid	-		C24H38O4	CVNYHSDFZXHMMJ-VPUMZWJWSA-N	[H][C@@]1(CC[C@@]2([H])[C@]3([H])CC[C@]4([H])C[C@H](O)CC[C@]4(C)[C@@]3([H])CC(=O)[C@]12C)[C@H](C)CCC(O)=O	3080612		HMDB0000328
Tissue	Vantaku et al., 2019 doi:10.1158/1078-0432.CCR-18-1515	LG vs. HG-BCa	13(S)-HODE methyl ester	-
Tissue	Vantaku et al., 2019 doi:10.1158/1078-0432.CCR-18-1515	LG vs. HG-BCa	13(S)-HODE-biotin	-
Tissue	Vantaku et al., 2019 doi:10.1158/1078-0432.CCR-18-1515	LG vs. HG-BCa	13,14-Dehydro-15-cyclohexyl Carbaprostacyclin	-
Tissue	Vantaku et al., 2019 doi:10.1158/1078-0432.CCR-18-1515	LG vs. HG-BCa	13,14-Dihydro-15-ketoprostaglandin F2,alpha, isopropyl ester	-
Tissue	Vantaku et al., 2019 doi:10.1158/1078-0432.CCR-18-1515	LG vs. HG-BCa	13,14-Dihydro-15-keto-tetranor prostaglandin F1,beta,	-
Tissue	Vantaku et al., 2019 doi:10.1158/1078-0432.CCR-18-1515	LG vs. HG-BCa	13,14-Dihydro-16,16-difluoroprostaglandin J2	+
Tissue	Vantaku et al., 2019 doi:10.1158/1078-0432.CCR-18-1515	LG vs. HG-BCa	14(15)-EET ethanolamide	+
Tissue	Vantaku et al., 2019 doi:10.1158/1078-0432.CCR-18-1515	LG vs. HG-BCa	14,15-EE-(5Z)-E	-
Tissue	Vantaku et al., 2019 doi:10.1158/1078-0432.CCR-18-1515	LG vs. HG-BCa	14,15-EE-(8Z)-E	+
Tissue	Vantaku et al., 2019 doi:10.1158/1078-0432.CCR-18-1515	LG vs. HG-BCa	15(R),19(R)-Hydroxyprostaglandin F1,alpha,	-
Tissue	Vantaku et al., 2019 doi:10.1158/1078-0432.CCR-18-1515	LG vs. HG-BCa	15(R)-15-Methylprostaglandin D2	-
Tissue	Vantaku et al., 2019 doi:10.1158/1078-0432.CCR-18-1515	LG vs. HG-BCa	15(R)-15-Methylprostaglandin F2,alpha, methyl ester	-
Tissue	Vantaku et al., 2019 doi:10.1158/1078-0432.CCR-18-1515	LG vs. HG-BCa	15(R)-Methylprostaglandin A2	-
Tissue	Vantaku et al., 2019 doi:10.1158/1078-0432.CCR-18-1515	LG vs. HG-BCa	15(S)-15-Methylprostaglandin E2	+
Tissue	Vantaku et al., 2019 doi:10.1158/1078-0432.CCR-18-1515	LG vs. HG-BCa	15(S)-HpEDE	+
Tissue	Vantaku et al., 2019 doi:10.1158/1078-0432.CCR-18-1515	LG vs. HG-BCa	15(S)-HpEPE	-
Tissue	Vantaku et al., 2019 doi:10.1158/1078-0432.CCR-18-1515	LG vs. HG-BCa	15-HEDE	-
Tissue	Vantaku et al., 2019 doi:10.1158/1078-0432.CCR-18-1515	LG vs. HG-BCa	15-Ketofluprostenol	-
Tissue	Vantaku et al., 2019 doi:10.1158/1078-0432.CCR-18-1515	LG vs. HG-BCa	15-Ketoiloprost	+
Tissue	Vantaku et al., 2019 doi:10.1158/1078-0432.CCR-18-1515	LG vs. HG-BCa	15-Ketoprostaglandin E1	-
Tissue	Vantaku et al., 2019 doi:10.1158/1078-0432.CCR-18-1515	LG vs. HG-BCa	15-Ketoprostaglandin E2	+
Tissue	Vantaku et al., 2019 doi:10.1158/1078-0432.CCR-18-1515	LG vs. HG-BCa	15S-Hydroxy-8Z,11Z,13E-eicosatrienoic acid	+
Tissue	Vantaku et al., 2019 doi:10.1158/1078-0432.CCR-18-1515	LG vs. HG-BCa	16,16-Dimethylprostaglandin D2	+
Tissue	Vantaku et al., 2019 doi:10.1158/1078-0432.CCR-18-1515	LG vs. HG-BCa	16,16-Dimethylprostaglandin F2,alpha,	-
Tissue	Vantaku et al., 2019 doi:10.1158/1078-0432.CCR-18-1515	LG vs. HG-BCa	16-Phenoxy tetranor prostaglandin F2,alpha, methyl amide	-
Tissue	Vantaku et al., 2019 doi:10.1158/1078-0432.CCR-18-1515	LG vs. HG-BCa	16-Phenyl tetranor prostaglandin F2,alpha,	+
Tissue	Vantaku et al., 2019 doi:10.1158/1078-0432.CCR-18-1515	LG vs. HG-BCa	17,alpha,-Hydroxypregnenolone	-
Tissue	Vantaku et al., 2019 doi:10.1158/1078-0432.CCR-18-1515	LG vs. HG-BCa	17,alpha,-Methyltestosterone	-
Tissue	Vantaku et al., 2019 doi:10.1158/1078-0432.CCR-18-1515	LG vs. HG-BCa	17-Keto-(7Z,10Z,13Z,15E,19Z)-docosapentaenoic acid	+
Tissue	Vantaku et al., 2019 doi:10.1158/1078-0432.CCR-18-1515	LG vs. HG-BCa	17-Octadecynoic acid	-
Tissue	Vantaku et al., 2019 doi:10.1158/1078-0432.CCR-18-1515	LG vs. HG-BCa	17-Phenoxy trinor prostaglandin F2,alpha, ethyl amide	-
Tissue	Vantaku et al., 2019 doi:10.1158/1078-0432.CCR-18-1515	LG vs. HG-BCa	17-Phenyl trinor prostaglandin E2	-
Tissue	Vantaku et al., 2019 doi:10.1158/1078-0432.CCR-18-1515	LG vs. HG-BCa	17-trans-Prostaglandin E3	+
Tissue	Vantaku et al., 2019 doi:10.1158/1078-0432.CCR-18-1515	LG vs. HG-BCa	17-Trifluoromethylphenyl trinor prostaglandin F2,alpha,	-
Tissue	Vantaku et al., 2019 doi:10.1158/1078-0432.CCR-18-1515	LG vs. HG-BCa	17-Trifluoromethylphenyl trinor prostaglandin F2,alpha, isopropyl este r	-
Tissue	Vantaku et al., 2019 doi:10.1158/1078-0432.CCR-18-1515	LG vs. HG-BCa	19(20)-EpDPE	-
Tissue	Vantaku et al., 2019 doi:10.1158/1078-0432.CCR-18-1515	LG vs. HG-BCa	19(R)-Hydroxyprostaglandin B2	-
Tissue	Vantaku et al., 2019 doi:10.1158/1078-0432.CCR-18-1515	LG vs. HG-BCa	1H-1,2,4-Triazol-3-amine	+
Tissue	Vantaku et al., 2019 doi:10.1158/1078-0432.CCR-18-1515	LG vs. HG-BCa	1-Hexadecanoyl-2-sn-glycero-3-phosphate	-
Tissue	Vantaku et al., 2019 doi:10.1158/1078-0432.CCR-18-1515	LG vs. HG-BCa	1-Hexadecanoyl-sn-glycerol	+
Tissue	Vantaku et al., 2019 doi:10.1158/1078-0432.CCR-18-1515	LG vs. HG-BCa	1'-Hydroxymidazolam ,beta,-D-glucuronide	-
Tissue	Vantaku et al., 2019 doi:10.1158/1078-0432.CCR-18-1515	LG vs. HG-BCa	1-Methylnicotinamide cation	-
Tissue	Vantaku et al., 2019 doi:10.1158/1078-0432.CCR-18-1515	LG vs. HG-BCa	1-Octadecanoyl-2-(5Z,8Z,11Z,14Z-eicosatetraenoyl)-sn-glycero-3-phosp	-
Tissue	Vantaku et al., 2019 doi:10.1158/1078-0432.CCR-18-1515	LG vs. HG-BCa	1-Octadecanoyl-sn-glycero-3-phospho-(1'-myo-inositol)	+
Tissue	Vantaku et al., 2019 doi:10.1158/1078-0432.CCR-18-1515	LG vs. HG-BCa	1-Palmitoyl-2-docosahexaenoyl-sn-glycero-3-phospho-(1'-rac-glycerol)	-
Tissue	Vantaku et al., 2019 doi:10.1158/1078-0432.CCR-18-1515	LG vs. HG-BCa	1-Pentadecanoyl-sn-glycero-3-phosphocholine	+
Tissue	Vantaku et al., 2019 doi:10.1158/1078-0432.CCR-18-1515	LG vs. HG-BCa	2-(4-Ethoxyphenyl)-4-oxo-4H-chromen-3-yl 4-bromobenzenesulfonate	-
Tissue	Vantaku et al., 2019 doi:10.1158/1078-0432.CCR-18-1515	LG vs. HG-BCa	2,3-Dihydroxynaphthalene	+
Tissue	Vantaku et al., 2019 doi:10.1158/1078-0432.CCR-18-1515	LG vs. HG-BCa	2,4,7,9-Tetramethyl-5-decyne-4,7-diol	+
Tissue	Vantaku et al., 2019 doi:10.1158/1078-0432.CCR-18-1515	LG vs. HG-BCa	2,5-Dimethoxycinnamic acid	+
Tissue	Vantaku et al., 2019 doi:10.1158/1078-0432.CCR-18-1515	LG vs. HG-BCa	2,6-Di-tert-butyl-4-hydroxymethylphenol	-
Tissue	Vantaku et al., 2019 doi:10.1158/1078-0432.CCR-18-1515	LG vs. HG-BCa	2,6-Xylidine	+
Tissue	Vantaku et al., 2019 doi:10.1158/1078-0432.CCR-18-1515	LG vs. HG-BCa	20a,20b-Dihomo-9-oxo-11R,15S-dihydroxy-5Z,13E-prostadienoic acid	+
Tissue	Vantaku et al., 2019 doi:10.1158/1078-0432.CCR-18-1515	LG vs. HG-BCa	20-HETE ethanolamide	+
Tissue	Vantaku et al., 2019 doi:10.1158/1078-0432.CCR-18-1515	LG vs. HG-BCa	20-Hydroxycholesterol	-
Tissue	Vantaku et al., 2019 doi:10.1158/1078-0432.CCR-18-1515	LG vs. HG-BCa	24S-Hydroxycholesterol	-
Tissue	Vantaku et al., 2019 doi:10.1158/1078-0432.CCR-18-1515	LG vs. HG-BCa	26-Hydroxycholesterol-(25R)	-
Tissue	Vantaku et al., 2019 doi:10.1158/1078-0432.CCR-18-1515	LG vs. HG-BCa	2-Amino-1-phenylethanol	+
Tissue	Vantaku et al., 2019 doi:10.1158/1078-0432.CCR-18-1515	LG vs. HG-BCa	2-Butanone, 4-(2,6,6-trimethyl-2-cyclohexen-1-yl)-	+
Tissue	Vantaku et al., 2019 doi:10.1158/1078-0432.CCR-18-1515	LG vs. HG-BCa	2-Butenoic acid, 3-methyl-	-
Tissue	Vantaku et al., 2019 doi:10.1158/1078-0432.CCR-18-1515	LG vs. HG-BCa	2'-Deoxyadenosine 5'-monophosphate	+
Tissue	Vantaku et al., 2019 doi:10.1158/1078-0432.CCR-18-1515	LG vs. HG-BCa	2'-Deoxyuridine 5'-monophosphate	+
Tissue	Vantaku et al., 2019 doi:10.1158/1078-0432.CCR-18-1515	LG vs. HG-BCa	2-Ethylhexanal	+
Tissue	Vantaku et al., 2019 doi:10.1158/1078-0432.CCR-18-1515	LG vs. HG-BCa	2-Fluoropalmitic acid	-
Tissue	Vantaku et al., 2019 doi:10.1158/1078-0432.CCR-18-1515	LG vs. HG-BCa	2-Keto-D-gluconic acid	-
Tissue	Vantaku et al., 2019 doi:10.1158/1078-0432.CCR-18-1515	LG vs. HG-BCa	2-Methoxyestrone	+		C19H24O3	WHEUWNKSCXYKBU-QPWUGHHJSA-N	[H][C@@]12CCC(=O)[C@@]1(C)CC[C@]1([H])C3=C(CC[C@@]21[H])C=C(O)C(OC)=C3	440624	C05299	HMDB0000010
Tissue	Vantaku et al., 2019 doi:10.1158/1078-0432.CCR-18-1515	LG vs. HG-BCa	2-Oxazolidinone, 3-amino-5-(4-morpholinylmethyl)-	+
Tissue	Vantaku et al., 2019 doi:10.1158/1078-0432.CCR-18-1515	LG vs. HG-BCa	3,2',4',5'-Tetramethoxyflavone	-
Tissue	Vantaku et al., 2019 doi:10.1158/1078-0432.CCR-18-1515	LG vs. HG-BCa	3,3',7,8-Tetramethoxyflavone	-
Tissue	Vantaku et al., 2019 doi:10.1158/1078-0432.CCR-18-1515	LG vs. HG-BCa	3,4,5-Trimethoxyamphetamine	-
Tissue	Vantaku et al., 2019 doi:10.1158/1078-0432.CCR-18-1515	LG vs. HG-BCa	3,4,5-Trimethoxycinnamic acid	-
Tissue	Vantaku et al., 2019 doi:10.1158/1078-0432.CCR-18-1515	LG vs. HG-BCa	3',4'-Dimethoxy-3-hydroxy-6-methylflavone	-
Tissue	Vantaku et al., 2019 doi:10.1158/1078-0432.CCR-18-1515	LG vs. HG-BCa	3,5,7,3',4'-Pentahydroxyflavanone	-
Tissue	Vantaku et al., 2019 doi:10.1158/1078-0432.CCR-18-1515	LG vs. HG-BCa	3,5-Dihydroxybenzyl alcohol	-
Tissue	Vantaku et al., 2019 doi:10.1158/1078-0432.CCR-18-1515	LG vs. HG-BCa	3',5'-Dihydroxyflavone	-
Tissue	Vantaku et al., 2019 doi:10.1158/1078-0432.CCR-18-1515	LG vs. HG-BCa	3,6,2',4'-Tetrahydroxyflavone	-
Tissue	Vantaku et al., 2019 doi:10.1158/1078-0432.CCR-18-1515	LG vs. HG-BCa	3,6-Dimethyl-4-methoxycoumarin	-
Tissue	Vantaku et al., 2019 doi:10.1158/1078-0432.CCR-18-1515	LG vs. HG-BCa	3,7-Dihydroxy-12-oxocholanoic acid	+
Tissue	Vantaku et al., 2019 doi:10.1158/1078-0432.CCR-18-1515	LG vs. HG-BCa	3,7-Dihydroxy-3',4'-dimethoxyflavone	-
Tissue	Vantaku et al., 2019 doi:10.1158/1078-0432.CCR-18-1515	LG vs. HG-BCa	3,7-Dimethyl-9-(2,6,6-trimethylcyclohex-1-enyl)nona-2,4,6,8-tetraenoi c	+
Tissue	Vantaku et al., 2019 doi:10.1158/1078-0432.CCR-18-1515	LG vs. HG-BCa	3,alpha,,7,alpha,,12,alpha,-Trihydroxycholestanoic acid	+
Tissue	Vantaku et al., 2019 doi:10.1158/1078-0432.CCR-18-1515	LG vs. HG-BCa	3,beta,-14,16,beta,-Trihydroxy-5,beta,-bufa-20,22-dienolide	+
Tissue	Vantaku et al., 2019 doi:10.1158/1078-0432.CCR-18-1515	LG vs. HG-BCa	3-[(3-Cholamidopropyl)dimethylammonio]-1-propanesulfonate	+
Tissue	Vantaku et al., 2019 doi:10.1158/1078-0432.CCR-18-1515	LG vs. HG-BCa	3-Dehydroquinic acid	-		C7H10O6	WVMWZWGZRAXUBK-SYTVJDICSA-N	O[C@@H]1C[C@@](O)(CC(=O)[C@H]1O)C(O)=O	439351	C00944	HMDB0012710
Tissue	Vantaku et al., 2019 doi:10.1158/1078-0432.CCR-18-1515	LG vs. HG-BCa	3-Hydroxy-3-(2-(2-hydroxyphenyl)-2-oxoethyl)-1,3-dihydro-2H-indol-2-	-
Tissue	Vantaku et al., 2019 doi:10.1158/1078-0432.CCR-18-1515	LG vs. HG-BCa	3-Hydroxy-3-methylglutaric acid	+
Tissue	Vantaku et al., 2019 doi:10.1158/1078-0432.CCR-18-1515	LG vs. HG-BCa	3-Hydroxy-6,2',4'-trimethoxyflavone	+
Tissue	Vantaku et al., 2019 doi:10.1158/1078-0432.CCR-18-1515	LG vs. HG-BCa	3-Hydroxy-7,3',4',5'-tetramethoxyflavone	+
Tissue	Vantaku et al., 2019 doi:10.1158/1078-0432.CCR-18-1515	LG vs. HG-BCa	3-Hydroxy-7,8,2'-trimethoxyflavone	+
Tissue	Vantaku et al., 2019 doi:10.1158/1078-0432.CCR-18-1515	LG vs. HG-BCa	3-Hydroxy-7,8,3'-trimethoxyflavone	-
Tissue	Vantaku et al., 2019 doi:10.1158/1078-0432.CCR-18-1515	LG vs. HG-BCa	3'-Hydroxy-D-sepiapterin	-
Tissue	Vantaku et al., 2019 doi:10.1158/1078-0432.CCR-18-1515	LG vs. HG-BCa	3-Indoleacetic acid	-		C10H9NO2	SEOVTRFCIGRIMH-UHFFFAOYSA-N	OC(=O)CC1=CNC2=CC=CC=C12	802	C00954	HMDB0000197
Tissue	Vantaku et al., 2019 doi:10.1158/1078-0432.CCR-18-1515	LG vs. HG-BCa	3-Methoxyprostaglandin F1,alpha,	-
Tissue	Vantaku et al., 2019 doi:10.1158/1078-0432.CCR-18-1515	LG vs. HG-BCa	3-Ureidopropionic acid	+		C4H8N2O3	JSJWCHRYRHKBBW-UHFFFAOYSA-N	NC(=O)NCCC(O)=O		C02642	HMDB0000026
Tissue	Vantaku et al., 2019 doi:10.1158/1078-0432.CCR-18-1515	LG vs. HG-BCa	4,5-Dehydrodocosahexaenoic Acid	-
Tissue	Vantaku et al., 2019 doi:10.1158/1078-0432.CCR-18-1515	LG vs. HG-BCa	4',7-Dimethoxy-8-methylisoflavone	+
Tissue	Vantaku et al., 2019 doi:10.1158/1078-0432.CCR-18-1515	LG vs. HG-BCa	4,7-Dimethyl-3-(4-methoxyphenyl)coumarin	-
Tissue	Vantaku et al., 2019 doi:10.1158/1078-0432.CCR-18-1515	LG vs. HG-BCa	4-Androsten-3,alpha,-ol-17-one	-
Tissue	Vantaku et al., 2019 doi:10.1158/1078-0432.CCR-18-1515	LG vs. HG-BCa	4-Androstene-3,17-dione	+
Tissue	Vantaku et al., 2019 doi:10.1158/1078-0432.CCR-18-1515	LG vs. HG-BCa	4-Hydrazinobenzenesulfonic acid	+
Tissue	Vantaku et al., 2019 doi:10.1158/1078-0432.CCR-18-1515	LG vs. HG-BCa	4'-Hydroxy-6-methylflavone	-
Tissue	Vantaku et al., 2019 doi:10.1158/1078-0432.CCR-18-1515	LG vs. HG-BCa	4-Hydroxyhexenal	-
Tissue	Vantaku et al., 2019 doi:10.1158/1078-0432.CCR-18-1515	LG vs. HG-BCa	4-Imidazolecarboxaldehyde	-
Tissue	Vantaku et al., 2019 doi:10.1158/1078-0432.CCR-18-1515	LG vs. HG-BCa	5-(3,5-Dimethoxybenzylidene)-2-thioxo-1,3-thiazolidin-4-one	+
Tissue	Vantaku et al., 2019 doi:10.1158/1078-0432.CCR-18-1515	LG vs. HG-BCa	5(6)-EpETE methyl ester	-
Tissue	Vantaku et al., 2019 doi:10.1158/1078-0432.CCR-18-1515	LG vs. HG-BCa	5-(Galactosylhydroxy)-L-lysine	+
Tissue	Vantaku et al., 2019 doi:10.1158/1078-0432.CCR-18-1515	LG vs. HG-BCa	5(S),14(R)-Lipoxin B4	-
Tissue	Vantaku et al., 2019 doi:10.1158/1078-0432.CCR-18-1515	LG vs. HG-BCa	5(S),6(R),15(R)-Lipoxin A4	-
Tissue	Vantaku et al., 2019 doi:10.1158/1078-0432.CCR-18-1515	LG vs. HG-BCa	5(Z),8(Z),11(Z)-Eicosatrienoic acid methyl ester	-
Tissue	Vantaku et al., 2019 doi:10.1158/1078-0432.CCR-18-1515	LG vs. HG-BCa	5,16-Pregnadien-3,beta,-ol-20-one	-
Tissue	Vantaku et al., 2019 doi:10.1158/1078-0432.CCR-18-1515	LG vs. HG-BCa	5,6-DiHETE	-
Tissue	Vantaku et al., 2019 doi:10.1158/1078-0432.CCR-18-1515	LG vs. HG-BCa	5,7-Dimethoxy-4-methylcoumarin	+
Tissue	Vantaku et al., 2019 doi:10.1158/1078-0432.CCR-18-1515	LG vs. HG-BCa	5,alpha,-Hydroxy-6-ketocholesterol	-
Tissue	Vantaku et al., 2019 doi:10.1158/1078-0432.CCR-18-1515	LG vs. HG-BCa	5,alpha,-Pregnan-3,alpha,-ol-11,20-dione	+
Tissue	Vantaku et al., 2019 doi:10.1158/1078-0432.CCR-18-1515	LG vs. HG-BCa	5-Aminolevulinic acid	-		C5H9NO3	ZGXJTSGNIOSYLO-UHFFFAOYSA-N	NCC(=O)CCC(O)=O	137	C00430	HMDB0001149
Tissue	Vantaku et al., 2019 doi:10.1158/1078-0432.CCR-18-1515	LG vs. HG-BCa	5-Aminouracil	-
Tissue	Vantaku et al., 2019 doi:10.1158/1078-0432.CCR-18-1515	LG vs. HG-BCa	5-Aminovaleric acid	-
Tissue	Vantaku et al., 2019 doi:10.1158/1078-0432.CCR-18-1515	LG vs. HG-BCa	5-Androsten-3,beta,-ol-17-one	-
Tissue	Vantaku et al., 2019 doi:10.1158/1078-0432.CCR-18-1515	LG vs. HG-BCa	5-Hydroxyflavone	-		C21H20O8	KCTFPBYBZISAEX-UHFFFAOYSA-N	OCC1OC(OC2=CC=CC3=C2C(=O)C=C(O3)C2=CC=CC=C2)C(O)C(O)C1O	68112		HMDB0040556
Tissue	Vantaku et al., 2019 doi:10.1158/1078-0432.CCR-18-1515	LG vs. HG-BCa	5-Pregnen-3,beta,-ol-20-one	-
Tissue	Vantaku et al., 2019 doi:10.1158/1078-0432.CCR-18-1515	LG vs. HG-BCa	5S-Hydroxy-6E,8Z,11Z-eicosatrienoic acid	+
Tissue	Vantaku et al., 2019 doi:10.1158/1078-0432.CCR-18-1515	LG vs. HG-BCa	5-trans U-44069	+
Tissue	Vantaku et al., 2019 doi:10.1158/1078-0432.CCR-18-1515	LG vs. HG-BCa	5-trans-Prostaglandin F2,alpha,	-
Tissue	Vantaku et al., 2019 doi:10.1158/1078-0432.CCR-18-1515	LG vs. HG-BCa	6,7,3',4'-Tetramethoxyisoflavone	-
Tissue	Vantaku et al., 2019 doi:10.1158/1078-0432.CCR-18-1515	LG vs. HG-BCa	6,7-Dihydroxycoumarin-4-acetic acid	-
Tissue	Vantaku et al., 2019 doi:10.1158/1078-0432.CCR-18-1515	LG vs. HG-BCa	6,7-Dimethoxy-4-ethylcoumarin	+
Tissue	Vantaku et al., 2019 doi:10.1158/1078-0432.CCR-18-1515	LG vs. HG-BCa	6,beta,-Hydroxytestosterone	-
Tissue	Vantaku et al., 2019 doi:10.1158/1078-0432.CCR-18-1515	LG vs. HG-BCa	6,beta,-Testosterone enanthate	-
Tissue	Vantaku et al., 2019 doi:10.1158/1078-0432.CCR-18-1515	LG vs. HG-BCa	6-Ketoprostaglandin E1	+
Tissue	Vantaku et al., 2019 doi:10.1158/1078-0432.CCR-18-1515	LG vs. HG-BCa	6-Ketoprostaglandin F1,alpha,	-
Tissue	Vantaku et al., 2019 doi:10.1158/1078-0432.CCR-18-1515	LG vs. HG-BCa	7,8,2'-Trihydroxyflavone	-
Tissue	Vantaku et al., 2019 doi:10.1158/1078-0432.CCR-18-1515	LG vs. HG-BCa	7,8,3',4'-Tetrahydroxyflavone	-
Tissue	Vantaku et al., 2019 doi:10.1158/1078-0432.CCR-18-1515	LG vs. HG-BCa	7,8,4'-Trimethoxyisoflavone	-
Tissue	Vantaku et al., 2019 doi:10.1158/1078-0432.CCR-18-1515	LG vs. HG-BCa	7,alpha,,27-Dihydroxycholesterol	-
Tissue	Vantaku et al., 2019 doi:10.1158/1078-0432.CCR-18-1515	LG vs. HG-BCa	7-Aminonitrazepam	-
Tissue	Vantaku et al., 2019 doi:10.1158/1078-0432.CCR-18-1515	LG vs. HG-BCa	7-Dimethylamino-4-methylcoumarin	+
Tissue	Vantaku et al., 2019 doi:10.1158/1078-0432.CCR-18-1515	LG vs. HG-BCa	7-Hydroxy-3-methylflavone	-
Tissue	Vantaku et al., 2019 doi:10.1158/1078-0432.CCR-18-1515	LG vs. HG-BCa	7-Keto-8-aminopelargonic acid	+
Tissue	Vantaku et al., 2019 doi:10.1158/1078-0432.CCR-18-1515	LG vs. HG-BCa	7-Methoxy-4-methylcoumarin	+
Tissue	Vantaku et al., 2019 doi:10.1158/1078-0432.CCR-18-1515	LG vs. HG-BCa	7-Methoxycoumarin-4-acetic acid	-
Tissue	Vantaku et al., 2019 doi:10.1158/1078-0432.CCR-18-1515	LG vs. HG-BCa	8(9)-EET ethanolamide	+
Tissue	Vantaku et al., 2019 doi:10.1158/1078-0432.CCR-18-1515	LG vs. HG-BCa	8(S),15(S)-DiHETE	-
Tissue	Vantaku et al., 2019 doi:10.1158/1078-0432.CCR-18-1515	LG vs. HG-BCa	8,11,14-Eicosatriynoic acid	-
Tissue	Vantaku et al., 2019 doi:10.1158/1078-0432.CCR-18-1515	LG vs. HG-BCa	8-Chloro-1-octanol	-
Tissue	Vantaku et al., 2019 doi:10.1158/1078-0432.CCR-18-1515	LG vs. HG-BCa	9(11),(5,alpha,)-Androsten-3,beta,-ol-17-one	+
Tissue	Vantaku et al., 2019 doi:10.1158/1078-0432.CCR-18-1515	LG vs. HG-BCa	9(11),(5,beta,)-Pregnen-3,20-dione	+
Tissue	Vantaku et al., 2019 doi:10.1158/1078-0432.CCR-18-1515	LG vs. HG-BCa	9,11-Didehydrooestriol	-
Tissue	Vantaku et al., 2019 doi:10.1158/1078-0432.CCR-18-1515	LG vs. HG-BCa	9,11-Dioxo-15S-hydroxy-5Z,13E-prostadienoic acid	+
Tissue	Vantaku et al., 2019 doi:10.1158/1078-0432.CCR-18-1515	LG vs. HG-BCa	9-Hydroxy-5Z,7E,11Z,14Z-eicosatetraenoic acid	-
Tissue	Vantaku et al., 2019 doi:10.1158/1078-0432.CCR-18-1515	LG vs. HG-BCa	9-Octadecenamide, (Z)-	+
Tissue	Vantaku et al., 2019 doi:10.1158/1078-0432.CCR-18-1515	LG vs. HG-BCa	9-Oxo-11R,15S,20-trihydroxy-5Z,13E-prostadienoic acid	-
Tissue	Vantaku et al., 2019 doi:10.1158/1078-0432.CCR-18-1515	LG vs. HG-BCa	9-Oxo-15S-hydroxy-10Z,13E-prostadienoic acid-cyclo[8S,12S]	-
Tissue	Vantaku et al., 2019 doi:10.1158/1078-0432.CCR-18-1515	LG vs. HG-BCa	9-Oxo-15S-hydroxy-5Z,10Z,13E,17Z-prostatetraenoic acid	-
Tissue	Vantaku et al., 2019 doi:10.1158/1078-0432.CCR-18-1515	LG vs. HG-BCa	9-Oxo-15S-hydroxy-5Z,8(12),13E,17Z-prostatetraenoic acid	-
Tissue	Vantaku et al., 2019 doi:10.1158/1078-0432.CCR-18-1515	LG vs. HG-BCa	9S,11,15S-Trihydroxythrombox-13E-enoic acid	+
Tissue	Vantaku et al., 2019 doi:10.1158/1078-0432.CCR-18-1515	LG vs. HG-BCa	9S,11R,15S-Trihydroxy-13E-prostaenoic acid	-
Tissue	Vantaku et al., 2019 doi:10.1158/1078-0432.CCR-18-1515	LG vs. HG-BCa	9S,11R,15S-Trihydroxy-20a,20b-dihomo-5Z,13E-prostadienoic acid	-
Tissue	Vantaku et al., 2019 doi:10.1158/1078-0432.CCR-18-1515	LG vs. HG-BCa	9S,11R-Dihydroxy-15-oxoprostanoic acid	+
Tissue	Vantaku et al., 2019 doi:10.1158/1078-0432.CCR-18-1515	LG vs. HG-BCa	9S,11R-Epidioxy-15S-hydroperoxy-5Z,13E-prostadienoic acid	-
Tissue	Vantaku et al., 2019 doi:10.1158/1078-0432.CCR-18-1515	LG vs. HG-BCa	9S,15S-Dihydroxy-11-oxothromboxa-5Z,13E,17Z-trienoic acid	-
Tissue	Vantaku et al., 2019 doi:10.1158/1078-0432.CCR-18-1515	LG vs. HG-BCa	9S,15S-Dihydroxy-5Z,13E-prostadienoic acid	+
Tissue	Vantaku et al., 2019 doi:10.1158/1078-0432.CCR-18-1515	LG vs. HG-BCa	Acetylcarnitine	+		C9H17NO4	RDHQFKQIGNGIED-UHFFFAOYSA-N	CC(=O)OC(CC([O-])=O)C[N+](C)(C)C	1		HMDB0240773
Tissue	Vantaku et al., 2019 doi:10.1158/1078-0432.CCR-18-1515	LG vs. HG-BCa	Acipimox	+		C6H6N2O3	DJQOOSBJCLSSEY-UHFFFAOYSA-N	CC1=[N+]([O-])C=C(N=C1)C(O)=O	NA	NA	HMDB0247941
Tissue	Vantaku et al., 2019 doi:10.1158/1078-0432.CCR-18-1515	LG vs. HG-BCa	Acitretin	+		C21H26O3	IHUNBGSDBOWDMA-AQFIFDHZSA-N	COC1=C(C)C(C)=C(\C=C\C(\C)=C\C=C\C(\C)=C\C(O)=O)C(C)=C1	5284513		HMDB0014602
Tissue	Vantaku et al., 2019 doi:10.1158/1078-0432.CCR-18-1515	LG vs. HG-BCa	Adenosine 5'-triphosphate	+
Tissue	Vantaku et al., 2019 doi:10.1158/1078-0432.CCR-18-1515	LG vs. HG-BCa	Adenylyl(3'-5')cytidine	+
Tissue	Vantaku et al., 2019 doi:10.1158/1078-0432.CCR-18-1515	LG vs. HG-BCa	Alpinetin	-		C16H14O4	QQQCWVDPMPFUGF-UHFFFAOYSA-N	COC1=C2C(=O)CC(OC2=CC(O)=C1)C1=CC=CC=C1	NA	NA	HMDB0248258
Tissue	Vantaku et al., 2019 doi:10.1158/1078-0432.CCR-18-1515	LG vs. HG-BCa	Amodiaquine	+		C20H22ClN3O	OVCDSSHSILBFBN-UHFFFAOYSA-N	CCN(CC)CC1=C(O)C=CC(NC2=C3C=CC(Cl)=CC3=NC=C2)=C1	2165	C07626	HMDB0014751
Tissue	Vantaku et al., 2019 doi:10.1158/1078-0432.CCR-18-1515	LG vs. HG-BCa	Androst-4-en-3-one, 17- (1-oxopropoxy)-, (17,beta,)-	-
Tissue	Vantaku et al., 2019 doi:10.1158/1078-0432.CCR-18-1515	LG vs. HG-BCa	Androstane-3,17-diol, (3,alpha,,5,alpha,,17,beta,)-	-
Tissue	Vantaku et al., 2019 doi:10.1158/1078-0432.CCR-18-1515	LG vs. HG-BCa	Arachidonoyl amide	-
Tissue	Vantaku et al., 2019 doi:10.1158/1078-0432.CCR-18-1515	LG vs. HG-BCa	Arachidonoyl-1-thioglycerol	+
Tissue	Vantaku et al., 2019 doi:10.1158/1078-0432.CCR-18-1515	LG vs. HG-BCa	Araguspongin B	-
Tissue	Vantaku et al., 2019 doi:10.1158/1078-0432.CCR-18-1515	LG vs. HG-BCa	Atenolol	-		C14H22N2O3	METKIMKYRPQLGS-UHFFFAOYSA-N	CC(C)NCC(O)COC1=CC=C(CC(N)=O)C=C1	2249	C13235	HMDB0001924
Tissue	Vantaku et al., 2019 doi:10.1158/1078-0432.CCR-18-1515	LG vs. HG-BCa	Azelaic acid	+		C9H16O4	BDJRBEYXGGNYIS-UHFFFAOYSA-N	OC(=O)CCCCCCCC(O)=O	2266	C08261	HMDB0000784
Tissue	Vantaku et al., 2019 doi:10.1158/1078-0432.CCR-18-1515	LG vs. HG-BCa	Batyl alcohol	+		C21H44O3	OGBUMNBNEWYMNJ-UHFFFAOYSA-N	CCCCCCCCCCCCCCCCCCOCC(O)CO	NA	C13858	HMDB0248884
Tissue	Vantaku et al., 2019 doi:10.1158/1078-0432.CCR-18-1515	LG vs. HG-BCa	Bavachinin	-
Tissue	Vantaku et al., 2019 doi:10.1158/1078-0432.CCR-18-1515	LG vs. HG-BCa	Beclomethasone	+
Tissue	Vantaku et al., 2019 doi:10.1158/1078-0432.CCR-18-1515	LG vs. HG-BCa	Benzenamine, N,N-dimethyl-	+
Tissue	Vantaku et al., 2019 doi:10.1158/1078-0432.CCR-18-1515	LG vs. HG-BCa	Benzeneethanol, 2-hydroxy-	+
Tissue	Vantaku et al., 2019 doi:10.1158/1078-0432.CCR-18-1515	LG vs. HG-BCa	Benzoic acid, 4-hydroxy-	-
Tissue	Vantaku et al., 2019 doi:10.1158/1078-0432.CCR-18-1515	LG vs. HG-BCa	Benzyl butyl phthalate	-
Tissue	Vantaku et al., 2019 doi:10.1158/1078-0432.CCR-18-1515	LG vs. HG-BCa	Bicyclo[2,2,1]heptane-2-methanol	-
Tissue	Vantaku et al., 2019 doi:10.1158/1078-0432.CCR-18-1515	LG vs. HG-BCa	Bilobalide	-
Tissue	Vantaku et al., 2019 doi:10.1158/1078-0432.CCR-18-1515	LG vs. HG-BCa	Bimatoprost diethylamide	+
Tissue	Vantaku et al., 2019 doi:10.1158/1078-0432.CCR-18-1515	LG vs. HG-BCa	Bimatoprost isopropyl ester	-
Tissue	Vantaku et al., 2019 doi:10.1158/1078-0432.CCR-18-1515	LG vs. HG-BCa	Biotin	-		C10H16N2O3S	YBJHBAHKTGYVGT-ZKWXMUAHSA-N	[H][C@]12CS[C@@H](CCCCC(O)=O)[C@@]1([H])NC(=O)N2	171548	C00120	HMDB0000030
Tissue	Vantaku et al., 2019 doi:10.1158/1078-0432.CCR-18-1515	LG vs. HG-BCa	Bisphenol A bis(2,3-dihydroxypropyl) ether	+
Tissue	Vantaku et al., 2019 doi:10.1158/1078-0432.CCR-18-1515	LG vs. HG-BCa	Bolasterone	-		C21H32O2	IVFYLRMMHVYGJH-VLOLGRDOSA-N	[H][C@@]12CC[C@](C)(O)[C@@]1(C)CC[C@@]1([H])[C@@]2([H])[C@H](C)CC2=CC(=O)CC[C@]12C	102146	C14475	HMDB0006048
Tissue	Vantaku et al., 2019 doi:10.1158/1078-0432.CCR-18-1515	LG vs. HG-BCa	Boldenone	-		C19H26O2	RSIHSRDYCUFFLA-UHFFFAOYSA-N	CC12CCC3C(CCC4=CC(=O)C=CC34C)C1CCC2O	578953	NA	HMDB0249339
Tissue	Vantaku et al., 2019 doi:10.1158/1078-0432.CCR-18-1515	LG vs. HG-BCa	Budesonide	-		C25H34O6	VOVIALXJUBGFJZ-KWVAZRHASA-N	[H][C@@]12C[C@H]3OC(CCC)O[C@@]3(C(=O)CO)[C@@]1(C)C[C@H](O)[C@@]1([H])[C@@]2([H])CCC2=CC(=O)C=C[C@]12C	5281004		HMDB0015353
Tissue	Vantaku et al., 2019 doi:10.1158/1078-0432.CCR-18-1515	LG vs. HG-BCa	Buflomedil	+		C17H25NO4	OWYLAEYXIQKAOL-UHFFFAOYSA-N	COC1=CC(OC)=C(C(=O)CCCN2CCCC2)C(OC)=C1	NA	NA	HMDB0249429
Tissue	Vantaku et al., 2019 doi:10.1158/1078-0432.CCR-18-1515	LG vs. HG-BCa	Calcipotriol	+		C27H40O3	LWQQLNNNIPYSNX-UROSTWAQSA-N	O[C@H](\C=C\[C@@H](C)[C@@]1([H])CC[C@@]2([H])\C(CCC[C@]12C)=C\C=C1\C[C@@H](O)C[C@H](O)C1=C)C1CC1	5288783		HMDB0015567
Tissue	Vantaku et al., 2019 doi:10.1158/1078-0432.CCR-18-1515	LG vs. HG-BCa	Cantharidin	-		C10H12O4	DHZBEENLJMYSHQ-UHFFFAOYSA-N	CC12C3CCC(O3)C1(C)C(=O)OC2=O	2545		HMDB0249592
Tissue	Vantaku et al., 2019 doi:10.1158/1078-0432.CCR-18-1515	LG vs. HG-BCa	Carbaprostacyclin	+
Tissue	Vantaku et al., 2019 doi:10.1158/1078-0432.CCR-18-1515	LG vs. HG-BCa	Carboxyibuprofen	-		C13H16O4	DIVLBIVDYADZPL-UHFFFAOYSA-N	CC(CC1=CC=C(C=C1)C(C)C(O)=O)C(O)=O	10444113		HMDB0060564
Tissue	Vantaku et al., 2019 doi:10.1158/1078-0432.CCR-18-1515	LG vs. HG-BCa	CAY10410	-
Tissue	Vantaku et al., 2019 doi:10.1158/1078-0432.CCR-18-1515	LG vs. HG-BCa	Ceftriaxone	+		C18H18N8O7S3	VAAUVRVFOQPIGI-SPQHTLEESA-N	[H][C@]12SCC(CSC3=NC(=O)C(=O)NN3C)=C(N1C(=O)[C@H]2NC(=O)C(=N/OC)\C1=CSC(N)=N1)C(O)=O	5479530	C06683	HMDB0015343
Tissue	Vantaku et al., 2019 doi:10.1158/1078-0432.CCR-18-1515	LG vs. HG-BCa	Cholest-5-ene-3,beta,,22(S)-diol	-
Tissue	Vantaku et al., 2019 doi:10.1158/1078-0432.CCR-18-1515	LG vs. HG-BCa	Cholest-5-ene-3,beta,,4,beta,-diol	-
Tissue	Vantaku et al., 2019 doi:10.1158/1078-0432.CCR-18-1515	LG vs. HG-BCa	Cholesta-4,6-dien-3-one	-
Tissue	Vantaku et al., 2019 doi:10.1158/1078-0432.CCR-18-1515	LG vs. HG-BCa	Cholesta-5,7-dien-3-ol, (3,beta,)-	-
Tissue	Vantaku et al., 2019 doi:10.1158/1078-0432.CCR-18-1515	LG vs. HG-BCa	Cholic acid	-		C24H40O5	BHQCQFFYRZLCQQ-OELDTZBJSA-N	C[C@H](CCC(O)=O)[C@H]1CC[C@H]2[C@@H]3[C@H](O)C[C@@H]4C[C@H](O)CC[C@]4(C)[C@H]3C[C@H](O)[C@]12C	221493	C00695	HMDB0000619
Tissue	Vantaku et al., 2019 doi:10.1158/1078-0432.CCR-18-1515	LG vs. HG-BCa	Ciprofibrate	+		C13H14Cl2O3	KPSRODZRAIWAKH-UHFFFAOYSA-N	CC(C)(OC1=CC=C(C=C1)C1CC1(Cl)Cl)C(O)=O	2763		HMDB0250268
Tissue	Vantaku et al., 2019 doi:10.1158/1078-0432.CCR-18-1515	LG vs. HG-BCa	cis-10-Heptadecenoic acid	-
Tissue	Vantaku et al., 2019 doi:10.1158/1078-0432.CCR-18-1515	LG vs. HG-BCa	cis-4,10,13,16-Docosatetraenoic acid	+
Tissue	Vantaku et al., 2019 doi:10.1158/1078-0432.CCR-18-1515	LG vs. HG-BCa	cis-4,7,10,13,16,19-Docosahexaenoic acid	+
Tissue	Vantaku et al., 2019 doi:10.1158/1078-0432.CCR-18-1515	LG vs. HG-BCa	cis-5,8,11,14-Eicosatetraenoic acid	+
Tissue	Vantaku et al., 2019 doi:10.1158/1078-0432.CCR-18-1515	LG vs. HG-BCa	cis-5,8,11-Eicosatrienoic acid	-
Tissue	Vantaku et al., 2019 doi:10.1158/1078-0432.CCR-18-1515	LG vs. HG-BCa	cis-7,10,13,16-Docosatetraenoic acid	+
Tissue	Vantaku et al., 2019 doi:10.1158/1078-0432.CCR-18-1515	LG vs. HG-BCa	cis-7-Hexadecenoic acid methyl ester	-
Tissue	Vantaku et al., 2019 doi:10.1158/1078-0432.CCR-18-1515	LG vs. HG-BCa	cis-Vaccenic acid	-		C18H34O2	UWHZIFQPPBDJPM-FPLPWBNLSA-N	CCCCCC\C=C/CCCCCCCCCC(O)=O	5282761		HMDB0240219
Tissue	Vantaku et al., 2019 doi:10.1158/1078-0432.CCR-18-1515	LG vs. HG-BCa	Clasto-lactacystin ,beta,-lactone	-
Tissue	Vantaku et al., 2019 doi:10.1158/1078-0432.CCR-18-1515	LG vs. HG-BCa	Coenzyme Q1	-
Tissue	Vantaku et al., 2019 doi:10.1158/1078-0432.CCR-18-1515	LG vs. HG-BCa	Colchicine	-		C22H25NO6	IAKHMKGGTNLKSZ-UHFFFAOYSA-N	COC1=CC2=C(C(OC)=C1OC)C1=CC=C(OC)C(=O)C=C1C(CC2)NC(C)=O	2833	C07592	HMDB0015466
Tissue	Vantaku et al., 2019 doi:10.1158/1078-0432.CCR-18-1515	LG vs. HG-BCa	Conjugated linoleic acid (9E,11E)	+
Tissue	Vantaku et al., 2019 doi:10.1158/1078-0432.CCR-18-1515	LG vs. HG-BCa	Corilagin	+		C27H22O18	TUSDEZXZIZRFGC-XIGLUPEJSA-N	O[C@@H]1[C@H]2COC(=O)C3=C(C(O)=C(O)C(O)=C3)C3=C(C=C(O)C(O)=C3O)C(=O)O[C@@H]1[C@@H](O)[C@H](OC(=O)C1=CC(O)=C(O)C(O)=C1)O2	73568	C10219	HMDB0031457
Tissue	Vantaku et al., 2019 doi:10.1158/1078-0432.CCR-18-1515	LG vs. HG-BCa	Cortisone	-		C21H28O5	MFYSYFVPBJMHGN-ZPOLXVRWSA-N	[H][C@@]12CC[C@](O)(C(=O)CO)[C@@]1(C)CC(=O)[C@@]1([H])[C@@]2([H])CCC2=CC(=O)CC[C@]12C	222786	C00762	HMDB0002802
Tissue	Vantaku et al., 2019 doi:10.1158/1078-0432.CCR-18-1515	LG vs. HG-BCa	Cuminaldehyde	+		C10H12O	WTWBUQJHJGUZCY-UHFFFAOYSA-N	[H]C(=O)C1=CC=C(C=C1)C(C)C	326	C06577	HMDB0002214
Tissue	Vantaku et al., 2019 doi:10.1158/1078-0432.CCR-18-1515	LG vs. HG-BCa	Cyclopentasiloxane, decamethyl-	+
Tissue	Vantaku et al., 2019 doi:10.1158/1078-0432.CCR-18-1515	LG vs. HG-BCa	Cyclopropanecarboxylic acid, 1-amino-	+
Tissue	Vantaku et al., 2019 doi:10.1158/1078-0432.CCR-18-1515	LG vs. HG-BCa	Cytidine	+		C9H13N3O5	UHDGCWIWMRVCDJ-XVFCMESISA-N	NC1=NC(=O)N(C=C1)[C@@H]1O[C@H](CO)[C@@H](O)[C@H]1O	6175	C00475	HMDB0000089
Tissue	Vantaku et al., 2019 doi:10.1158/1078-0432.CCR-18-1515	LG vs. HG-BCa	Cytidine 5'-diphosphocholine	+
Tissue	Vantaku et al., 2019 doi:10.1158/1078-0432.CCR-18-1515	LG vs. HG-BCa	Cytosine	+		C4H5N3O	OPTASPLRGRRNAP-UHFFFAOYSA-N	NC1=CC=NC(=O)N1	597	C00380	HMDB0000630
Tissue	Vantaku et al., 2019 doi:10.1158/1078-0432.CCR-18-1515	LG vs. HG-BCa	D-(-)-Ribose	+
Tissue	Vantaku et al., 2019 doi:10.1158/1078-0432.CCR-18-1515	LG vs. HG-BCa	D-Mannose	-		C6H12O6	WQZGKKKJIJFFOK-PQMKYFCFSA-N	OC[C@H]1O[C@H](O)[C@@H](O)[C@@H](O)[C@@H]1O	185698	C00936	HMDB0000169
Tissue	Vantaku et al., 2019 doi:10.1158/1078-0432.CCR-18-1515	LG vs. HG-BCa	D-(+)-Trehalose	-
Tissue	Vantaku et al., 2019 doi:10.1158/1078-0432.CCR-18-1515	LG vs. HG-BCa	Decapropylene glycol monobutyl ether	-
Tissue	Vantaku et al., 2019 doi:10.1158/1078-0432.CCR-18-1515	LG vs. HG-BCa	D-erythro-C18-Sphingosine	-
Tissue	Vantaku et al., 2019 doi:10.1158/1078-0432.CCR-18-1515	LG vs. HG-BCa	Desogestrel	-		C22H30O	RPLCPCMSCLEKRS-BPIQYHPVSA-N	[H][C@@]12CC[C@@](O)(C#C)[C@@]1(CC)CC(=C)[C@]1([H])[C@@]3([H])CCCC=C3CC[C@@]21[H]	40973	C07629	HMDB0014449
Tissue	Vantaku et al., 2019 doi:10.1158/1078-0432.CCR-18-1515	LG vs. HG-BCa	Dexpanthenol	+
Tissue	Vantaku et al., 2019 doi:10.1158/1078-0432.CCR-18-1515	LG vs. HG-BCa	D-Fructose 1,6-bisphosphate	+		C6H14O12P2	RNBGYGVWRKECFJ-ARQDHWQXSA-N	O[C@H]1[C@H](O)[C@@](O)(COP(O)(O)=O)O[C@@H]1COP(O)(O)=O	10267	C05378	HMDB0001058
Tissue	Vantaku et al., 2019 doi:10.1158/1078-0432.CCR-18-1515	LG vs. HG-BCa	D-Glucosyl-,beta,1-1'-D-erythro-sphingosine	-
Tissue	Vantaku et al., 2019 doi:10.1158/1078-0432.CCR-18-1515	LG vs. HG-BCa	D-Glucuronic acid	-		C6H10O7	AEMOLEFTQBMNLQ-WAXACMCWSA-N	O[C@H]1O[C@@H]([C@@H](O)[C@H](O)[C@H]1O)C(O)=O	444791	C00191	HMDB0000127
Tissue	Vantaku et al., 2019 doi:10.1158/1078-0432.CCR-18-1515	LG vs. HG-BCa	Dibutyl adipate	+		C14H26O4	XTJFFFGAUHQWII-UHFFFAOYSA-N	CCCCOC(=O)CCCCC(=O)OCCCC	7784	C14253	HMDB0251172
Tissue	Vantaku et al., 2019 doi:10.1158/1078-0432.CCR-18-1515	LG vs. HG-BCa	Dihydroartemisinin	-		C15H24O5	BJDCWCLMFKKGEE-AGQWIWFJSA-N	C[C@H]1CCC2[C@H](C)[C@H](O)O[C@H]3OC4(C)CC[C@H]1[C@]23OO4	11358077		HMDB0061088
Tissue	Vantaku et al., 2019 doi:10.1158/1078-0432.CCR-18-1515	LG vs. HG-BCa	Dihydrouracil	-		C4H6N2O2	OIVLITBTBDPEFK-UHFFFAOYSA-N	O=C1CCNC(=O)N1	649	C00429	HMDB0000076
Tissue	Vantaku et al., 2019 doi:10.1158/1078-0432.CCR-18-1515	LG vs. HG-BCa	Dimethipin	-
Tissue	Vantaku et al., 2019 doi:10.1158/1078-0432.CCR-18-1515	LG vs. HG-BCa	Dimethylfraxetin	-
Tissue	Vantaku et al., 2019 doi:10.1158/1078-0432.CCR-18-1515	LG vs. HG-BCa	Dimetridazole	+		C5H7N3O2	IBXPYPUJPLLOIN-UHFFFAOYSA-N	CN1C(C)=NC=C1N(=O)=O	NA	NA	HMDB0251409
Tissue	Vantaku et al., 2019 doi:10.1158/1078-0432.CCR-18-1515	LG vs. HG-BCa	Dinitramine	+
Tissue	Vantaku et al., 2019 doi:10.1158/1078-0432.CCR-18-1515	LG vs. HG-BCa	Dinor-12-oxophytodienoic Acid	-		C16H24O3	SZVNKXCDJUBPQO-DWMAKUKJSA-N	[H]\C(CC)=C(/[H])C[C@]1([H])C(=O)C=C[C@]1([H])CCCCCC(O)=O	91746127		HMDB0341312
Tissue	Vantaku et al., 2019 doi:10.1158/1078-0432.CCR-18-1515	LG vs. HG-BCa	DL-2,3-Diaminopropionic acid	+
Tissue	Vantaku et al., 2019 doi:10.1158/1078-0432.CCR-18-1515	LG vs. HG-BCa	DL-Arginine	-		C6H14N4O2	ODKSFYDXXFIFQN-UHFFFAOYSA-N	NC(CCCN=C(N)N)C(O)=O	232	C02385	HMDB0251511
Tissue	Vantaku et al., 2019 doi:10.1158/1078-0432.CCR-18-1515	LG vs. HG-BCa	DL-Lysine, 5-hydroxy-	+
Tissue	Vantaku et al., 2019 doi:10.1158/1078-0432.CCR-18-1515	LG vs. HG-BCa	DL-Methionine	+
Tissue	Vantaku et al., 2019 doi:10.1158/1078-0432.CCR-18-1515	LG vs. HG-BCa	D-Mannitol	-		C6H14O6	FBPFZTCFMRRESA-KVTDHHQDSA-N	OC[C@@H](O)[C@@H](O)[C@H](O)[C@H](O)CO	6251	C00392	HMDB0000765
Tissue	Vantaku et al., 2019 doi:10.1158/1078-0432.CCR-18-1515	LG vs. HG-BCa	D-myo-Inositol-4-phosphate	-		C6H13O9P	INAPMGSXUVUWAF-CNWJWELYSA-N	O[C@@H]1[C@H](O)[C@H](O)[C@@H](OP(O)(O)=O)[C@H](O)[C@H]1O	NA	C03546	HMDB0001313
Tissue	Vantaku et al., 2019 doi:10.1158/1078-0432.CCR-18-1515	LG vs. HG-BCa	Docosahexaenoic acid ethyl ester	-		C24H36O2	TYLNXKAVUJJPMU-UHFFFAOYSA-N	CCCCCCCCCC=CC=CC=CC=CC=CC=CC(=O)OCC	150680		HMDB0251557
Tissue	Vantaku et al., 2019 doi:10.1158/1078-0432.CCR-18-1515	LG vs. HG-BCa	Docosatetraenoyl ethanolamide	-
Tissue	Vantaku et al., 2019 doi:10.1158/1078-0432.CCR-18-1515	LG vs. HG-BCa	Dodecanedioic acid	-		C12H22O4	TVIDDXQYHWJXFK-UHFFFAOYSA-N	OC(=O)CCCCCCCCCCC(O)=O	12736	C02678	HMDB0000623
Tissue	Vantaku et al., 2019 doi:10.1158/1078-0432.CCR-18-1515	LG vs. HG-BCa	Dodecanoic acid	-	FA 12:0	C12H24O2	POULHZVOKOAJMA-UHFFFAOYSA-N	CCCCCCCCCCCC(O)=O	3893	C02679	HMDB0000638
Tissue	Vantaku et al., 2019 doi:10.1158/1078-0432.CCR-18-1515	LG vs. HG-BCa	Donepezil	+		C24H29NO3	ADEBPBSSDYVVLD-UHFFFAOYSA-N	COC1=C(OC)C=C2C(=O)C(CC3CCN(CC4=CC=CC=C4)CC3)CC2=C1	NA	NA	HMDB0005041
Tissue	Vantaku et al., 2019 doi:10.1158/1078-0432.CCR-18-1515	LG vs. HG-BCa	D-Psicose	+		C6H12O6	LKDRXBCSQODPBY-UHFFFAOYSA-N	OCC1(O)OCC(O)C(O)C1O	3426		HMDB0250793
Tissue	Vantaku et al., 2019 doi:10.1158/1078-0432.CCR-18-1515	LG vs. HG-BCa	D-Pyroglutamic acid	+
Tissue	Vantaku et al., 2019 doi:10.1158/1078-0432.CCR-18-1515	LG vs. HG-BCa	D-Quinovose	+		C6H12O5	SHZGCJCMOBCMKK-UHFFFAOYSA-N	CC1OC(O)C(O)C(O)C1O	840		HMDB0247051
Tissue	Vantaku et al., 2019 doi:10.1158/1078-0432.CCR-18-1515	LG vs. HG-BCa	D-Sorbitol	-		C6H14O6	FBPFZTCFMRRESA-JGWLITMVSA-N	OC[C@H](O)[C@@H](O)[C@H](O)[C@H](O)CO	5780	C00794	HMDB0000247
Tissue	Vantaku et al., 2019 doi:10.1158/1078-0432.CCR-18-1515	LG vs. HG-BCa	Dulcitol	-
Tissue	Vantaku et al., 2019 doi:10.1158/1078-0432.CCR-18-1515	LG vs. HG-BCa	Eicosapentaenoic acid ethyl ester	-		C22H34O2	SSQPWTVBQMWLSZ-UHFFFAOYSA-N	CCOC(=O)CCCC=CCC=CCC=CCC=CCC=CCC	3298		HMDB0249402
Tissue	Vantaku et al., 2019 doi:10.1158/1078-0432.CCR-18-1515	LG vs. HG-BCa	Eicosapentaenoyl ethanolamide	+		C22H35NO2	OVKKNJPJQKTXIT-JLNKQSITSA-N	CC\C=C/C\C=C/C\C=C/C\C=C/C\C=C/CCCC(=O)NCCO	5283450		HMDB0013649
Tissue	Vantaku et al., 2019 doi:10.1158/1078-0432.CCR-18-1515	LG vs. HG-BCa	Enrofloxacin	-		C19H22FN3O3	SPFYMRJSYKOXGV-UHFFFAOYSA-N	CCN1CCN(CC1)C1=CC2=C(C=C1F)C(=O)C(=CN2C1CC1)C(O)=O	71188		HMDB0029861
Tissue	Vantaku et al., 2019 doi:10.1158/1078-0432.CCR-18-1515	LG vs. HG-BCa	ent-Corey PG-Lactone diol	-
Tissue	Vantaku et al., 2019 doi:10.1158/1078-0432.CCR-18-1515	LG vs. HG-BCa	Enterodiol	+		C18H22O4	DWONJCNDULPHLV-HOTGVXAUSA-N	OC[C@H](CC1=CC(O)=CC=C1)[C@H](CO)CC1=CC(O)=CC=C1	115089	C18166	HMDB0005056
Tissue	Vantaku et al., 2019 doi:10.1158/1078-0432.CCR-18-1515	LG vs. HG-BCa	Enterolactone	-		C18H18O4	HVDGDHBAMCBBLR-PBHICJAKSA-N	OC1=CC=CC(C[C@@H]2COC(=O)[C@H]2CC2=CC(O)=CC=C2)=C1	114739	C18165	HMDB0006101
Tissue	Vantaku et al., 2019 doi:10.1158/1078-0432.CCR-18-1515	LG vs. HG-BCa	Erythromycin	-		C37H67NO13	ULGZDMOVFRHVEP-RWJQBGPGSA-N	[H][C@@]1(C[C@@](C)(OC)[C@@H](O)[C@H](C)O1)O[C@H]1[C@H](C)[C@@H](O[C@]2([H])O[C@H](C)C[C@@H]([C@H]2O)N(C)C)[C@](C)(O)C[C@@H](C)C(=O)[C@H](C)[C@@H](O)[C@](C)(O)[C@@H](CC)OC(=O)[C@@H]1C	12560	C01912	HMDB0014344
Tissue	Vantaku et al., 2019 doi:10.1158/1078-0432.CCR-18-1515	LG vs. HG-BCa	Estriol	-		C18H24O3	PROQIPRRNZUXQM-ZXXIGWHRSA-N	[H][C@@]12C[C@@H](O)[C@H](O)[C@@]1(C)CC[C@]1([H])C3=C(CC[C@@]21[H])C=C(O)C=C3	5756	C05141	HMDB0000153
Tissue	Vantaku et al., 2019 doi:10.1158/1078-0432.CCR-18-1515	LG vs. HG-BCa	Estrone	-
Tissue	Vantaku et al., 2019 doi:10.1158/1078-0432.CCR-18-1515	LG vs. HG-BCa	Ethidimuron	+
Tissue	Vantaku et al., 2019 doi:10.1158/1078-0432.CCR-18-1515	LG vs. HG-BCa	Ethyl 7-hydroxycoumarin-4-carboxylate	-
Tissue	Vantaku et al., 2019 doi:10.1158/1078-0432.CCR-18-1515	LG vs. HG-BCa	Fenthion sulfoxide	-
Tissue	Vantaku et al., 2019 doi:10.1158/1078-0432.CCR-18-1515	LG vs. HG-BCa	Finasteride	-		C23H36N2O2	DBEPLOCGEIEOCV-WSBQPABSSA-N	[H][C@@]12CC[C@H](C(=O)NC(C)(C)C)[C@@]1(C)CC[C@@]1([H])[C@@]2([H])CC[C@@]2([H])NC(=O)C=C[C@]12C	57363		HMDB0001984
Tissue	Vantaku et al., 2019 doi:10.1158/1078-0432.CCR-18-1515	LG vs. HG-BCa	Flumethasone pivalate	+		C27H36F2O6	JWRMHDSINXPDHB-OJAGFMMFSA-N	[H][C@@]12C[C@@H](C)[C@](O)(C(=O)COC(=O)C(C)(C)C)[C@@]1(C)C[C@H](O)[C@@]1(F)[C@@]2([H])C[C@H](F)C2=CC(=O)C=C[C@]12C	443980		HMDB0014801
Tissue	Vantaku et al., 2019 doi:10.1158/1078-0432.CCR-18-1515	LG vs. HG-BCa	Fluocinolone acetonide	-
Tissue	Vantaku et al., 2019 doi:10.1158/1078-0432.CCR-18-1515	LG vs. HG-BCa	Fluorometholone	+		C22H29FO4	FAOZLTXFLGPHNG-KNAQIMQKSA-N	[H][C@@]12CC[C@](O)(C(C)=O)[C@@]1(C)C[C@H](O)[C@@]1(F)[C@@]2([H])C[C@H](C)C2=CC(=O)C=C[C@]12C	9878		HMDB0014469
Tissue	Vantaku et al., 2019 doi:10.1158/1078-0432.CCR-18-1515	LG vs. HG-BCa	Flurandrenolide	-		C24H33FO6	POPFMWWJOGLOIF-XWCQMRHXSA-N	[H][C@@]12C[C@@]3([H])[C@]4([H])C[C@]([H])(F)C5=CC(=O)CC[C@]5(C)[C@@]4([H])[C@@H](O)C[C@]3(C)[C@@]1(OC(C)(C)O2)C(=O)CO	15209		HMDB0014984
Tissue	Vantaku et al., 2019 doi:10.1158/1078-0432.CCR-18-1515	LG vs. HG-BCa	Fluvastatin	-		C24H26FNO4	FJLGEFLZQAZZCD-JUFISIKESA-N	CC(C)N1C(\C=C\[C@H](O)C[C@H](O)CC(O)=O)=C(C2=CC=C(F)C=C2)C2=CC=CC=C12	1548972	C07014	HMDB0015227
Tissue	Vantaku et al., 2019 doi:10.1158/1078-0432.CCR-18-1515	LG vs. HG-BCa	Formestane	+
Tissue	Vantaku et al., 2019 doi:10.1158/1078-0432.CCR-18-1515	LG vs. HG-BCa	Fumonisin B2	+		C34H59NO14	UXDPXZQHTDAXOZ-UHFFFAOYSA-N	CCCCC(C)C(OC(=O)CC(CC(O)=O)C(O)=O)C(CC(C)CCCCCCC(O)CC(O)C(C)N)OC(=O)CC(CC(O)=O)C(O)=O	3432		HMDB0034703
Tissue	Vantaku et al., 2019 doi:10.1158/1078-0432.CCR-18-1515	LG vs. HG-BCa	Gemfibrozil	+		C15H22O3	HEMJJKBWTPKOJG-UHFFFAOYSA-N	CC1=CC(OCCCC(C)(C)C(O)=O)=C(C)C=C1	3463	C07020	HMDB0015371
Tissue	Vantaku et al., 2019 doi:10.1158/1078-0432.CCR-18-1515	LG vs. HG-BCa	Genistein	-		C15H10O5	TZBJGXHYKVUXJN-UHFFFAOYSA-N	OC1=CC=C(C=C1)C1=COC2=CC(O)=CC(O)=C2C1=O	5280961	C06563	HMDB0003217
Tissue	Vantaku et al., 2019 doi:10.1158/1078-0432.CCR-18-1515	LG vs. HG-BCa	Glucoheptonic acid	-		C7H14O8	KWMLJOLKUYYJFJ-UHFFFAOYSA-N	OCC(O)C(O)C(O)C(O)C(O)C(O)=O	101713		HMDB0252766
Tissue	Vantaku et al., 2019 doi:10.1158/1078-0432.CCR-18-1515	LG vs. HG-BCa	Glycan Chitobiose	+
Tissue	Vantaku et al., 2019 doi:10.1158/1078-0432.CCR-18-1515	LG vs. HG-BCa	Glycan Lacto-N-biose	+
Tissue	Vantaku et al., 2019 doi:10.1158/1078-0432.CCR-18-1515	LG vs. HG-BCa	Glycan Le-X Trisaccharide	-
Tissue	Vantaku et al., 2019 doi:10.1158/1078-0432.CCR-18-1515	LG vs. HG-BCa	Glycan N-Acetyllactosamine	+
Tissue	Vantaku et al., 2019 doi:10.1158/1078-0432.CCR-18-1515	LG vs. HG-BCa	Glycerol 1-stearate	+
Tissue	Vantaku et al., 2019 doi:10.1158/1078-0432.CCR-18-1515	LG vs. HG-BCa	Glycodeoxycholic acid	+
Tissue	Vantaku et al., 2019 doi:10.1158/1078-0432.CCR-18-1515	LG vs. HG-BCa	Glycoursodeoxycholic acid	+		C26H43NO5	GHCZAUBVMUEKKP-XROMFQGDSA-N	[H][C@@]1(CC[C@@]2([H])[C@]3([H])[C@@H](O)C[C@]4([H])C[C@H](O)CC[C@]4(C)[C@@]3([H])CC[C@]12C)[C@H](C)CCC(=O)NCC(O)=O	12310288		HMDB0000708
Tissue	Vantaku et al., 2019 doi:10.1158/1078-0432.CCR-18-1515	LG vs. HG-BCa	Glycyl-L-norleucine	-
Tissue	Vantaku et al., 2019 doi:10.1158/1078-0432.CCR-18-1515	LG vs. HG-BCa	Granisetron	-		C18H24N4O	MFWNKCLOYSRHCJ-UHFFFAOYSA-N	CN1N=C(C(=O)NC2CC3CCCC(C2)N3C)C2=CC=CC=C12	3510	C07023	HMDB0015026
Tissue	Vantaku et al., 2019 doi:10.1158/1078-0432.CCR-18-1515	LG vs. HG-BCa	Guanidinosuccinic acid	+		C5H9N3O4	VVHOUVWJCQOYGG-REOHCLBHSA-N	NC(=N)N[C@@H](CC(O)=O)C(O)=O	439918	C03139	HMDB0003157
Tissue	Vantaku et al., 2019 doi:10.1158/1078-0432.CCR-18-1515	LG vs. HG-BCa	Heptadecanoyl ethanolamide	+
Tissue	Vantaku et al., 2019 doi:10.1158/1078-0432.CCR-18-1515	LG vs. HG-BCa	Heptadecasphing-4-enine	-
Tissue	Vantaku et al., 2019 doi:10.1158/1078-0432.CCR-18-1515	LG vs. HG-BCa	Heptapropylene glycol	-
Tissue	Vantaku et al., 2019 doi:10.1158/1078-0432.CCR-18-1515	LG vs. HG-BCa	Hexapropylene glycol	-		C18H38O7	UDOJNGPPRYJMKR-UHFFFAOYSA-N	CC(O)COC(C)COC(C)COC(C)COC(C)COC(C)CO	12827208		HMDB0341327
Tissue	Vantaku et al., 2019 doi:10.1158/1078-0432.CCR-18-1515	LG vs. HG-BCa	Hydrocortisone	+
Tissue	Vantaku et al., 2019 doi:10.1158/1078-0432.CCR-18-1515	LG vs. HG-BCa	Hydromorphone	-		C17H19NO3	WVLOADHCBXTIJK-YNHQPCIGSA-N	[H][C@@]12OC3=C(O)C=CC4=C3[C@@]11CCN(C)[C@]([H])(C4)[C@]1([H])CCC2=O	5284570	C07042	HMDB0014472
Tissue	Vantaku et al., 2019 doi:10.1158/1078-0432.CCR-18-1515	LG vs. HG-BCa	I-BOP	-
Tissue	Vantaku et al., 2019 doi:10.1158/1078-0432.CCR-18-1515	LG vs. HG-BCa	Iloprost	-		C30H38O5	CZUMMMDKQYRZDP-JCAXBLPDSA-N	CC#CCC(C)C(O)\C=C\C1C(O)CC2C\C(CC12)=C\CCCC(=O)OCC(=O)C1=CC=CC=C1	6443959		HMDB0015220
Tissue	Vantaku et al., 2019 doi:10.1158/1078-0432.CCR-18-1515	LG vs. HG-BCa	Indole-3-pyruvic acid	-
Tissue	Vantaku et al., 2019 doi:10.1158/1078-0432.CCR-18-1515	LG vs. HG-BCa	Inosine, 2'-deoxy-	-
Tissue	Vantaku et al., 2019 doi:10.1158/1078-0432.CCR-18-1515	LG vs. HG-BCa	iPF2,alpha,-IV	+
Tissue	Vantaku et al., 2019 doi:10.1158/1078-0432.CCR-18-1515	LG vs. HG-BCa	Isopentenyl pyrophosphate	-		C5H12O7P2	NUHSROFQTUXZQQ-UHFFFAOYSA-N	CC(=C)CCOP(O)(=O)OP(O)(O)=O	1195	C00129	HMDB0001347
Tissue	Vantaku et al., 2019 doi:10.1158/1078-0432.CCR-18-1515	LG vs. HG-BCa	Isopimaric acid	+		C20H30O2	MXYATHGRPJZBNA-KRFUXDQASA-N	[H][C@]12CC[C@@](C)(CC1=CC[C@@]1([H])[C@@](C)(CCC[C@]21C)C(O)=O)C=C	442048	C09118	HMDB0036811
Tissue	Vantaku et al., 2019 doi:10.1158/1078-0432.CCR-18-1515	LG vs. HG-BCa	Isosorbide	-		C6H10O4	KLDXJTOLSGUMSJ-UHFFFAOYSA-N	OC1COC2C(O)COC12	99937		HMDB0253693
Tissue	Vantaku et al., 2019 doi:10.1158/1078-0432.CCR-18-1515	LG vs. HG-BCa	Jasmonic acid	-		C12H18O3	ZNJFBWYDHIGLCU-HWKXXFMVSA-N	CC\C=C/C[C@@H]1[C@@H](CC(O)=O)CCC1=O	5281166	C08491	HMDB0032797
Tissue	Vantaku et al., 2019 doi:10.1158/1078-0432.CCR-18-1515	LG vs. HG-BCa	Ketogluconic acid methyl ester	+
Tissue	Vantaku et al., 2019 doi:10.1158/1078-0432.CCR-18-1515	LG vs. HG-BCa	L-Gulose	+		C6H12O6	WQZGKKKJIJFFOK-QRXFDPRISA-N	OC[C@@H]1OC(O)[C@@H](O)[C@@H](O)[C@@H]1O	10130220	C15923	HMDB0012326
Tissue	Vantaku et al., 2019 doi:10.1158/1078-0432.CCR-18-1515	LG vs. HG-BCa	L-Arabinitol	-		C5H12O5	HEBKCHPVOIAQTA-IMJSIDKUSA-N	OC[C@H](O)C(O)[C@@H](O)CO	439255	C00532	HMDB0001851
Tissue	Vantaku et al., 2019 doi:10.1158/1078-0432.CCR-18-1515	LG vs. HG-BCa	L-Arginine	+		C6H14N4O2	ODKSFYDXXFIFQN-BYPYZUCNSA-N	N[C@@H](CCCNC(N)=N)C(O)=O	6322	C00062	HMDB0000517
Tissue	Vantaku et al., 2019 doi:10.1158/1078-0432.CCR-18-1515	LG vs. HG-BCa	L-Asparagine	+
Tissue	Vantaku et al., 2019 doi:10.1158/1078-0432.CCR-18-1515	LG vs. HG-BCa	Latrunculin B	-		C20H29NO5S	NSHPHXHGRHSMIK-UHFFFAOYSA-N	CC1CCC2CC(CC(O)(O2)C2CSC(=O)N2)OC(=O)C=C(C)CCC=C1	3892		HMDB0253990
Tissue	Vantaku et al., 2019 doi:10.1158/1078-0432.CCR-18-1515	LG vs. HG-BCa	L-Canavanine	-		C5H12N4O3	FSBIGDSBMBYOPN-VKHMYHEASA-N	N[C@@H](CCONC(N)=N)C(O)=O	439202	C00308	HMDB0002706
Tissue	Vantaku et al., 2019 doi:10.1158/1078-0432.CCR-18-1515	LG vs. HG-BCa	L-Carnitine	+		C7H15NO3	PHIQHXFUZVPYII-ZCFIWIBFSA-N	C[N+](C)(C)C[C@H](O)CC([O-])=O	10917	C00318	HMDB0000062
Tissue	Vantaku et al., 2019 doi:10.1158/1078-0432.CCR-18-1515	LG vs. HG-BCa	L-Citrulline	+		C6H13N3O3	RHGKLRLOHDJJDR-BYPYZUCNSA-N	N[C@@H](CCCNC(N)=O)C(O)=O	9750	C00327	HMDB0000904
Tissue	Vantaku et al., 2019 doi:10.1158/1078-0432.CCR-18-1515	LG vs. HG-BCa	Leukotriene B3	-
Tissue	Vantaku et al., 2019 doi:10.1158/1078-0432.CCR-18-1515	LG vs. HG-BCa	Leukotriene B4	-
Tissue	Vantaku et al., 2019 doi:10.1158/1078-0432.CCR-18-1515	LG vs. HG-BCa	Leukotriene D4 methyl ester	-
Tissue	Vantaku et al., 2019 doi:10.1158/1078-0432.CCR-18-1515	LG vs. HG-BCa	L-Fucitol	-
Tissue	Vantaku et al., 2019 doi:10.1158/1078-0432.CCR-18-1515	LG vs. HG-BCa	L-Glutamine	-
Tissue	Vantaku et al., 2019 doi:10.1158/1078-0432.CCR-18-1515	LG vs. HG-BCa	Linoleic acid	-	C18:2 (9,12) n-6	C18H32O2	OYHQOLUKZRVURQ-HZJYTTRNSA-N	CCCCC\C=C/C\C=C/CCCCCCCC(O)=O	5280450	C01595	HMDB0000673
Tissue	Vantaku et al., 2019 doi:10.1158/1078-0432.CCR-18-1515	LG vs. HG-BCa	L-Isoleucine	+		C6H13NO2	AGPKZVBTJJNPAG-WHFBIAKZSA-N	CC[C@H](C)[C@H](N)C(O)=O	6306	C00407	HMDB0000172
Tissue	Vantaku et al., 2019 doi:10.1158/1078-0432.CCR-18-1515	LG vs. HG-BCa	L-Lysine	+		C6H14N2O2	KDXKERNSBIXSRK-YFKPBYRVSA-N	NCCCC[C@H](N)C(O)=O	5962	C00047	HMDB0000182
Tissue	Vantaku et al., 2019 doi:10.1158/1078-0432.CCR-18-1515	LG vs. HG-BCa	L-Methionine	+		C5H11NO2S	FFEARJCKVFRZRR-BYPYZUCNSA-N	CSCC[C@H](N)C(O)=O	6137	C00073	HMDB0000696
Tissue	Vantaku et al., 2019 doi:10.1158/1078-0432.CCR-18-1515	LG vs. HG-BCa	Lobeline	+
Tissue	Vantaku et al., 2019 doi:10.1158/1078-0432.CCR-18-1515	LG vs. HG-BCa	Loratadine	-		C22H23ClN2O2	JCCNYMKQOSZNPW-UHFFFAOYSA-N	CCOC(=O)N1CCC(CC1)=C1C2=C(CCC3=C1N=CC=C3)C=C(Cl)C=C2	3957	C06818	HMDB0005000
Tissue	Vantaku et al., 2019 doi:10.1158/1078-0432.CCR-18-1515	LG vs. HG-BCa	L-Pipecolic acid	+		C6H11NO2	HXEACLLIILLPRG-YFKPBYRVSA-N	OC(=O)[C@@H]1CCCCN1	439227	C00408	HMDB0000716
Tissue	Vantaku et al., 2019 doi:10.1158/1078-0432.CCR-18-1515	LG vs. HG-BCa	L-Proline	+		C5H9NO2	ONIBWKKTOPOVIA-BYPYZUCNSA-N	OC(=O)[C@@H]1CCCN1	145742	C00148	HMDB0000162
Tissue	Vantaku et al., 2019 doi:10.1158/1078-0432.CCR-18-1515	LG vs. HG-BCa	Lysine, butyl ester	+
Tissue	Vantaku et al., 2019 doi:10.1158/1078-0432.CCR-18-1515	LG vs. HG-BCa	Maltitol	-		C12H24O11	VQHSOMBJVWLPSR-WUJBLJFYSA-N	OC[C@H](O)[C@@H](O)[C@H](O[C@H]1O[C@H](CO)[C@@H](O)[C@H](O)[C@H]1O)[C@H](O)CO	493591		HMDB0002928
Tissue	Vantaku et al., 2019 doi:10.1158/1078-0432.CCR-18-1515	LG vs. HG-BCa	Mefluidide	+		C11H13F3N2O3S	OKIBNKKYNPBDRS-UHFFFAOYSA-N	CC(O)=NC1=CC(NS(=O)(=O)C(F)(F)F)=C(C)C=C1C	40896	C18743	HMDB0254409
Tissue	Vantaku et al., 2019 doi:10.1158/1078-0432.CCR-18-1515	LG vs. HG-BCa	Mesterolone	-		C20H32O2	UXYRZJKIQKRJCF-TZPFWLJSSA-N	[H][C@@]12CC[C@H](O)[C@@]1(C)CC[C@@]1([H])[C@@]2([H])CC[C@@]2([H])CC(=O)C[C@H](C)[C@]12C	15020	D04947	HMDB0006036
Tissue	Vantaku et al., 2019 doi:10.1158/1078-0432.CCR-18-1515	LG vs. HG-BCa	Methimazole	+		C4H6N2S	PMRYVIKBURPHAH-UHFFFAOYSA-N	CN1C=CNC1=S	1349907	C07190	HMDB0014901
Tissue	Vantaku et al., 2019 doi:10.1158/1078-0432.CCR-18-1515	LG vs. HG-BCa	Methyl ,beta,-D-galactopyranoside	-
Tissue	Vantaku et al., 2019 doi:10.1158/1078-0432.CCR-18-1515	LG vs. HG-BCa	Methyl 7-hydroxycoumarin-4-acetate	-
Tissue	Vantaku et al., 2019 doi:10.1158/1078-0432.CCR-18-1515	LG vs. HG-BCa	Methyl jasmonate	-		C13H20O3	GEWDNTWNSAZUDX-WQMVXFAESA-N	CC\C=C/C[C@@H]1[C@@H](CC(=O)OC)CCC1=O	5367719	C11512	HMDB0036583
Tissue	Vantaku et al., 2019 doi:10.1158/1078-0432.CCR-18-1515	LG vs. HG-BCa	Methyl myristoleate	-
Tissue	Vantaku et al., 2019 doi:10.1158/1078-0432.CCR-18-1515	LG vs. HG-BCa	Methylprednisolone succinate	+
Tissue	Vantaku et al., 2019 doi:10.1158/1078-0432.CCR-18-1515	LG vs. HG-BCa	Mifepristone	+		C29H35NO2	VKHAHZOOUSRJNA-GCNJZUOMSA-N	[H][C@@]12CC[C@@](O)(C#CC)[C@@]1(C)C[C@H](C1=CC=C(C=C1)N(C)C)C1=C3CCC(=O)C=C3CC[C@@]21[H]	55245	C07652	HMDB0014972
Tissue	Vantaku et al., 2019 doi:10.1158/1078-0432.CCR-18-1515	LG vs. HG-BCa	Misoprostol, free acid	-
Tissue	Vantaku et al., 2019 doi:10.1158/1078-0432.CCR-18-1515	LG vs. HG-BCa	Mono-2-ethylhexyl phthalate	-
Tissue	Vantaku et al., 2019 doi:10.1158/1078-0432.CCR-18-1515	LG vs. HG-BCa	Monoerucin	-
Tissue	Vantaku et al., 2019 doi:10.1158/1078-0432.CCR-18-1515	LG vs. HG-BCa	Monolinolenin (9c,12c,15c)	+
Tissue	Vantaku et al., 2019 doi:10.1158/1078-0432.CCR-18-1515	LG vs. HG-BCa	Mononervonin (15c)	+
Tissue	Vantaku et al., 2019 doi:10.1158/1078-0432.CCR-18-1515	LG vs. HG-BCa	Monooctyl phthalate	-		C16H22O4	PKIYFBICNICNGJ-UHFFFAOYSA-N	CCCCCCCCOC(=O)C1=CC=CC=C1C(O)=O	79362		HMDB0254869
Tissue	Vantaku et al., 2019 doi:10.1158/1078-0432.CCR-18-1515	LG vs. HG-BCa	Myristic acid	-	FA 14:0	C14H28O2	TUNFSRHWOTWDNC-UHFFFAOYSA-N	CCCCCCCCCCCCCC(O)=O	11005	C06424	HMDB0000806
Tissue	Vantaku et al., 2019 doi:10.1158/1078-0432.CCR-18-1515	LG vs. HG-BCa	Myristoleic acid	-		C14H26O2	YWWVWXASSLXJHU-WAYWQWQTSA-N	CCCC\C=C/CCCCCCCC(O)=O	5281119	C08322	HMDB0002000
Tissue	Vantaku et al., 2019 doi:10.1158/1078-0432.CCR-18-1515	LG vs. HG-BCa	N-(11R,15S-Dihydroxy-9-oxo-5Z,13E-prostadienoyl)-ethanolamine	+
Tissue	Vantaku et al., 2019 doi:10.1158/1078-0432.CCR-18-1515	LG vs. HG-BCa	N-(8Z,11Z,14Z-Eicosatrienoyl)ethanolamine	+
Tissue	Vantaku et al., 2019 doi:10.1158/1078-0432.CCR-18-1515	LG vs. HG-BCa	N(G),N(G')-Dimethyl-L-arginine	-
Tissue	Vantaku et al., 2019 doi:10.1158/1078-0432.CCR-18-1515	LG vs. HG-BCa	N-,alpha,-(tert-Butoxycarbonyl)-L-Histidine	+
Tissue	Vantaku et al., 2019 doi:10.1158/1078-0432.CCR-18-1515	LG vs. HG-BCa	N,alpha,-Acetyl-L-lysine	-
Tissue	Vantaku et al., 2019 doi:10.1158/1078-0432.CCR-18-1515	LG vs. HG-BCa	N,epsilon,-Acetyl-L-lysine	-
Tissue	Vantaku et al., 2019 doi:10.1158/1078-0432.CCR-18-1515	LG vs. HG-BCa	N,epsilon,-Methyl-L-lysine	+
Tissue	Vantaku et al., 2019 doi:10.1158/1078-0432.CCR-18-1515	LG vs. HG-BCa	N1-Acetylspermine	-		C12H28N4O	GUNURVWAJRRUAV-UHFFFAOYSA-N	CC(=O)NCCCNCCCCNCCCN	916	C02567	HMDB0001186
Tissue	Vantaku et al., 2019 doi:10.1158/1078-0432.CCR-18-1515	LG vs. HG-BCa	N-3-Oxododecanoyl-L-homoserine lactone	-
Tissue	Vantaku et al., 2019 doi:10.1158/1078-0432.CCR-18-1515	LG vs. HG-BCa	N-3-Oxotetradec-7Z-enoyl-L-homoserine lactone	-
Tissue	Vantaku et al., 2019 doi:10.1158/1078-0432.CCR-18-1515	LG vs. HG-BCa	N-Acetyl-D-glucosamine	+
Tissue	Vantaku et al., 2019 doi:10.1158/1078-0432.CCR-18-1515	LG vs. HG-BCa	N-Acetyl-D-glucosamine 6-phosphate	+		C8H16NO9P	BRGMHAYQAZFZDJ-RTRLPJTCSA-N	CC(=O)N[C@H]1C(O)O[C@H](COP(O)(O)=O)[C@@H](O)[C@@H]1O	440996	C00357	HMDB0001062
Tissue	Vantaku et al., 2019 doi:10.1158/1078-0432.CCR-18-1515	LG vs. HG-BCa	N-Acetyl-D-lactosamine	+		C14H25NO11	KFEUJDWYNGMDBV-RPHKZZMBSA-N	[H]C1(O)O[C@]([H])(CO)[C@@]([H])(O[C@]2([H])O[C@]([H])(CO)[C@]([H])(O)[C@]([H])(O)[C@@]2([H])O)[C@]([H])(O)[C@@]1([H])N=C(C)O	9800166		HMDB0341344
Tissue	Vantaku et al., 2019 doi:10.1158/1078-0432.CCR-18-1515	LG vs. HG-BCa	N-Acetyl-D-mannosamine	+
Tissue	Vantaku et al., 2019 doi:10.1158/1078-0432.CCR-18-1515	LG vs. HG-BCa	N-Acetylglucosaminylasparagine	+
Tissue	Vantaku et al., 2019 doi:10.1158/1078-0432.CCR-18-1515	LG vs. HG-BCa	N-Acetyl-L-aspartic acid	+		C6H9NO5	OTCCIMWXFLJLIA-BYPYZUCNSA-N	CC(=O)N[C@@H](CC(O)=O)C(O)=O	65065	C01042	HMDB0000812
Tissue	Vantaku et al., 2019 doi:10.1158/1078-0432.CCR-18-1515	LG vs. HG-BCa	N-Acetylneuraminic Acid, 2,3-Dehydro-2-deoxy-	+
Tissue	Vantaku et al., 2019 doi:10.1158/1078-0432.CCR-18-1515	LG vs. HG-BCa	Nalbuphine	+		C21H27NO4	NETZHAKZCGBWSS-CEDHKZHLSA-N	O[C@H]1CC[C@@]2(O)[C@H]3CC4=CC=C(O)C5=C4[C@@]2(CCN3CC2CCC2)[C@H]1O5	5311304	C07251	HMDB0014982
Tissue	Vantaku et al., 2019 doi:10.1158/1078-0432.CCR-18-1515	LG vs. HG-BCa	Nandrolone	-		C18H26O2	NPAGDVCDWIYMMC-IZPLOLCNSA-N	[H][C@@]12CC[C@H](O)[C@@]1(C)CC[C@]1([H])[C@@]3([H])CCC(=O)C=C3CC[C@@]21[H]	9904	C07254	HMDB0002725
Tissue	Vantaku et al., 2019 doi:10.1158/1078-0432.CCR-18-1515	LG vs. HG-BCa	N-Cyclohexanecarbonylpentadecylamine	-
Tissue	Vantaku et al., 2019 doi:10.1158/1078-0432.CCR-18-1515	LG vs. HG-BCa	Nicotine	-		C10H14N2	SNICXCGAKADSCV-JTQLQIEISA-N	CN1CCC[C@H]1C1=CN=CC=C1	89594	C00745	HMDB0001934
Tissue	Vantaku et al., 2019 doi:10.1158/1078-0432.CCR-18-1515	LG vs. HG-BCa	Nicotinic acid adenine dinucleotide	-		C21H27N6O15P2	SENPVEZBRZQVST-HISDBWNOSA-O	NC1=C2N=CN([C@@H]3O[C@H](COP(O)(=O)OP(O)(=O)OC[C@H]4O[C@H]([C@H](O)[C@@H]4O)[N+]4=CC=CC(=C4)C(O)=O)[C@@H](O)[C@H]3O)C2=NC=N1	165491	C00857	HMDB0001179
Tissue	Vantaku et al., 2019 doi:10.1158/1078-0432.CCR-18-1515	LG vs. HG-BCa	Nilotinib	+		C28H22F3N7O	HHZIURLSWUIHRB-UHFFFAOYSA-N	CC1=CN(C=N1)C1=CC(=CC(NC(=O)C2=CC(NC3=NC=CC(=N3)C3=CN=CC=C3)=C(C)C=C2)=C1)C(F)(F)F	644241		HMDB0015595
Tissue	Vantaku et al., 2019 doi:10.1158/1078-0432.CCR-18-1515	LG vs. HG-BCa	Nis(monooleoylglycero)phosphate (S,R Isomer)	+
Tissue	Vantaku et al., 2019 doi:10.1158/1078-0432.CCR-18-1515	LG vs. HG-BCa	N-Methyl-D-aspartic acid	+		C5H9NO4	HOKKHZGPKSLGJE-GSVOUGTGSA-N	CN[C@H](CC(O)=O)C(O)=O	22880	C12269	HMDB0002393
Tissue	Vantaku et al., 2019 doi:10.1158/1078-0432.CCR-18-1515	LG vs. HG-BCa	N-Methyl-D-glucamine	+
Tissue	Vantaku et al., 2019 doi:10.1158/1078-0432.CCR-18-1515	LG vs. HG-BCa	N-Methylnicotinic acid cation	+
Tissue	Vantaku et al., 2019 doi:10.1158/1078-0432.CCR-18-1515	LG vs. HG-BCa	N-n-Butylpropionamide	-
Tissue	Vantaku et al., 2019 doi:10.1158/1078-0432.CCR-18-1515	LG vs. HG-BCa	Nobiletin	+		C21H22O8	MRIAQLRQZPPODS-UHFFFAOYSA-N	COC1=CC=C(C=C1OC)C1=CC(=O)C2=C(O1)C(OC)=C(OC)C(OC)=C2OC	72344	C10112	HMDB0029540
Tissue	Vantaku et al., 2019 doi:10.1158/1078-0432.CCR-18-1515	LG vs. HG-BCa	Nonapropylene glycol	-		C27H56O10	DXVLAUMXGHQKAV-UHFFFAOYSA-N	CC(O)COC(C)COC(C)COC(C)COC(C)COC(C)COC(C)COC(C)COC(C)CO	21989361		HMDB0341364
Tissue	Vantaku et al., 2019 doi:10.1158/1078-0432.CCR-18-1515	LG vs. HG-BCa	Nonapropylene glycol monobutyl ether	-
Tissue	Vantaku et al., 2019 doi:10.1158/1078-0432.CCR-18-1515	LG vs. HG-BCa	Norcodeine	-		C17H19NO3	HKOIXWVRNLGFOR-KOFBORESSA-N	[H][C@]12C=C[C@H](O)[C@@H]3OC4=C5C(C[C@H]1NCC[C@@]235)=CC=C4OC	9925873	C16576	HMDB0060657
Tissue	Vantaku et al., 2019 doi:10.1158/1078-0432.CCR-18-1515	LG vs. HG-BCa	Norethindrone	-		C20H26O2	VIKNJXKGJWUCNN-XGXHKTLJSA-N	[H][C@@]12CC[C@@](O)(C#C)[C@@]1(C)CC[C@]1([H])[C@@]3([H])CCC(=O)C=C3CC[C@@]21[H]	6230	C05028	HMDB0014855
Tissue	Vantaku et al., 2019 doi:10.1158/1078-0432.CCR-18-1515	LG vs. HG-BCa	N-Undecanoyl-L-homoserine lactone	-
Tissue	Vantaku et al., 2019 doi:10.1158/1078-0432.CCR-18-1515	LG vs. HG-BCa	O-2545	-
Tissue	Vantaku et al., 2019 doi:10.1158/1078-0432.CCR-18-1515	LG vs. HG-BCa	Octadec-9-enoic acid butyl ester	-
Tissue	Vantaku et al., 2019 doi:10.1158/1078-0432.CCR-18-1515	LG vs. HG-BCa	Ofloxacin	-		C18H20FN3O4	GSDSWSVVBLHKDQ-UHFFFAOYSA-N	CC1COC2=C3N1C=C(C(O)=O)C(=O)C3=CC(F)=C2N1CCN(C)CC1	4583	C07321	HMDB0015296
Tissue	Vantaku et al., 2019 doi:10.1158/1078-0432.CCR-18-1515	LG vs. HG-BCa	o-Phenylenediamine	+		C6H8N2	GEYOCULIXLDCMW-UHFFFAOYSA-N	NC1=CC=CC=C1N	7243	C14402	HMDB0255864
Tissue	Vantaku et al., 2019 doi:10.1158/1078-0432.CCR-18-1515	LG vs. HG-BCa	Oxycodone	-		C18H21NO4	BRUQQQPBMZOVGD-XFKAJCMBSA-N	[H][C@@]12OC3=C(OC)C=CC4=C3[C@@]11CCN(C)[C@]([H])(C4)[C@]1(O)CCC2=O	5284603	C08018	HMDB0014640
Tissue	Vantaku et al., 2019 doi:10.1158/1078-0432.CCR-18-1515	LG vs. HG-BCa	Palitantin	-
Tissue	Vantaku et al., 2019 doi:10.1158/1078-0432.CCR-18-1515	LG vs. HG-BCa	Palmitamide	+		C16H33NO
Tissue	Vantaku et al., 2019 doi:10.1158/1078-0432.CCR-18-1515	LG vs. HG-BCa	Palmitoylcarnitine	+		C23H46NO4	XOMRRQXKHMYMOC-OAQYLSRUSA-O	CCCCCCCCCCCCCCCC(=O)O[C@H](CC(O)=O)C[N+](C)(C)C	11953816	C02990	HMDB0000222
Tissue	Vantaku et al., 2019 doi:10.1158/1078-0432.CCR-18-1515	LG vs. HG-BCa	Peimisine	-
Tissue	Vantaku et al., 2019 doi:10.1158/1078-0432.CCR-18-1515	LG vs. HG-BCa	Pentadecanoic acid	-	FA 15:0	C15H30O2	WQEPLUUGTLDZJY-UHFFFAOYSA-N	CCCCCCCCCCCCCCC(O)=O	13849	C16537	HMDB0000826
Tissue	Vantaku et al., 2019 doi:10.1158/1078-0432.CCR-18-1515	LG vs. HG-BCa	Pentadecanoic acid, 14-methyl-	-
Tissue	Vantaku et al., 2019 doi:10.1158/1078-0432.CCR-18-1515	LG vs. HG-BCa	Phenol, 4-(2-aminoethyl)-	+
Tissue	Vantaku et al., 2019 doi:10.1158/1078-0432.CCR-18-1515	LG vs. HG-BCa	Phenol, o-amino-	+
Tissue	Vantaku et al., 2019 doi:10.1158/1078-0432.CCR-18-1515	LG vs. HG-BCa	Phenprobamate	-		C10H13NO2	CAMYKONBWHRPDD-UHFFFAOYSA-N	NC(=O)OCCCC1=CC=CC=C1	NA	NA	HMDB0256418
Tissue	Vantaku et al., 2019 doi:10.1158/1078-0432.CCR-18-1515	LG vs. HG-BCa	Phosphoric acid	+
Tissue	Vantaku et al., 2019 doi:10.1158/1078-0432.CCR-18-1515	LG vs. HG-BCa	Phthalic anhydride	-		C8H4O3	LGRFSURHDFAFJT-UHFFFAOYSA-N	O=C1OC(=O)C2=CC=CC=C12	NA	NA	HMDB0256501
Tissue	Vantaku et al., 2019 doi:10.1158/1078-0432.CCR-18-1515	LG vs. HG-BCa	Phytanic acid	+		C20H40O2	RLCKHJSFHOZMDR-UHFFFAOYSA-N	CC(C)CCCC(C)CCCC(C)CCCC(C)CC(O)=O	26840	C01607	HMDB0000801
Tissue	Vantaku et al., 2019 doi:10.1158/1078-0432.CCR-18-1515	LG vs. HG-BCa	Phytomonic acid	-
Tissue	Vantaku et al., 2019 doi:10.1158/1078-0432.CCR-18-1515	LG vs. HG-BCa	Phytosphingosine	-		C18H39NO3	AERBNCYCJBRYDG-KSZLIROESA-N	CCCCCCCCCCCCCC[C@@H](O)[C@@H](O)[C@@H](N)CO	122121	C12144	HMDB0004610
Tissue	Vantaku et al., 2019 doi:10.1158/1078-0432.CCR-18-1515	LG vs. HG-BCa	Piceatannol	-		C14H12O4	CDRPUGZCRXZLFL-UPHRSURJSA-N	[H]\C(=C(/[H])C1=CC(O)=CC(O)=C1)C1=CC=C(O)C(O)=C1	NA	NA	HMDB0303377
Tissue	Vantaku et al., 2019 doi:10.1158/1078-0432.CCR-18-1515	LG vs. HG-BCa	Pinolenic acid	-
Tissue	Vantaku et al., 2019 doi:10.1158/1078-0432.CCR-18-1515	LG vs. HG-BCa	Pinolenic acid methyl ester	-
Tissue	Vantaku et al., 2019 doi:10.1158/1078-0432.CCR-18-1515	LG vs. HG-BCa	PIT-1	+
Tissue	Vantaku et al., 2019 doi:10.1158/1078-0432.CCR-18-1515	LG vs. HG-BCa	Prednisone	-		C21H26O5	XOFYZVNMUHMLCC-ZPOLXVRWSA-N	[H][C@@]12CC[C@](O)(C(=O)CO)[C@@]1(C)CC(=O)[C@@]1([H])[C@@]2([H])CCC2=CC(=O)C=C[C@]12C	5865	C07370	HMDB0014773
Tissue	Vantaku et al., 2019 doi:10.1158/1078-0432.CCR-18-1515	LG vs. HG-BCa	Pregabalin	+		C8H17NO2	AYXYPKUFHZROOJ-ZETCQYMHSA-N	CC(C)C[C@H](CN)CC(O)=O	5486971		HMDB0014375
Tissue	Vantaku et al., 2019 doi:10.1158/1078-0432.CCR-18-1515	LG vs. HG-BCa	Prostaglandin A1 methyl ester	-
Tissue	Vantaku et al., 2019 doi:10.1158/1078-0432.CCR-18-1515	LG vs. HG-BCa	Prostaglandin A2 methyl ester	-
Tissue	Vantaku et al., 2019 doi:10.1158/1078-0432.CCR-18-1515	LG vs. HG-BCa	Prostaglandin D1 alcohol	+
Tissue	Vantaku et al., 2019 doi:10.1158/1078-0432.CCR-18-1515	LG vs. HG-BCa	Prostaglandin E1	+		C20H34O5	GMVPRGQOIOIIMI-DWKJAMRDSA-N	CCCCC[C@H](O)\C=C\[C@H]1[C@H](O)CC(=O)[C@@H]1CCCCCCC(O)=O	5280723	C04741	HMDB0001442
Tissue	Vantaku et al., 2019 doi:10.1158/1078-0432.CCR-18-1515	LG vs. HG-BCa	Prostaglandin E1 alcohol	+
Tissue	Vantaku et al., 2019 doi:10.1158/1078-0432.CCR-18-1515	LG vs. HG-BCa	Prostaglandin E1 ethanolamide	-
Tissue	Vantaku et al., 2019 doi:10.1158/1078-0432.CCR-18-1515	LG vs. HG-BCa	Prostaglandin E2 p-benzamidophenyl ester	-
Tissue	Vantaku et al., 2019 doi:10.1158/1078-0432.CCR-18-1515	LG vs. HG-BCa	Prostaglandin F2,alpha,	+
Tissue	Vantaku et al., 2019 doi:10.1158/1078-0432.CCR-18-1515	LG vs. HG-BCa	Prostaglandin F2,alpha, 1,9-lactone	-
Tissue	Vantaku et al., 2019 doi:10.1158/1078-0432.CCR-18-1515	LG vs. HG-BCa	Prostaglandin F2,alpha, Alcohol	-
Tissue	Vantaku et al., 2019 doi:10.1158/1078-0432.CCR-18-1515	LG vs. HG-BCa	Prostaglandin F2,alpha, isopropyl ester	-
Tissue	Vantaku et al., 2019 doi:10.1158/1078-0432.CCR-18-1515	LG vs. HG-BCa	Prostaglandin H2	-		C20H32O5	YIBNHAJFJUQSRA-YNNPMVKQSA-N	CCCCC[C@H](O)\C=C\[C@H]1[C@H]2C[C@H](OO2)[C@@H]1C\C=C/CCCC(O)=O	445049	C00427	HMDB0001381
Tissue	Vantaku et al., 2019 doi:10.1158/1078-0432.CCR-18-1515	LG vs. HG-BCa	Prostaglandin K1	+
Tissue	Vantaku et al., 2019 doi:10.1158/1078-0432.CCR-18-1515	LG vs. HG-BCa	Pterostilbene	-		C16H16O3	VLEUZFDZJKSGMX-ARJAWSKDSA-N	COC1=CC(\C=C/C2=CC=C(O)C=C2)=CC(OC)=C1	5320791		HMDB0303379
Tissue	Vantaku et al., 2019 doi:10.1158/1078-0432.CCR-18-1515	LG vs. HG-BCa	p-Toluenesulfonic acid	-		C7H8O3S	JOXIMZWYDAKGHI-UHFFFAOYSA-N	CC1=CC=C(C=C1)S(O)(=O)=O	6101	C06677	HMDB0059933
Tissue	Vantaku et al., 2019 doi:10.1158/1078-0432.CCR-18-1515	LG vs. HG-BCa	Purmorphamine	+
Tissue	Vantaku et al., 2019 doi:10.1158/1078-0432.CCR-18-1515	LG vs. HG-BCa	Pyridoxamine	-		C8H12N2O2	NHZMQXZHNVQTQA-UHFFFAOYSA-N	CC1=C(O)C(CN)=C(CO)C=N1	1052	C00534	HMDB0001431
Tissue	Vantaku et al., 2019 doi:10.1158/1078-0432.CCR-18-1515	LG vs. HG-BCa	Quinestrol	-		C25H32O2	PWZUUYSISTUNDW-VAFBSOEGSA-N	[H][C@@]12CC[C@@](O)(C#C)[C@@]1(C)CC[C@]1([H])C3=C(CC[C@@]21[H])C=C(OC1CCCC1)C=C3	9046	C07619	HMDB0015579
Tissue	Vantaku et al., 2019 doi:10.1158/1078-0432.CCR-18-1515	LG vs. HG-BCa	Quinine	-		C20H24N2O2	LOUPRKONTZGTKE-WZBLMQSHSA-N	[H][C@]1(C[C@@H]2CC[N@]1C[C@@H]2C=C)[C@H](O)C1=CC=NC2=CC=C(OC)C=C12	3034034	C06526	HMDB0014611
Tissue	Vantaku et al., 2019 doi:10.1158/1078-0432.CCR-18-1515	LG vs. HG-BCa	Resveratrol	-		C14H12O3	LUKBXSAWLPMMSZ-OWOJBTEDSA-N	OC1=CC=C(\C=C\C2=CC(O)=CC(O)=C2)C=C1	445154	C03582	HMDB0003747
Tissue	Vantaku et al., 2019 doi:10.1158/1078-0432.CCR-18-1515	LG vs. HG-BCa	Retinoic acid	-
Tissue	Vantaku et al., 2019 doi:10.1158/1078-0432.CCR-18-1515	LG vs. HG-BCa	Ricinoleic acid methyl ester	-
Tissue	Vantaku et al., 2019 doi:10.1158/1078-0432.CCR-18-1515	LG vs. HG-BCa	Ropinirole	-		C16H24N2O	UHSKFQJFRQCDBE-UHFFFAOYSA-N	CCCN(CCC)CCC1=C2CC(=O)NC2=CC=C1	5095	C07564	HMDB0014413
Tissue	Vantaku et al., 2019 doi:10.1158/1078-0432.CCR-18-1515	LG vs. HG-BCa	S-1 Methanandamide	+
Tissue	Vantaku et al., 2019 doi:10.1158/1078-0432.CCR-18-1515	LG vs. HG-BCa	Sclerotiorin	-
Tissue	Vantaku et al., 2019 doi:10.1158/1078-0432.CCR-18-1515	LG vs. HG-BCa	Sebacic acid monomethyl ester	-		C11H20O4	OSYQOBUUFRGFNG-UHFFFAOYSA-N	COC(=O)CCCCCCCCC(O)=O	NA	NA	HMDB0341393
Tissue	Vantaku et al., 2019 doi:10.1158/1078-0432.CCR-18-1515	LG vs. HG-BCa	Sepiapterin	-		C9H11N5O3	VPVOXUSPXFPWBN-VKHMYHEASA-N	C[C@H](O)C(=O)C1=NC2=C(NC1)NC(N)=NC2=O	65253	C00835	HMDB0000238
Tissue	Vantaku et al., 2019 doi:10.1158/1078-0432.CCR-18-1515	LG vs. HG-BCa	Serotonin	+		C10H12N2O	QZAYGJVTTNCVMB-UHFFFAOYSA-N	NCCC1=CNC2=C1C=C(O)C=C2	5202	C00780	HMDB0000259
Tissue	Vantaku et al., 2019 doi:10.1158/1078-0432.CCR-18-1515	LG vs. HG-BCa	Sinapyl alcohol	+		C11H14O4	LZFOPEXOUVTGJS-ONEGZZNKSA-N	COC1=CC(\C=C\CO)=CC(OC)=C1O	5280507	C02325	HMDB0013070
Tissue	Vantaku et al., 2019 doi:10.1158/1078-0432.CCR-18-1515	LG vs. HG-BCa	S-Lactoylglutathione	+		C13H21N3O8S	VDYDCVUWILIYQF-CSMHCCOUSA-N	C[C@@H](O)C(=O)SC[C@H](NC(=O)CC[C@H](N)C(O)=O)C(=O)NCC(O)=O	440018	C03451	HMDB0001066
Tissue	Vantaku et al., 2019 doi:10.1158/1078-0432.CCR-18-1515	LG vs. HG-BCa	Stearidonic acid	-		C18H28O2	JIWBIWFOSCKQMA-LTKCOYKYSA-N	CC\C=C/C\C=C/C\C=C/C\C=C/CCCCC(O)=O	5312508	C16300	HMDB0006547
Tissue	Vantaku et al., 2019 doi:10.1158/1078-0432.CCR-18-1515	LG vs. HG-BCa	Stearidonic acid ethyl ester	-
Tissue	Vantaku et al., 2019 doi:10.1158/1078-0432.CCR-18-1515	LG vs. HG-BCa	Stearidonic acid methyl ester	-
Tissue	Vantaku et al., 2019 doi:10.1158/1078-0432.CCR-18-1515	LG vs. HG-BCa	Sucrose	-		C12H22O11	CZMRCDWAGMRECN-UGDNZRGBSA-N	OC[C@H]1O[C@@](CO)(O[C@H]2O[C@H](CO)[C@@H](O)[C@H](O)[C@H]2O)[C@@H](O)[C@@H]1O	5988	C00089	HMDB0000258
Tissue	Vantaku et al., 2019 doi:10.1158/1078-0432.CCR-18-1515	LG vs. HG-BCa	Taurine	+		C2H7NO3S	XOAAWQZATWQOTB-UHFFFAOYSA-N	NCCS(O)(=O)=O	1123	C00245	HMDB0000251
Tissue	Vantaku et al., 2019 doi:10.1158/1078-0432.CCR-18-1515	LG vs. HG-BCa	Tauroursodeoxycholic acid	-		C26H45NO6S	BHTRKEVKTKCXOH-VSHSPWMTSA-N	[H][C@@]12CC[C@H]([C@H](C)CCC(=O)NCCS(O)(=O)=O)[C@@]1(C)CC[C@@]1([H])[C@@]2([H])[C@@H](O)CC2C[C@H](O)CC[C@]12C	12443252		HMDB0000874
Tissue	Vantaku et al., 2019 doi:10.1158/1078-0432.CCR-18-1515	LG vs. HG-BCa	Testosterone	-		C19H28O2	MUMGGOZAMZWBJJ-DYKIIFRCSA-N	[H][C@@]12CC[C@H](O)[C@@]1(C)CC[C@@]1([H])[C@@]2([H])CCC2=CC(=O)CC[C@]12C	6013	C00535	HMDB0000234
Tissue	Vantaku et al., 2019 doi:10.1158/1078-0432.CCR-18-1515	LG vs. HG-BCa	Tetradecanedioic acid	-		C14H26O4	HQHCYKULIHKCEB-UHFFFAOYSA-N	OC(=O)CCCCCCCCCCCCC(O)=O	13185		HMDB0000872
Tissue	Vantaku et al., 2019 doi:10.1158/1078-0432.CCR-18-1515	LG vs. HG-BCa	Tetradecanoyl coenzyme A	-		C35H62N7O17P3S	DUAFKXOFBZQTQE-XVDJLSDJSA-N	CCCCCCCCCCCCCC(=O)SCCNC(=O)CCNC(=O)C(O)C(C)(C)COP(O)(=O)OP(O)(=O)OC[C@H]1O[C@H]([C@H](O)[C@@H]1OP(O)(O)=O)N1C=NC2=C1N=CN=C2N	65113	C02593	HMDB0001521
Tissue	Vantaku et al., 2019 doi:10.1158/1078-0432.CCR-18-1515	LG vs. HG-BCa	Tetrazepam	+		C16H17ClN2O	IQWYAQCHYZHJOS-UHFFFAOYSA-N	CN1C2=C(C=C(Cl)C=C2)C(=NCC1=O)C1=CCCCC1	25215		HMDB0042029
Tissue	Vantaku et al., 2019 doi:10.1158/1078-0432.CCR-18-1515	LG vs. HG-BCa	Thiothixene	-		C23H29N3O2S2	GFBKORZTTCHDGY-UWVJOHFNSA-N	CN(C)S(=O)(=O)C1=CC2=C(SC3=CC=CC=C3\C2=C\CCN2CCN(C)CC2)C=C1	941651		HMDB0015560
Tissue	Vantaku et al., 2019 doi:10.1158/1078-0432.CCR-18-1515	LG vs. HG-BCa	Tibolone	-		C21H28O2	WZDGZWOAQTVYBX-UHFFFAOYSA-N	CC1CC2=C(CCC(=O)C2)C2CCC3(C)C(CCC3(O)C#C)C12	5470		HMDB0259077
Tissue	Vantaku et al., 2019 doi:10.1158/1078-0432.CCR-18-1515	LG vs. HG-BCa	trans-,DELTA,2-11-Methyldodecenoic Acid	-
Tissue	Vantaku et al., 2019 doi:10.1158/1078-0432.CCR-18-1515	LG vs. HG-BCa	trans-13-Octadecenoic acid	-
Tissue	Vantaku et al., 2019 doi:10.1158/1078-0432.CCR-18-1515	LG vs. HG-BCa	trans-4-(Aminomethyl)cyclohexanecarboxylic acid	-
Tissue	Vantaku et al., 2019 doi:10.1158/1078-0432.CCR-18-1515	LG vs. HG-BCa	trans-8, trans-10-Dodecadien-1-ol	-
Tissue	Vantaku et al., 2019 doi:10.1158/1078-0432.CCR-18-1515	LG vs. HG-BCa	trans-Androsterone	+
Tissue	Vantaku et al., 2019 doi:10.1158/1078-0432.CCR-18-1515	LG vs. HG-BCa	trans-Cinnamic acid	-		C9H8O2	WBYWAXJHAXSJNI-VOTSOKGWSA-N	OC(=O)\C=C\C1=CC=CC=C1	444539	C10438	HMDB0000930
Tissue	Vantaku et al., 2019 doi:10.1158/1078-0432.CCR-18-1515	LG vs. HG-BCa	trans-Traumatic acid	-
Tissue	Vantaku et al., 2019 doi:10.1158/1078-0432.CCR-18-1515	LG vs. HG-BCa	Tributyl phosphate	+		C12H27O4P	STCOOQWBFONSKY-UHFFFAOYSA-N	CCCCOP(=O)(OCCCC)OCCCC	NA	C14439	HMDB0259164
Tissue	Vantaku et al., 2019 doi:10.1158/1078-0432.CCR-18-1515	LG vs. HG-BCa	Trinexapac-ethyl	-		C13H16O5	RVKCCVTVZORVGD-QXMHVHEDSA-N	CCOC(=O)C1CC(=O)C(=C(O)C2CC2)C(=O)C1	NA	C18541	HMDB0259248
Tissue	Vantaku et al., 2019 doi:10.1158/1078-0432.CCR-18-1515	LG vs. HG-BCa	Tris(2-butoxyethyl) phosphate	+		C18H39O7P	WTLBZVNBAKMVDP-UHFFFAOYSA-N	CCCCOCCOP(=O)(OCCOCCCC)OCCOCCCC	NA	C14446	HMDB0259275
Tissue	Vantaku et al., 2019 doi:10.1158/1078-0432.CCR-18-1515	LG vs. HG-BCa	Trolox	-
Tissue	Vantaku et al., 2019 doi:10.1158/1078-0432.CCR-18-1515	LG vs. HG-BCa	Tryptamine	+		C10H12N2	APJYDQYYACXCRM-UHFFFAOYSA-N	NCCC1=CNC2=C1C=CC=C2	1150	C00398	HMDB0000303
Tissue	Vantaku et al., 2019 doi:10.1158/1078-0432.CCR-18-1515	LG vs. HG-BCa	Undecanedioic acid	-		C11H20O4	LWBHHRRTOZQPDM-UHFFFAOYSA-N	OC(=O)CCCCCCCCCC(O)=O	15816		HMDB0000888
Tissue	Vantaku et al., 2019 doi:10.1158/1078-0432.CCR-18-1515	LG vs. HG-BCa	Uracil	+		C4H4N2O2	ISAKRJDGNUQOIC-UHFFFAOYSA-N	O=C1NC=CC(=O)N1	1174	C00106	HMDB0000300
Tissue	Vantaku et al., 2019 doi:10.1158/1078-0432.CCR-18-1515	LG vs. HG-BCa	Ureidosuccinic acid	+		C5H8N2O5	HLKXYZVTANABHZ-REOHCLBHSA-N	NC(=O)N[C@@H](CC(O)=O)C(O)=O	93072	C00438	HMDB0000828
Tissue	Vantaku et al., 2019 doi:10.1158/1078-0432.CCR-18-1515	LG vs. HG-BCa	Uridine, 5-methyl-	+
Tissue	Vantaku et al., 2019 doi:10.1158/1078-0432.CCR-18-1515	LG vs. HG-BCa	Zearalenone	-		C18H24O5	APJDQUGPCJRQRJ-UHFFFAOYSA-N	CC1CCCC(=O)CCCCCC2=CC(O)=CC(O)=C2C(=O)O1	4371409		HMDB0259993
Tissue	Vantaku et al., 2019 doi:10.1158/1078-0432.CCR-18-1515	LG vs. HG-BCa	CL 72:6	-
Tissue	Vantaku et al., 2019 doi:10.1158/1078-0432.CCR-18-1515	LG vs. HG-BCa	CL 72:9	-
Tissue	Vantaku et al., 2019 doi:10.1158/1078-0432.CCR-18-1515	LG vs. HG-BCa	PC 35:2	-
Tissue	Vantaku et al., 2019 doi:10.1158/1078-0432.CCR-18-1515	LG vs. HG-BCa	PC 36:2	-
Tissue	Vantaku et al., 2019 doi:10.1158/1078-0432.CCR-18-1515	LG vs. HG-BCa	PC 36:2	-
Tissue	Vantaku et al., 2019 doi:10.1158/1078-0432.CCR-18-1515	LG vs. HG-BCa	PC 36:3	-
Tissue	Vantaku et al., 2019 doi:10.1158/1078-0432.CCR-18-1515	LG vs. HG-BCa	PC 36:3	-
Tissue	Vantaku et al., 2019 doi:10.1158/1078-0432.CCR-18-1515	LG vs. HG-BCa	PE 32:1	+
Tissue	Vantaku et al., 2019 doi:10.1158/1078-0432.CCR-18-1515	LG vs. HG-BCa	PI 32:0	-
Tissue	Vantaku et al., 2019 doi:10.1158/1078-0432.CCR-18-1515	LG vs. HG-BCa	PI 36:3	+
Tissue	Vantaku et al., 2019 doi:10.1158/1078-0432.CCR-18-1515	LG vs. HG-BCa	plasmenyl-PE 38:1	-
Tissue	Vantaku et al., 2019 doi:10.1158/1078-0432.CCR-18-1515	LG vs. HG-BCa	PS 38:2	+
Tissue	Vantaku et al., 2019 doi:10.1158/1078-0432.CCR-18-1515	LG vs. HG-BCa	PS 38:2	+
Tissue	Vantaku et al., 2019 doi:10.1158/1078-0432.CCR-18-1515	LG vs. HG-BCa	PS 40:1	-
Tissue	Vantaku et al., 2019 doi:10.1158/1078-0432.CCR-18-1515	LG vs. HG-BCa	PS 40:2	-
Tissue	Vantaku et al., 2019 doi:10.1158/1078-0432.CCR-18-1515	LG vs. HG-BCa	PS 40:2	-
Tissue	Vantaku et al., 2019 doi:10.1158/1078-0432.CCR-18-1515	LG vs. HG-BCa	TG 50:0	-
Tissue	Vantaku et al., 2019 doi:10.1158/1078-0432.CCR-18-1515	LG vs. HG-BCa	TG 56:8	+
Tissue	Tu et al., 2021 doi: 10.1007/s11306-021-01819-x	HG-BCa vs. control	1-(1-Methylethenyl)-4-(1-methylethyl)benzene	+
Tissue	Tu et al., 2021 doi: 10.1007/s11306-021-01819-x	HG-BCa vs. control	Pterin	+		C6H5N5O	HNXQXTQTPAJEJL-UHFFFAOYSA-N	NC1=NC2=NC=CN=C2C(=O)N1	73000	C00715	HMDB0000802
Tissue	Tu et al., 2021 doi: 10.1007/s11306-021-01819-x	HG-BCa vs. control	3-Methyldioxyindole	+		C9H9NO2	XCHBYBKNFIOSBB-UHFFFAOYSA-N	CC1(O)C(=O)NC2=CC=CC=C12	151066	C05834	HMDB0004186
Tissue	Tu et al., 2021 doi: 10.1007/s11306-021-01819-x	HG-BCa vs. control	6-Dimethylaminopurine	+		C7H9N5	BVIAOQMSVZHOJM-UHFFFAOYSA-N	CN(C)C1=NC=NC2=C1NC=N2	3134		HMDB0000473
Tissue	Tu et al., 2021 doi: 10.1007/s11306-021-01819-x	HG-BCa vs. control	Methylguanine	+
Tissue	Tu et al., 2021 doi: 10.1007/s11306-021-01819-x	HG-BCa vs. control	Arginine	+		C6H14N4O2	ODKSFYDXXFIFQN-BYPYZUCNSA-N	N[C@@H](CCCNC(N)=N)C(O)=O	6322	C00062	HMDB0000517
Tissue	Tu et al., 2021 doi: 10.1007/s11306-021-01819-x	HG-BCa vs. control	7-Aminomethyl-7-carbaguanine	+		C7H9N5O	MEYMBLGOKYDGLZ-UHFFFAOYSA-N	NCC1=CNC2=C1C(=O)NC(N)=N2	171	C16675	HMDB0011690
Tissue	Tu et al., 2021 doi: 10.1007/s11306-021-01819-x	HG-BCa vs. control	Beta-Carboline	+		C11H8N2	AIFRHYZBTHREPW-UHFFFAOYSA-N	N1C2=CC=CC=C2C2=CC=NC=C12	64961	C20157	HMDB0012897
Tissue	Tu et al., 2021 doi: 10.1007/s11306-021-01819-x	HG-BCa vs. control	Acetylspermidine	+
Tissue	Tu et al., 2021 doi: 10.1007/s11306-021-01819-x	HG-BCa vs. control	Leucyl-Glycine	+		C8H16N2O3	LESXFEZIFXFIQR-UHFFFAOYSA-N	CC(C)CC(N)C(=O)NCC(O)=O	79070		HMDB0028929
Tissue	Tu et al., 2021 doi: 10.1007/s11306-021-01819-x	HG-BCa vs. control	4-Methoxy-3H-imidazo[2,1-b]purine	+
Tissue	Tu et al., 2021 doi: 10.1007/s11306-021-01819-x	HG-BCa vs. control	Carbendazim	+		C9H9N3O2	TWFZGCMQGLPBSX-UHFFFAOYSA-N	COC(=O)NC1=NC2=CC=CC=C2N1	25429	C10897	HMDB0031769
Tissue	Tu et al., 2021 doi: 10.1007/s11306-021-01819-x	HG-BCa vs. control	Spermine	+		C10H26N4	PFNFFQXMRSDOHW-UHFFFAOYSA-N	NCCCNCCCCNCCCN	1103	C00750	HMDB0001256
Tissue	Tu et al., 2021 doi: 10.1007/s11306-021-01819-x	HG-BCa vs. control	1-Isothiocyanato-7-(methylthio)heptane	+		C9H17NS2	LDIRGNDMTOGVRB-UHFFFAOYSA-N	CSCCCCCCCN=C=S	10125146		HMDB0038440
Tissue	Tu et al., 2021 doi: 10.1007/s11306-021-01819-x	HG-BCa vs. control	Kynurenic acid	+		C10H7NO3	HCZHHEIFKROPDY-UHFFFAOYSA-N	OC(=O)C1=CC(=O)C2=CC=CC=C2N1	3845	C01717	HMDB0000715
Tissue	Tu et al., 2021 doi: 10.1007/s11306-021-01819-x	HG-BCa vs. control	Isoniazid pyruvate	+		C9H9N3O3	ZGGPNDKKJIWQJU-IZZDOVSWSA-N	C\C(=N/NC(=O)C1=CC=NC=C1)C(O)=O	5359563	C16624	HMDB0060664
Tissue	Tu et al., 2021 doi: 10.1007/s11306-021-01819-x	HG-BCa vs. control	2,6-Diisopropylnaphthalene	+		C16H20	GWLLTEXUIOFAFE-UHFFFAOYSA-N	[H]C1=C([H])C(=C([H])C2=C1C([H])=C(C([H])=C2[H])C([H])(C([H])([H])[H])C([H])([H])[H])C([H])(C([H])([H])[H])C([H])([H])[H]	32241		HMDB0059902
Tissue	Tu et al., 2021 doi: 10.1007/s11306-021-01819-x	HG-BCa vs. control	Kinetin	+		C10H9N5O	QANMHLXAZMSUEX-UHFFFAOYSA-N	C(NC1=NC=NC2=C1NC=N2)C1=CC=CO1	3830	C08272	HMDB0012245
Tissue	Tu et al., 2021 doi: 10.1007/s11306-021-01819-x	HG-BCa vs. control	(3E,7E)-4,8,12-Trimethyl-1,3,7,11-tridecatetraene	+		C16H26	CWLVBFJCJXHUCF-RNPYNJAESA-N	CC(C)=CCC\C(C)=C\CC\C(C)=C\C=C	6443227	C20700	HMDB0034498
Tissue	Tu et al., 2021 doi: 10.1007/s11306-021-01819-x	HG-BCa vs. control	Isoleucyl-Valine	+		C11H22N2O3	BCXBIONYYJCSDF-UHFFFAOYSA-N	CCC(C)C(N)C(=O)NC(C(C)C)C(O)=O	435949		HMDB0028920
Tissue	Tu et al., 2021 doi: 10.1007/s11306-021-01819-x	HG-BCa vs. control	6-Phenylundecane	+		C17H28	WCABIRIFXVXGQH-UHFFFAOYSA-N	CCCCCC(CCCCC)C1=CC=CC=C1	20660		HMDB0061857
Tissue	Tu et al., 2021 doi: 10.1007/s11306-021-01819-x	HG-BCa vs. control	Hirsutin	+		C10H19NOS2	BCRXKWOQVFKZAG-UHFFFAOYSA-N	CS(=O)CCCCCCCCN=C=S	9794659		HMDB0035923
Tissue	Tu et al., 2021 doi: 10.1007/s11306-021-01819-x	HG-BCa vs. control	Hexadecenal	+		C16H30O	KLJFYXOVGVXZKT-CCEZHUSRSA-N	CCCCCCCCCCCCC\C=C\C=O	5280541	C06123	HMDB0060482
Tissue	Tu et al., 2021 doi: 10.1007/s11306-021-01819-x	HG-BCa vs. control	6,7-Dimethyl-1-(4-methylpentyl)naphthalene	+
Tissue	Tu et al., 2021 doi: 10.1007/s11306-021-01819-x	HG-BCa vs. control	Leucyl-Leucine	+		C12H24N2O3	LCPYQJIKPJDLLB-UHFFFAOYSA-N	CC(C)CC(N)C(O)=NC(CC(C)C)C(O)=O	94244	C11332	HMDB0254039
Tissue	Tu et al., 2021 doi: 10.1007/s11306-021-01819-x	HG-BCa vs. control	Ethyl-hexyl-1,2,3,4-tetrahydronaphthalene	+
Tissue	Tu et al., 2021 doi: 10.1007/s11306-021-01819-x	HG-BCa vs. control	Estrane	+		C18H30	GRXPVLPQNMUNNX-UHFFFAOYSA-N	CC12CCCC1C1CCC3CCCCC3C1CC2	12313694		HMDB0251974
Tissue	Tu et al., 2021 doi: 10.1007/s11306-021-01819-x	HG-BCa vs. control	S-Acetyldihydrolipoamide	+		C10H19NO2S2	ARGXEXVCHMNAQU-UHFFFAOYSA-N	CC(=O)SC(CCS)CCCCC(N)=O	1076	C01136	HMDB0001526
Tissue	Tu et al., 2021 doi: 10.1007/s11306-021-01819-x	HG-BCa vs. control	2-Ethoxy-3-nitro-1,6-naphthyridin-4-amine	+
Tissue	Tu et al., 2021 doi: 10.1007/s11306-021-01819-x	HG-BCa vs. control	Octadecatrienal	+
Tissue	Tu et al., 2021 doi: 10.1007/s11306-021-01819-x	HG-BCa vs. control	Tetradecadienyl cyclobutanone	+
Tissue	Tu et al., 2021 doi: 10.1007/s11306-021-01819-x	HG-BCa vs. control	(Â±)-(Z)-2-(5-Tetradecenyl)cyclobutanone	+
Tissue	Tu et al., 2021 doi: 10.1007/s11306-021-01819-x	HG-BCa vs. control	Anhydroretinol	+		C20H28	FWNRILWHNGFAIN-OYUWDNMLSA-N	[H]/C(=C(/[H])\C(\C)=C(/[H])\C(\[H])=C1\C(C)=CCCC1(C)C)/C(/[H])=C(\C)C=C	5287678		HMDB0062447
Tissue	Tu et al., 2021 doi: 10.1007/s11306-021-01819-x	HG-BCa vs. control	Carotamine	+		C14H13N3O3	GGUOSFAJMKBDFW-UHFFFAOYSA-N	NC1=CC=C(C=C1)C(=O)NC1=CC=C(C(O)=O)C(N)=C1	131752767		HMDB0039955
Tissue	Tu et al., 2021 doi: 10.1007/s11306-021-01819-x	HG-BCa vs. control	FA 18:2	+
Tissue	Tu et al., 2021 doi: 10.1007/s11306-021-01819-x	HG-BCa vs. control	Oleamide	+		C18H35NO	FATBGEAMYMYZAF-KTKRTIGZSA-N	CCCCCCCC\C=C/CCCCCCCC(N)=O	5283387	C19670	HMDB0002117
Tissue	Tu et al., 2021 doi: 10.1007/s11306-021-01819-x	HG-BCa vs. control	Cardanoldiene	+		C21H32O	FAYVLNWNMNHXGA-AOSYACOCSA-N	CCC\C=C\C\C=C\CCCCCCCC1=CC=CC(O)=C1	5356113		HMDB0029816
Tissue	Tu et al., 2021 doi: 10.1007/s11306-021-01819-x	HG-BCa vs. control	Stearic acid	+	FA 18:0	C18H36O2	QIQXTHQIDYTFRH-UHFFFAOYSA-N	C(CCCCCCCC)CCCCCCCCC(=O)O	5281	C01530	HMDB0000827
Tissue	Tu et al., 2021 doi: 10.1007/s11306-021-01819-x	HG-BCa vs. control	Vitamin A	+		C20H30O	FPIPGXGPPPQFEQ-OVSJKPMPSA-N	C\C(=C/CO)\C=C\C=C(/C)\C=C\C1=C(C)CCCC1(C)C	445354	C17276	HMDB0000305
Tissue	Tu et al., 2021 doi: 10.1007/s11306-021-01819-x	HG-BCa vs. control	Abietinol	+		C20H32O	GQRUHVMVWNKUFW-LWYYNNOASA-N	[H][C@]12CCC(=CC1=CC[C@@]1([H])[C@](C)(CO)CCC[C@]21C)C(C)C	443474	C11882	HMDB0034736
Tissue	Tu et al., 2021 doi: 10.1007/s11306-021-01819-x	HG-BCa vs. control	18-Deoxysagittarol	+		C20H34O	YBDUXZKWDIUNSG-UHFFFAOYSA-N	CC1CCC2(C)C(CCC=C2C)C1(C)CCC(C)(O)C=C	12305526		HMDB0036834
Tissue	Tu et al., 2021 doi: 10.1007/s11306-021-01819-x	HG-BCa vs. control	Methyl linoleate	+		C19H34O2	WTTJVINHCBCLGX-NQLNTKRDSA-N	CCCCC\C=C/C\C=C/CCCCCCCC(=O)OC	5284421		HMDB0034381
Tissue	Tu et al., 2021 doi: 10.1007/s11306-021-01819-x	HG-BCa vs. control	Palmitoylethanolamide	+		C18H37NO2	HXYVTAGFYLMHSO-UHFFFAOYSA-N	CCCCCCCCCCCCCCCC(=O)NCCO	4671	C16512	HMDB0002100
Tissue	Tu et al., 2021 doi: 10.1007/s11306-021-01819-x	HG-BCa vs. control	FA 20:5	+
Tissue	Tu et al., 2021 doi: 10.1007/s11306-021-01819-x	HG-BCa vs. control	Drostanolone	+		C20H32O2	IKXILDNPCZPPRV-RFMGOVQKSA-N	[H][C@@]12CC[C@H](O)[C@@]1(C)CC[C@@]1([H])[C@@]2([H])CC[C@@]2([H])CC(=O)[C@H](C)C[C@]12C	6011	C14605	HMDB0014996
Tissue	Tu et al., 2021 doi: 10.1007/s11306-021-01819-x	HG-BCa vs. control	FA 20:3	+
Tissue	Tu et al., 2021 doi: 10.1007/s11306-021-01819-x	HG-BCa vs. control	2-Hydroxysterculic acid	+
Tissue	Tu et al., 2021 doi: 10.1007/s11306-021-01819-x	HG-BCa vs. control	Taxiphyllin	+		C14H17NO7	NVLTYOJHPBMILU-UHFFFAOYSA-N	OCC1OC(OC(C#N)C2=CC=C(O)C=C2)C(O)C(O)C1O	4475719	C01855	HMDB0030704
Tissue	Tu et al., 2021 doi: 10.1007/s11306-021-01819-x	HG-BCa vs. control	Methyl ricinoleate	+
Tissue	Tu et al., 2021 doi: 10.1007/s11306-021-01819-x	HG-BCa vs. control	Epimetendiol	+		C21H34O2	NZDUEHZAWOAARB-BWTDTTKRSA-N	[H][C@@]12CC[C@@](C)(O)[C@@]1(C)CC[C@@]1([H])[C@@]2([H])CC[C@]2(C)C[C@H](O)C=C[C@]12C	53477798		HMDB0006012
Tissue	Tu et al., 2021 doi: 10.1007/s11306-021-01819-x	HG-BCa vs. control	Pregnanediol	+		C21H36O2	YWYQTGBBEZQBGO-BERLURQNSA-N	[H][C@@]1(CC[C@@]2([H])[C@]3([H])CC[C@]4([H])C[C@H](O)CC[C@]4(C)[C@@]3([H])CC[C@]12C)[C@H](C)O	219833	C05484	HMDB0004025
Tissue	Tu et al., 2021 doi: 10.1007/s11306-021-01819-x	HG-BCa vs. control	Alpha-Linolenoyl ethanolamide	+		C20H35NO2	HBJXRRXWHSHZPU-PDBXOOCHSA-N	CC\C=C/C\C=C/C\C=C/CCCCCCCC(=O)NCCO	5283449	C13828	HMDB0013624
Tissue	Tu et al., 2021 doi: 10.1007/s11306-021-01819-x	HG-BCa vs. control	3-Pentadecylphenol	+		C21H36O	PTFIPECGHSYQNR-UHFFFAOYSA-N	CCCCCCCCCCCCCCCC1=CC(O)=CC=C1	68146		HMDB0033872
Tissue	Tu et al., 2021 doi: 10.1007/s11306-021-01819-x	HG-BCa vs. control	Linoleoyl ethanolamide	+		C20H37NO2	KQXDGUVSAAQARU-HZJYTTRNSA-N	CCCCC\C=C/C\C=C/CCCCCCCC(=O)NCCO	5283446		HMDB0012252
Tissue	Tu et al., 2021 doi: 10.1007/s11306-021-01819-x	HG-BCa vs. control	N-Oleoylethanolamine	+
Tissue	Tu et al., 2021 doi: 10.1007/s11306-021-01819-x	HG-BCa vs. control	FA 22:6	+
Tissue	Tu et al., 2021 doi: 10.1007/s11306-021-01819-x	HG-BCa vs. control	MG 16:1	+
Tissue	Tu et al., 2021 doi: 10.1007/s11306-021-01819-x	HG-BCa vs. control	FA 22:5	+
Tissue	Tu et al., 2021 doi: 10.1007/s11306-021-01819-x	HG-BCa vs. control	MG 16:0	+
Tissue	Tu et al., 2021 doi: 10.1007/s11306-021-01819-x	HG-BCa vs. control	FA 22:4	+
Tissue	Tu et al., 2021 doi: 10.1007/s11306-021-01819-x	HG-BCa vs. control	Bolasterone	+		C21H32O2	IVFYLRMMHVYGJH-VLOLGRDOSA-N	C1[C@]2(C)[C@@]3([H])CC[C@]4(C)[C@@](C)(O)CC[C@@]4([H])[C@]3([H])[C@H](C)CC2=CC(=O)C1	102146	C14475	HMDB0006048
Tissue	Tu et al., 2021 doi: 10.1007/s11306-021-01819-x	HG-BCa vs. control	Pregnanetriol	+		C21H36O3	SCPADBBISMMJAW-HWPIAJDMSA-N	[H][C@@]12CC[C@](O)(C(C)O)[C@@]1(C)CC[C@@]1([H])[C@@]2([H])CC[C@]2([H])C[C@H](O)CC[C@]12C	3032833		HMDB0006070
Tissue	Tu et al., 2021 doi: 10.1007/s11306-021-01819-x	HG-BCa vs. control	Polyoxyethylene (600) monoricinoleate	+		C21H40O3	SFPNSCZLRJDTGT-SDNWHVSQSA-N	CCCCCCC(O)C\C=C\CCCCCCCC(=O)OCCC	22321485		HMDB0032476
Tissue	Tu et al., 2021 doi: 10.1007/s11306-021-01819-x	HG-BCa vs. control	Pipercitine	+		C23H43NO	PPSREOHNKFETQU-LVZFUZTISA-N	CCCCCCCCCCCCCCC\C=C\C(=O)N1CCCCC1	12575258		HMDB0039937
Tissue	Tu et al., 2021 doi: 10.1007/s11306-021-01819-x	HG-BCa vs. control	24-nor-cholest-5,22E-dien-3beta-ol	+
Tissue	Tu et al., 2021 doi: 10.1007/s11306-021-01819-x	HG-BCa vs. control	MG 18:2	+
Tissue	Tu et al., 2021 doi: 10.1007/s11306-021-01819-x	HG-BCa vs. control	MG 18:1	+
Tissue	Tu et al., 2021 doi: 10.1007/s11306-021-01819-x	HG-BCa vs. control	3a,7a,12a-Trihydroxy-24-nor-5ß-cholan-23-al	+
Tissue	Tu et al., 2021 doi: 10.1007/s11306-021-01819-x	HG-BCa vs. control	24-Nor-5ß-cholane-3a,7a,12a,23-tetrol	+
Tissue	Tu et al., 2021 doi: 10.1007/s11306-021-01819-x	HG-BCa vs. control	Cholesterol	+		C27H46O	HVYWMOMLDIMFJA-DPAQBDIFSA-N	[H][C@@]1(CC[C@@]2([H])[C@]3([H])CC=C4C[C@@H](O)CC[C@]4(C)[C@@]3([H])CC[C@]12C)[C@H](C)CCCC(C)C	5997	C00187	HMDB0000067
Tissue	Tu et al., 2021 doi: 10.1007/s11306-021-01819-x	HG-BCa vs. control	MG 18:2	+
Tissue	Tu et al., 2021 doi: 10.1007/s11306-021-01819-x	HG-BCa vs. control	3-hydroxytridecanoyl carnitine	+		C20H39NO5	DOFFCMLMRQLXPK-UHFFFAOYSA-N	CCCCCCCCCCC(O)CC(=O)OC(CC([O-])=O)C[N+](C)(C)C	131770392		HMDB0061639
Tissue	Tu et al., 2021 doi: 10.1007/s11306-021-01819-x	HG-BCa vs. control	MG 18:1	+
Tissue	Tu et al., 2021 doi: 10.1007/s11306-021-01819-x	HG-BCa vs. control	MG 20:4	+
Tissue	Tu et al., 2021 doi: 10.1007/s11306-021-01819-x	HG-BCa vs. control	MG 20:3	+
Tissue	Tu et al., 2021 doi: 10.1007/s11306-021-01819-x	HG-BCa vs. control	9-Hexadecenoylcarnitine	+		C23H43NO4	JFAGPSOZZSTLRF-KUFMOJEASA-N	CCCCCC\C=C/CCCCCCCC(=O)O[C@H](CC([O-])=O)C[N+](C)(C)C	NA	NA	HMDB0013207
Tissue	Tu et al., 2021 doi: 10.1007/s11306-021-01819-x	HG-BCa vs. control	L-Palmitoylcarnitine	+		C23H45NO4	XOMRRQXKHMYMOC-NRFANRHFSA-N	[H][C@](CC([O-])=O)(C[N+](C)(C)C)OC(=O)CCCCCCCCCCCCCCC	16902		HMDB0240774
Tissue	Tu et al., 2021 doi: 10.1007/s11306-021-01819-x	HG-BCa vs. control	MG 22:5	+
Tissue	Tu et al., 2021 doi: 10.1007/s11306-021-01819-x	HG-BCa vs. control	MG 22:4	+
Tissue	Tu et al., 2021 doi: 10.1007/s11306-021-01819-x	HG-BCa vs. control	MG 22:4	+
Tissue	Tu et al., 2021 doi: 10.1007/s11306-021-01819-x	HG-BCa vs. control	CPA 18:1	+
Tissue	Tu et al., 2021 doi: 10.1007/s11306-021-01819-x	HG-BCa vs. control	PE(P-16:0)	+		C21H44NO6P	QYTPGOPLNFESQC-NUTQULCTSA-N	[C@](COP(=O)(O)OCCN)([H])(O)CO/C=C\CCCCCCCCCCCCCC	42607469		HMDB0011152
Tissue	Tu et al., 2021 doi: 10.1007/s11306-021-01819-x	HG-BCa vs. control	Lyso PC 14:0	+
Tissue	Tu et al., 2021 doi: 10.1007/s11306-021-01819-x	HG-BCa vs. control	1alpha,23(S),25-trihydroxyvitamin D3	+		C27H44O4	NHRGJVVEKNHIIE-KWJCNBFNSA-N	[H]\C(\C(\[H])=C1/CCC[C@@]2(C)[C@@]1([H])CC[C@]2([H])[C@]([H])(C)C[C@]([H])(O)CC(C)(C)O)=C1/C[C@@]([H])(O)C[C@]([H])(O)C1=C	9547450		HMDB0062686
Tissue	Tu et al., 2021 doi: 10.1007/s11306-021-01819-x	HG-BCa vs. control	Lyso PE 18:1	+
Tissue	Tu et al., 2021 doi: 10.1007/s11306-021-01819-x	HG-BCa vs. control	Lyso PE 18:0	+		C23H48NO7P	KIHAGWUUUHJRMS-JOCHJYFZSA-N	C(OP(OCCN)(O)=O)[C@]([H])(OC(=O)CCCCCCCCCCCCCCCCC)CO	53480667		HMDB0011129
Tissue	Tu et al., 2021 doi: 10.1007/s11306-021-01819-x	HG-BCa vs. control	PC 16:1	+
Tissue	Tu et al., 2021 doi: 10.1007/s11306-021-01819-x	HG-BCa vs. control	PC 16:0	+
Tissue	Tu et al., 2021 doi: 10.1007/s11306-021-01819-x	HG-BCa vs. control	Lyso PE 18:1	+
Tissue	Tu et al., 2021 doi: 10.1007/s11306-021-01819-x	HG-BCa vs. control	Lyso PE 18:0	+		C23H48NO7P	BBYWOYAFBUOUFP-JOCHJYFZSA-N	[C@](COP(=O)(O)OCCN)([H])(O)COC(CCCCCCCCCCCCCCCCC)=O	9547068		HMDB0011130
Tissue	Tu et al., 2021 doi: 10.1007/s11306-021-01819-x	HG-BCa vs. control	PE 20:2	+
Tissue	Tu et al., 2021 doi: 10.1007/s11306-021-01819-x	HG-BCa vs. control	PE 20:1	+
Tissue	Tu et al., 2021 doi: 10.1007/s11306-021-01819-x	HG-BCa vs. control	PE 20:0	+		C25H50NO8P	KKOSJVWUOHEQKA-HSZRJFAPSA-N	[C@](COP(=O)(O)OCCN)([H])(OC(CCCCCCCCC)=O)COC(CCCCCCCCC)=O	9546803
Tissue	Tu et al., 2021 doi: 10.1007/s11306-021-01819-x	HG-BCa vs. control	Lyso PC 16:0	+
Tissue	Tu et al., 2021 doi: 10.1007/s11306-021-01819-x	HG-BCa vs. control	Lyso PC 18:2	+
Tissue	Tu et al., 2021 doi: 10.1007/s11306-021-01819-x	HG-BCa vs. control	Lyso PC 18:1	+
Tissue	Tu et al., 2021 doi: 10.1007/s11306-021-01819-x	HG-BCa vs. control	Lyso PC 18:0	+
Tissue	Tu et al., 2021 doi: 10.1007/s11306-021-01819-x	HG-BCa vs. control	Lyso PS 18:0	+		C24H48NO9P	ZPDQFUYPBVXUKS-YADHBBJMSA-N	C(O)(=O)[C@@]([H])(N)COP(OC[C@]([H])(O)COC(CCCCCCCCCCCCCCCCC)=O)(=O)O	42607474
Tissue	Tu et al., 2021 doi: 10.1007/s11306-021-01819-x	HG-BCa vs. control	Lyso PC 18:1	+
Tissue	Tu et al., 2021 doi: 10.1007/s11306-021-01819-x	HG-BCa vs. control	Cohibin A	+		C35H64O4	GFUJWCRMULHYHE-QOCHGBHMSA-N	CCCCCCCCCCCC\C=C/CCC(O)C(O)CCCCCCCCCCCCC1=CC(C)OC1=O	131751147		HMDB0031168
Tissue	Tu et al., 2021 doi: 10.1007/s11306-021-01819-x	HG-BCa vs. control	PC 19:1	+
Tissue	Tu et al., 2021 doi: 10.1007/s11306-021-01819-x	HG-BCa vs. control	Artemoin	+
Tissue	Tu et al., 2021 doi: 10.1007/s11306-021-01819-x	HG-BCa vs. control	PC 20:2	+
Tissue	Tu et al., 2021 doi: 10.1007/s11306-021-01819-x	HG-BCa vs. control	PC 20:1	+
Tissue	Tu et al., 2021 doi: 10.1007/s11306-021-01819-x	HG-BCa vs. control	Montecristin	+		C37H66O4	ULFROYYCMRNCTL-ACNZRUBCSA-N	CCCCCCCCCCCC\C=C/CC\C=C/CCC(O)C(O)CCCCCCCCCCC1=CC(C)OC1=O	131750907		HMDB0029795
Tissue	Tu et al., 2021 doi: 10.1007/s11306-021-01819-x	HG-BCa vs. control	Cohibin C	+		C37H68O4	HVFRQLAWDLEDRL-FLFQWRMESA-N	CCCCCCCCCCCC\C=C/CCC(O)C(O)CCCCCCCCCCCCCCC1=CC(C)OC1=O	131751737		HMDB0035397
Tissue	Tu et al., 2021 doi: 10.1007/s11306-021-01819-x	HG-BCa vs. control	dolichyl-4-D-xylosyl phosphate	+
Tissue	Tu et al., 2021 doi: 10.1007/s11306-021-01819-x	HG-BCa vs. control	DG 36:3	+
Tissue	Tu et al., 2021 doi: 10.1007/s11306-021-01819-x	HG-BCa vs. control	DG 36:2	+
Tissue	Tu et al., 2021 doi: 10.1007/s11306-021-01819-x	HG-BCa vs. control	Lys Gln Arg Arg	+
Tissue	Tu et al., 2021 doi: 10.1007/s11306-021-01819-x	HG-BCa vs. control	DG 34:2	+
Tissue	Tu et al., 2021 doi: 10.1007/s11306-021-01819-x	HG-BCa vs. control	DG 34:1	+
Tissue	Tu et al., 2021 doi: 10.1007/s11306-021-01819-x	HG-BCa vs. control	DG 38:3	+
Tissue	Tu et al., 2021 doi: 10.1007/s11306-021-01819-x	HG-BCa vs. control	PA 30:4	+
Tissue	Tu et al., 2021 doi: 10.1007/s11306-021-01819-x	HG-BCa vs. control	PE 28:2	+
Tissue	Tu et al., 2021 doi: 10.1007/s11306-021-01819-x	HG-BCa vs. control	DG 36:3	+
Tissue	Tu et al., 2021 doi: 10.1007/s11306-021-01819-x	HG-BCa vs. control	DG 36:2	+
Tissue	Tu et al., 2021 doi: 10.1007/s11306-021-01819-x	HG-BCa vs. control	PA 31:4	+
Tissue	Tu et al., 2021 doi: 10.1007/s11306-021-01819-x	HG-BCa vs. control	DG 37:2	+
Tissue	Tu et al., 2021 doi: 10.1007/s11306-021-01819-x	HG-BCa vs. control	PE 30:0	+
Tissue	Tu et al., 2021 doi: 10.1007/s11306-021-01819-x	HG-BCa vs. control	DG 38:3	+
Tissue	Tu et al., 2021 doi: 10.1007/s11306-021-01819-x	HG-BCa vs. control	DG 38:2	+
Tissue	Tu et al., 2021 doi: 10.1007/s11306-021-01819-x	HG-BCa vs. control	PE 32:2	+
Tissue	Tu et al., 2021 doi: 10.1007/s11306-021-01819-x	HG-BCa vs. control	PE 32:1	+
Tissue	Tu et al., 2021 doi: 10.1007/s11306-021-01819-x	HG-BCa vs. control	DG 40:4	+
Tissue	Tu et al., 2021 doi: 10.1007/s11306-021-01819-x	HG-BCa vs. control	PC 30:2	+
Tissue	Tu et al., 2021 doi: 10.1007/s11306-021-01819-x	HG-BCa vs. control	PE(P-34:1)	+
Tissue	Tu et al., 2021 doi: 10.1007/s11306-021-01819-x	HG-BCa vs. control	PC 30:1	+
Tissue	Tu et al., 2021 doi: 10.1007/s11306-021-01819-x	HG-BCa vs. control	PE(O-34:1)	+
Tissue	Tu et al., 2021 doi: 10.1007/s11306-021-01819-x	HG-BCa vs. control	PC 30:0	+
Tissue	Tu et al., 2021 doi: 10.1007/s11306-021-01819-x	HG-BCa vs. control	PE 34:3	+
Tissue	Tu et al., 2021 doi: 10.1007/s11306-021-01819-x	HG-BCa vs. control	PE 34:2	+
Tissue	Tu et al., 2021 doi: 10.1007/s11306-021-01819-x	HG-BCa vs. control	PC(P-32:1)	+
Tissue	Tu et al., 2021 doi: 10.1007/s11306-021-01819-x	HG-BCa vs. control	PE 34:1	+
Tissue	Tu et al., 2021 doi: 10.1007/s11306-021-01819-x	HG-BCa vs. control	PC(O-32:1)	+
Tissue	Tu et al., 2021 doi: 10.1007/s11306-021-01819-x	HG-BCa vs. control	PE 34:0	+
Tissue	Tu et al., 2021 doi: 10.1007/s11306-021-01819-x	HG-BCa vs. control	PC(O-32:0)	+
Tissue	Tu et al., 2021 doi: 10.1007/s11306-021-01819-x	HG-BCa vs. control	PE(P-36:3)	+
Tissue	Tu et al., 2021 doi: 10.1007/s11306-021-01819-x	HG-BCa vs. control	PC 32:3	+
Tissue	Tu et al., 2021 doi: 10.1007/s11306-021-01819-x	HG-BCa vs. control	DG 32:2	+
Tissue	Tu et al., 2021 doi: 10.1007/s11306-021-01819-x	HG-BCa vs. control	PE(P-36:1)	+
Tissue	Tu et al., 2021 doi: 10.1007/s11306-021-01819-x	HG-BCa vs. control	PC 32:1	+
Tissue	Tu et al., 2021 doi: 10.1007/s11306-021-01819-x	HG-BCa vs. control	DG 44:11	+
Tissue	Tu et al., 2021 doi: 10.1007/s11306-021-01819-x	HG-BCa vs. control	PC 32:0	+
Tissue	Tu et al., 2021 doi: 10.1007/s11306-021-01819-x	HG-BCa vs. control	DG 44:10	+
Tissue	Tu et al., 2021 doi: 10.1007/s11306-021-01819-x	HG-BCa vs. control	PE 36:5	+
Tissue	Tu et al., 2021 doi: 10.1007/s11306-021-01819-x	HG-BCa vs. control	PC(P-34:4)	+		C42H76NO7P	DFANIYFZNIJQEP-FAVOOIQCSA-N	[C@](COP(=O)([O-])OCC[N+](C)(C)C)([H])(OC(CCCC/C=C\C/C=C\C/C=C\C/C=C\CC)=O)CO/C=C\CCCCCCCCCCCCCC	52923896		HMDB0011214
Tissue	Tu et al., 2021 doi: 10.1007/s11306-021-01819-x	HG-BCa vs. control	PC(P-34:3)	+
Tissue	Tu et al., 2021 doi: 10.1007/s11306-021-01819-x	HG-BCa vs. control	PE 36:3	+
Tissue	Tu et al., 2021 doi: 10.1007/s11306-021-01819-x	HG-BCa vs. control	PE 36:2	+
Tissue	Tu et al., 2021 doi: 10.1007/s11306-021-01819-x	HG-BCa vs. control	PC(P-34:1)	+
Tissue	Tu et al., 2021 doi: 10.1007/s11306-021-01819-x	HG-BCa vs. control	PS 34:0	+
Tissue	Tu et al., 2021 doi: 10.1007/s11306-021-01819-x	HG-BCa vs. control	PE 36:1	+
Tissue	Tu et al., 2021 doi: 10.1007/s11306-021-01819-x	HG-BCa vs. control	PC(P-34:0)	+
Tissue	Tu et al., 2021 doi: 10.1007/s11306-021-01819-x	HG-BCa vs. control	PE(P-38:6)	+		C43H74NO7P	WVGALBKSWOUIEZ-XNHMFJFDSA-N	[C@](COP(=O)(O)OCCN)([H])(OC(CC/C=C\C/C=C\C/C=C\C/C=C\C/C=C\C/C=C\CC)=O)CO/C=C\CCCCCCCCCCCCCC	5283497		HMDB0005780
Tissue	Tu et al., 2021 doi: 10.1007/s11306-021-01819-x	HG-BCa vs. control	PS(O-34:1)	+
Tissue	Tu et al., 2021 doi: 10.1007/s11306-021-01819-x	HG-BCa vs. control	PE 36:0	+
Tissue	Tu et al., 2021 doi: 10.1007/s11306-021-01819-x	HG-BCa vs. control	PC 34:4	+
Tissue	Tu et al., 2021 doi: 10.1007/s11306-021-01819-x	HG-BCa vs. control	PE(P-38:3)	+
Tissue	Tu et al., 2021 doi: 10.1007/s11306-021-01819-x	HG-BCa vs. control	PC 34:3	+
Tissue	Tu et al., 2021 doi: 10.1007/s11306-021-01819-x	HG-BCa vs. control	PC 34:2	+
Tissue	Tu et al., 2021 doi: 10.1007/s11306-021-01819-x	HG-BCa vs. control	PC 34:1	+
Tissue	Tu et al., 2021 doi: 10.1007/s11306-021-01819-x	HG-BCa vs. control	PE 38:6	+
Tissue	Tu et al., 2021 doi: 10.1007/s11306-021-01819-x	HG-BCa vs. control	PC(P-1-36:4)	+
Tissue	Tu et al., 2021 doi: 10.1007/s11306-021-01819-x	HG-BCa vs. control	PC(P-36:3)	+
Tissue	Tu et al., 2021 doi: 10.1007/s11306-021-01819-x	HG-BCa vs. control	PE 38:3	+
Tissue	Tu et al., 2021 doi: 10.1007/s11306-021-01819-x	HG-BCa vs. control	PC(P-36:2)	+
Tissue	Tu et al., 2021 doi: 10.1007/s11306-021-01819-x	HG-BCa vs. control	PE 38:2	+
Tissue	Tu et al., 2021 doi: 10.1007/s11306-021-01819-x	HG-BCa vs. control	PS 36:0	+
Tissue	Tu et al., 2021 doi: 10.1007/s11306-021-01819-x	HG-BCa vs. control	PE 38:1	+
Tissue	Tu et al., 2021 doi: 10.1007/s11306-021-01819-x	HG-BCa vs. control	PC 36:3	+
Tissue	Tu et al., 2021 doi: 10.1007/s11306-021-01819-x	HG-BCa vs. control	PC 36:2	+
Tissue	Tu et al., 2021 doi: 10.1007/s11306-021-01819-x	HG-BCa vs. control	PC 36:1	+
Tissue	Tu et al., 2021 doi: 10.1007/s11306-021-01819-x	HG-BCa vs. control	PE 40:7	+
Tissue	Tu et al., 2021 doi: 10.1007/s11306-021-01819-x	HG-BCa vs. control	PE 40:3	+
Tissue	Tu et al., 2021 doi: 10.1007/s11306-021-01819-x	HG-BCa vs. control	PS(P-38:2)	+
Tissue	Tu et al., 2021 doi: 10.1007/s11306-021-01819-x	HG-BCa vs. control	PE 40:2	+
Tissue	Tu et al., 2021 doi: 10.1007/s11306-021-01819-x	HG-BCa vs. control	PC 38:7	+
Tissue	Tu et al., 2021 doi: 10.1007/s11306-021-01819-x	HG-BCa vs. control	PI-Cer(t-36:0)	+
Tissue	Tu et al., 2021 doi: 10.1007/s11306-021-01819-x	HG-BCa vs. control	PC 38:3	+
Tissue	Tu et al., 2021 doi: 10.1007/s11306-021-01819-x	HG-BCa vs. control	PC 38:2	+
Tissue	Tu et al., 2021 doi: 10.1007/s11306-021-01819-x	HG-BCa vs. control	PE 42:4	+
Tissue	Tu et al., 2021 doi: 10.1007/s11306-021-01819-x	HG-BCa vs. control	TG 48:0	+
Tissue	Tu et al., 2021 doi: 10.1007/s11306-021-01819-x	HG-BCa vs. control	PC 40:8	+
Tissue	Tu et al., 2021 doi: 10.1007/s11306-021-01819-x	HG-BCa vs. control	PC 40:7	+
Tissue	Tu et al., 2021 doi: 10.1007/s11306-021-01819-x	HG-BCa vs. control	PC 40:4	+
Tissue	Tu et al., 2021 doi: 10.1007/s11306-021-01819-x	HG-BCa vs. control	TG 50:1	+
Tissue	Tu et al., 2021 doi: 10.1007/s11306-021-01819-x	HG-BCa vs. control	TG 55:2	+
Tissue	Tu et al., 2021 doi: 10.1007/s11306-021-01819-x	HG-BCa vs. control	N-Methylglutamic acid	-		C6H11NO4	XLBVNMSMFQMKEY-BYPYZUCNSA-N	[H][C@@](CCC(O)=O)(NC)C(O)=O	439377	C01046	HMDB0062660
Tissue	Tu et al., 2021 doi: 10.1007/s11306-021-01819-x	HG-BCa vs. control	Methamphetamine	-		C10H15N	MYWUZJCMWCOHBA-VIFPVBQESA-N	CN[C@@H](C)CC1=CC=CC=C1	10836	C07164	HMDB0015517
Tissue	Tu et al., 2021 doi: 10.1007/s11306-021-01819-x	HG-BCa vs. control	2,3-Diethyl-5-methylpyrazine	-		C9H14N2	PSINWXIDJYEXLO-UHFFFAOYSA-N	CCC1=C(CC)N=C(C)C=N1	28905		HMDB0041345
Tissue	Tu et al., 2021 doi: 10.1007/s11306-021-01819-x	HG-BCa vs. control	Chondroitin sulfate E	-
Tissue	Tu et al., 2021 doi: 10.1007/s11306-021-01819-x	HG-BCa vs. control	Undecadiene	-
Tissue	Tu et al., 2021 doi: 10.1007/s11306-021-01819-x	HG-BCa vs. control	3-Hydroxyanthranilic acid	-		C7H7NO3	WJXSWCUQABXPFS-UHFFFAOYSA-N	NC1=C(O)C=CC=C1C(O)=O	86	C00632	HMDB0001476
Tissue	Tu et al., 2021 doi: 10.1007/s11306-021-01819-x	HG-BCa vs. control	N-Acetylhistamine	-		C7H11N3O	XJWPISBUKWZALE-UHFFFAOYSA-N	CC(=O)NCCC1=CN=CN1	69602	C05135	HMDB0013253
Tissue	Tu et al., 2021 doi: 10.1007/s11306-021-01819-x	HG-BCa vs. control	Dodecadiene	-
Tissue	Tu et al., 2021 doi: 10.1007/s11306-021-01819-x	HG-BCa vs. control	(2R)-3-[(Pyrazin-2-yl)oxy]propane-1,2-diol	-
Tissue	Tu et al., 2021 doi: 10.1007/s11306-021-01819-x	HG-BCa vs. control	(Cyclohexylmethyl)pyrazine	-		C11H16N2	DGJZDAIWCSVZBI-UHFFFAOYSA-N	C(C1CCCCC1)C1=CN=CC=N1	16204532		HMDB0036175
Tissue	Tu et al., 2021 doi: 10.1007/s11306-021-01819-x	HG-BCa vs. control	Glycinexylidide	-		C10H14N2O	IXYVBZOSGGJWCW-UHFFFAOYSA-N	CC1=CC=CC(C)=C1NC(=O)CN	87833		HMDB0060679
Tissue	Tu et al., 2021 doi: 10.1007/s11306-021-01819-x	HG-BCa vs. control	Acetylisoniazid	-		C8H9N3O2	CVBGNAKQQUWBQV-UHFFFAOYSA-N	CC(O)=NNC(=O)C1=CC=NC=C1	71602	C07585	HMDB0041821
Tissue	Tu et al., 2021 doi: 10.1007/s11306-021-01819-x	HG-BCa vs. control	3-Hydroxykynurenamine	-		C9H12N2O2	ODOPEICAGBYCFH-UHFFFAOYSA-N	NCCC(=O)C1=C(N)C(O)=CC=C1	440736	C05636	HMDB0060281
Tissue	Tu et al., 2021 doi: 10.1007/s11306-021-01819-x	HG-BCa vs. control	1,5-Tridecadiene	-
Tissue	Tu et al., 2021 doi: 10.1007/s11306-021-01819-x	HG-BCa vs. control	Dimethyltryptamine	-		C12H16N2	DMULVCHRPCFFGV-UHFFFAOYSA-N	CN(C)CCC1=CNC2=CC=CC=C12	6089	C08302	HMDB0005973
Tissue	Tu et al., 2021 doi: 10.1007/s11306-021-01819-x	HG-BCa vs. control	Quinoline, 1,2,3,4-tetrahydro-1-methyl-2-propyl-	-
Tissue	Tu et al., 2021 doi: 10.1007/s11306-021-01819-x	HG-BCa vs. control	Benzenamine, N,N-dimethyl-3-(1-pyrrolidinyl)-	-
Tissue	Tu et al., 2021 doi: 10.1007/s11306-021-01819-x	HG-BCa vs. control	L-Kynurenine	-		C10H12N2O3	YGPSJZOEDVAXAB-QMMMGPOBSA-N	N[C@@H](CC(=O)C1=CC=CC=C1N)C(O)=O	161166	C00328	HMDB0000684
Tissue	Tu et al., 2021 doi: 10.1007/s11306-021-01819-x	HG-BCa vs. control	Pyridylacetylglycine	-		C9H10N2O3	CWRPZJWABUTVME-UHFFFAOYSA-N	OC(=O)CNC(=O)CC1=CC=CC=N1	22501452		HMDB0059723
Tissue	Tu et al., 2021 doi: 10.1007/s11306-021-01819-x	HG-BCa vs. control	methyl-Tridecadiene	-
Tissue	Tu et al., 2021 doi: 10.1007/s11306-021-01819-x	HG-BCa vs. control	Ribulose 5-phosphate	-		C5H11O8P	FNZLKVNUWIIPSJ-UHNVWZDZSA-N	OCC(=O)[C@H](O)[C@H](O)COP(O)(O)=O	439184	C00199	HMDB0000618
Tissue	Tu et al., 2021 doi: 10.1007/s11306-021-01819-x	HG-BCa vs. control	2-(Ethylamino)-4,5-dihydroxybenzamide	-
Tissue	Tu et al., 2021 doi: 10.1007/s11306-021-01819-x	HG-BCa vs. control	Cyclo(arginylglycyl)	-
Tissue	Tu et al., 2021 doi: 10.1007/s11306-021-01819-x	HG-BCa vs. control	2-(2-Oxopropanamido)benzamide	-
Tissue	Tu et al., 2021 doi: 10.1007/s11306-021-01819-x	HG-BCa vs. control	Cadinene	-		C15H28	FZZNNPQZDRVKLU-UHFFFAOYSA-N	CC(C)C1CCC(C)C2CCC(C)CC12	34540		HMDB0032182
Tissue	Tu et al., 2021 doi: 10.1007/s11306-021-01819-x	HG-BCa vs. control	Pentadecene	-
Tissue	Tu et al., 2021 doi: 10.1007/s11306-021-01819-x	HG-BCa vs. control	Oxitriptan	-
Tissue	Tu et al., 2021 doi: 10.1007/s11306-021-01819-x	HG-BCa vs. control	Glycyl-Phenylalanine	-		C11H14N2O3	JBCLFWXMTIKCCB-UHFFFAOYSA-N	NCC(O)=NC(CC1=CC=CC=C1)C(O)=O	97415		HMDB0028848
Tissue	Tu et al., 2021 doi: 10.1007/s11306-021-01819-x	HG-BCa vs. control	N-Methyl-N-(prop-2-en-1-yl)dodecan-1-amine	-
Tissue	Tu et al., 2021 doi: 10.1007/s11306-021-01819-x	HG-BCa vs. control	Hexadecylamine	-		C16H35N	FJLUATLTXUNBOT-UHFFFAOYSA-N	CCCCCCCCCCCCCCCCN	8926		HMDB0243891
Tissue	Tu et al., 2021 doi: 10.1007/s11306-021-01819-x	HG-BCa vs. control	4-Hydroxymephenytoin	-
Tissue	Tu et al., 2021 doi: 10.1007/s11306-021-01819-x	HG-BCa vs. control	Histidinyl-Valine	-
Tissue	Tu et al., 2021 doi: 10.1007/s11306-021-01819-x	HG-BCa vs. control	Vidarabine	-		C10H13N5O4	OIRDTQYFTABQOQ-UHTZMRCNSA-N	NC1=NC=NC2=C1N=CN2[C@@H]1O[C@H](CO)[C@@H](O)[C@@H]1O	21704	C07195	HMDB0014340
Tissue	Tu et al., 2021 doi: 10.1007/s11306-021-01819-x	HG-BCa vs. control	L-Agaritine	-		C12H17N3O4	SRSPQXBFDCGXIZ-UHFFFAOYSA-N	NC(CCC(=O)NNC1=CC=C(CO)C=C1)C(O)=O	17688		HMDB0033758
Tissue	Tu et al., 2021 doi: 10.1007/s11306-021-01819-x	HG-BCa vs. control	Tetrabutylmethylenediamine	-
Tissue	Tu et al., 2021 doi: 10.1007/s11306-021-01819-x	HG-BCa vs. control	Piscidic acid	-
Tissue	Tu et al., 2021 doi: 10.1007/s11306-021-01819-x	HG-BCa vs. control	L-Alaninamide, N-acetyl-L-phenylalanyl-	-
Tissue	Tu et al., 2021 doi: 10.1007/s11306-021-01819-x	HG-BCa vs. control	1-Dodecyl-1,2,3,4-tetrahydroquinoline	-
Tissue	Tu et al., 2021 doi: 10.1007/s11306-021-01819-x	HG-BCa vs. control	Phenylalanylglutamine	-		C14H19N3O4	KLAONOISLHWJEE-QWRGUYRKSA-N	N[C@@H](CC1=CC=CC=C1)C(=O)N[C@@H](CCC(N)=O)C(O)=O	11779156		HMDB0028993
Tissue	Tu et al., 2021 doi: 10.1007/s11306-021-01819-x	HG-BCa vs. control	4-Hexadecylaniline	-
Tissue	Tu et al., 2021 doi: 10.1007/s11306-021-01819-x	HG-BCa vs. control	2-Hexadecylpyrimidine	-
Tissue	Tu et al., 2021 doi: 10.1007/s11306-021-01819-x	HG-BCa vs. control	1-O-b-D-glucopyranosyl-1,3-octanediol	-		C14H28O7	PDTNYXYWXDHHEM-UHFFFAOYSA-N	CCCCCC(O)CCOC1OC(CO)C(O)C(O)C1O	14213498		HMDB0029362
Tissue	Tu et al., 2021 doi: 10.1007/s11306-021-01819-x	HG-BCa vs. control	Benzylamine	-		C7H9N	WGQKYBSKWIADBV-UHFFFAOYSA-N	NCC1=CC=CC=C1	7504	C15562	HMDB0033871
Tissue	Tu et al., 2021 doi: 10.1007/s11306-021-01819-x	HG-BCa vs. control	Cymorcin monoglucoside	-		C16H24O7	KKDBPBRQLCHZDX-UHFFFAOYSA-N	CC(C)C1=CC(O)=C(C)C(OC2OC(CO)C(O)C(O)C2O)=C1	131750899		HMDB0029777
Tissue	Tu et al., 2021 doi: 10.1007/s11306-021-01819-x	HG-BCa vs. control	3-(10-Heptadecenyl)phenol	-		C23H38O	BIEZSEGUHJMPKG-FPLPWBNLSA-N	CCCCCC\C=C/CCCCCCCCCC1=CC(O)=CC=C1	44575468		HMDB0038525
Tissue	Tu et al., 2021 doi: 10.1007/s11306-021-01819-x	HG-BCa vs. control	Azacosterol	-		C25H44N2O	FMTFZYKYVZBISL-UHFFFAOYSA-N	CN(C)CCCN(C)C1CCC2C3CC=C4CC(O)CCC4(C)C3CCC12C	9402		HMDB0248758
Tissue	Tu et al., 2021 doi: 10.1007/s11306-021-01819-x	HG-BCa vs. control	Lys Ala Ala Pro	-
Tissue	Tu et al., 2021 doi: 10.1007/s11306-021-01819-x	HG-BCa vs. control	Ala Lys Pro Pro	-
Tissue	Tu et al., 2021 doi: 10.1007/s11306-021-01819-x	HG-BCa vs. control	Pro Leu Lys Gly	-
Tissue	Tu et al., 2021 doi: 10.1007/s11306-021-01819-x	HG-BCa vs. control	Gln Leu Ala Val	-
Tissue	Tu et al., 2021 doi: 10.1007/s11306-021-01819-x	HG-BCa vs. control	Pro Val Gln Leu	-
Tissue	Tu et al., 2021 doi: 10.1007/s11306-021-01819-x	HG-BCa vs. control	Gln Leu Gln Lys	-
Tissue	Tu et al., 2021 doi: 10.1007/s11306-021-01819-x	HG-BCa vs. control	WE 36:3	-	Linolenyl stearate	C36H66O2	FRSHPGGPBXSPRT-JTBMWNAQSA-N	O=C(CCCCCCCCCCCCCCCCC)OCCCCCCCC/C=C\C/C=C\C/C=C\CC	56935960
Tissue	Tu et al., 2021 doi: 10.1007/s11306-021-01819-x	HG-BCa vs. control	WE 38:4	-
Tissue	Tu et al., 2021 doi: 10.1007/s11306-021-01819-x	HG-BCa vs. control	WE 38:3	-	Arachidyl linolenate	C38H70O2	ZIFMUOBWYNUMBL-FLQWBAQUSA-N	O=C(CCCCCCC/C=C\C/C=C\C/C=C\CC)OCCCCCCCCCCCCCCCCCCCC	56935965
Tissue	Tu et al., 2021 doi: 10.1007/s11306-021-01819-x	HG-BCa vs. control	Cer(d40:2)	-
Tissue	Tu et al., 2021 doi: 10.1007/s11306-021-01819-x	HG-BCa vs. control	Cer(d40:1)	-
Tissue	Tu et al., 2021 doi: 10.1007/s11306-021-01819-x	HG-BCa vs. control	Lys Lys Gln Trp	-
Tissue	Tu et al., 2021 doi: 10.1007/s11306-021-01819-x	HG-BCa vs. control	CE 15:1	-		C42H72O2	TWLPMPGSSFTOAZ-IDDNLAAASA-N	[C@]12(CC=C3C[C@@H](OC(=O)CCCCCCC/C=C\CCCCC)CC[C@]3(C)[C@@]1([H])CC[C@]1(C)[C@@]([H])([C@@](C)([H])CCCC(C)C)CC[C@@]21[H])[H]	24779602
Tissue	Tu et al., 2021 doi: 10.1007/s11306-021-01819-x	HG-BCa vs. control	CE 15:0	-		C42H74O2	BDBPUUADYAQHAV-VUFYKUQQSA-N	C1C[C@]2(C)[C@@]3([H])CC[C@@]4([C@@]([H])([C@]([H])(C)CCCC(C)C)CC[C@@]4([H])[C@]3([H])CC=C2C[C@H]1OC(CCCCCCCCCCCCCC)=O)C	57301735		HMDB0060057
Tissue	Tu et al., 2021 doi: 10.1007/s11306-021-01819-x	HG-BCa vs. control	Cer(d42:2)	-
Tissue	Tu et al., 2021 doi: 10.1007/s11306-021-01819-x	HG-BCa vs. control	SM d36:1	-
Tissue	Tu et al., 2021 doi: 10.1007/s11306-021-01819-x	HG-BCa vs. control	PC(P-18:1/P-18:1)	-
Tissue	Tu et al., 2021 doi: 10.1007/s11306-021-01819-x	HG-BCa vs. control	PE 40:10	-		C45H70NO8P	DQDAIXPCMNDLGF-SKXXZZILSA-N	[C@](COP(=O)(O)OCCN)([H])(OC(CC/C=C\C/C=C\C/C=C\C/C=C\C/C=C\C/C=C\CC)=O)COC(CCCC/C=C\C/C=C\C/C=C\C/C=C\CC)=O	52924469		HMDB0009210
Tissue	Tu et al., 2021 doi: 10.1007/s11306-021-01819-x	HG-BCa vs. control	PE(P-40:7)	-		C45H76NO7P	UKPNUUDYLNCIOE-IZHHWLPXSA-N	[C@](COP(=O)(O)OCCN)([H])(OC(CC/C=C\C/C=C\C/C=C\C/C=C\C/C=C\C/C=C\CC)=O)CO/C=C\CCCCCC/C=C\CCCCCCCC	52925039		HMDB0011460
Tissue	Tu et al., 2021 doi: 10.1007/s11306-021-01819-x	HG-BCa vs. control	PE 42:11	-
Tissue	Tu et al., 2021 doi: 10.1007/s11306-021-01819-x	HG-BCa vs. control	SM d42:3	-		C47H91N2O6P	TXFLWJQVQCDUDZ-BRUGZULGSA-N	[C@](COP(=O)([O-])OCC[N+](C)(C)C)([H])(NC(CCCCCCCCCCCCC/C=C\CCCCCCCC)=O)[C@]([H])(O)/C=C/CCCCCCCC/C=C\CCC	52931215
Tissue	Tu et al., 2021 doi: 10.1007/s11306-021-01819-x	HG-BCa vs. control	TG 54:3	-
Tissue	Tu et al., 2021 doi: 10.1007/s11306-021-01819-x	HG-BCa vs. control	PE 48:0	-
Tissue	Tu et al., 2021 doi: 10.1007/s11306-021-01819-x	HG-BCa vs. control	PE 52:4	-
Tissue	Tu et al., 2021 doi: 10.1007/s11306-021-01819-x	HG-BCa vs. control	PE 54:5	-
Tissue	Tu et al., 2021 doi: 10.1007/s11306-021-01819-x	HG-BCa vs. control	PE 54:4	-
Tissue	Tu et al., 2021 doi: 10.1007/s11306-021-01819-x	HG-BCa vs. control	Alanylvaline	+		C8H16N2O3	LIWMQSWFLXEGMA-WDSKDSINSA-N	CC(C)[C@H](NC(=O)[C@H](C)N)C(O)=O	96799		HMDB0028700
Tissue	Tu et al., 2021 doi: 10.1007/s11306-021-01819-x	HG-BCa vs. control	Leucyl-Alanine	+		C9H18N2O3	HSQGMTRYSIHDAC-UHFFFAOYSA-N	CC(C)CC(N)C(O)=NC(C)C(O)=O			HMDB0304783
Tissue	Tu et al., 2021 doi: 10.1007/s11306-021-01819-x	HG-BCa vs. control	Valylvaline	+		C10H20N2O3	KRNYOVHEKOBTEF-YUMQZZPRSA-N	CC(C)[C@H](N)C(=O)N[C@@H](C(C)C)C(O)=O	107475		HMDB0029140
Tissue	Tu et al., 2021 doi: 10.1007/s11306-021-01819-x	HG-BCa vs. control	FA 14:1	+
Tissue	Tu et al., 2021 doi: 10.1007/s11306-021-01819-x	HG-BCa vs. control	Myristic acid	+	FA 14:0	C14H28O2	TUNFSRHWOTWDNC-UHFFFAOYSA-N	C(CCCC)CCCCCCCCC(=O)O	11005	C06424	HMDB0000806
Tissue	Tu et al., 2021 doi: 10.1007/s11306-021-01819-x	HG-BCa vs. control	Isoleucyl-Valine	+		C11H22N2O3	BCXBIONYYJCSDF-UHFFFAOYSA-N	CCC(C)C(N)C(=O)NC(C(C)C)C(O)=O	435949		HMDB0028920
Tissue	Tu et al., 2021 doi: 10.1007/s11306-021-01819-x	HG-BCa vs. control	Isoleucyl-Threonine	+		C10H20N2O4	DRCKHKZYDLJYFQ-UHFFFAOYSA-N	CCC(C)C(N)C(=O)NC(C(C)O)C(O)=O	18218220		HMDB0028917
Tissue	Tu et al., 2021 doi: 10.1007/s11306-021-01819-x	HG-BCa vs. control	Leucyl-Leucine	+		C12H24N2O3	LCPYQJIKPJDLLB-UHFFFAOYSA-N	CC(C)CC(N)C(O)=NC(CC(C)C)C(O)=O	94244	C11332	HMDB0254039
Tissue	Tu et al., 2021 doi: 10.1007/s11306-021-01819-x	HG-BCa vs. control	FA 16:2	+
Tissue	Tu et al., 2021 doi: 10.1007/s11306-021-01819-x	HG-BCa vs. control	FA 16:1	+
Tissue	Tu et al., 2021 doi: 10.1007/s11306-021-01819-x	HG-BCa vs. control	Palmitic acid	+	FA 16:0	C16H32O2	IPCSVZSSVZVIGE-UHFFFAOYSA-N	OC(CCCCCCCCCCCCCCC)=O	985	C00249	HMDB0000220
Tissue	Tu et al., 2021 doi: 10.1007/s11306-021-01819-x	HG-BCa vs. control	Galactose 1-phosphate	+		C6H13O9P	HXXFSFRBOHSIMQ-FPRJBGLDSA-N	OC[C@H]1O[C@H](OP(O)(O)=O)[C@H](O)[C@@H](O)[C@H]1O	123912	C00446	HMDB0000645
Tissue	Tu et al., 2021 doi: 10.1007/s11306-021-01819-x	HG-BCa vs. control	Nonadecatetraene	+
Tissue	Tu et al., 2021 doi: 10.1007/s11306-021-01819-x	HG-BCa vs. control	Arabinosylhypoxanthine	+		C10H12N4O5	UGQMRVRMYYASKQ-KBNQYOMWSA-N	OC[C@H]1OC([C@@H](O)[C@@H]1O)N1C=NC2=C1NC=NC2=O	46874582		HMDB0003040
Tissue	Tu et al., 2021 doi: 10.1007/s11306-021-01819-x	HG-BCa vs. control	Margaric acid	+	FA 17:0	C17H34O2	KEMQGTRYUADPNZ-UHFFFAOYSA-N	C(CCCCCCC)CCCCCCCCC(=O)O	10465		HMDB0002259
Tissue	Tu et al., 2021 doi: 10.1007/s11306-021-01819-x	HG-BCa vs. control	FA 18:3	+
Tissue	Tu et al., 2021 doi: 10.1007/s11306-021-01819-x	HG-BCa vs. control	FA 18:2	+
Tissue	Tu et al., 2021 doi: 10.1007/s11306-021-01819-x	HG-BCa vs. control	FA 18:1	+
Tissue	Tu et al., 2021 doi: 10.1007/s11306-021-01819-x	HG-BCa vs. control	Stearic acid	+	FA 18:0	C18H36O2	QIQXTHQIDYTFRH-UHFFFAOYSA-N	C(CCCCCCCC)CCCCCCCCC(=O)O	5281	C01530	HMDB0000827
Tissue	Tu et al., 2021 doi: 10.1007/s11306-021-01819-x	HG-BCa vs. control	FA 19:1	+
Tissue	Tu et al., 2021 doi: 10.1007/s11306-021-01819-x	HG-BCa vs. control	FA 20:5	+
Tissue	Tu et al., 2021 doi: 10.1007/s11306-021-01819-x	HG-BCa vs. control	MG 14:0	+		C18H36O4	CALSYPDGGJMMDZ-KRWDZBQOSA-N	OC[C@]([H])(O)COC(CCCCCCCCCCCC(C)C)=O	51543807
Tissue	Tu et al., 2021 doi: 10.1007/s11306-021-01819-x	HG-BCa vs. control	FA 20:4	+
Tissue	Tu et al., 2021 doi: 10.1007/s11306-021-01819-x	HG-BCa vs. control	Uridine 2',3'-cyclic phosphate	+		C9H11N2O8P	HWDMHJDYMFRXOX-XVFCMESISA-N	OC[C@H]1O[C@H]([C@@H]2OP(O)(=O)O[C@H]12)N1C=CC(=O)NC1=O	439715	C02355	HMDB0011640
Tissue	Tu et al., 2021 doi: 10.1007/s11306-021-01819-x	HG-BCa vs. control	FA 20:3	+
Tissue	Tu et al., 2021 doi: 10.1007/s11306-021-01819-x	HG-BCa vs. control	FA 20:2	+
Tissue	Tu et al., 2021 doi: 10.1007/s11306-021-01819-x	HG-BCa vs. control	FA 20:1	+
Tissue	Tu et al., 2021 doi: 10.1007/s11306-021-01819-x	HG-BCa vs. control	Arachidic acid	+	FA 20:0	C20H40O2	VKOBVWXKNCXXDE-UHFFFAOYSA-N	C(CCCCCCCCCC)CCCCCCCCC(=O)O	10467	C06425	HMDB0002212
Tissue	Tu et al., 2021 doi: 10.1007/s11306-021-01819-x	HG-BCa vs. control	HEPE	+
Tissue	Tu et al., 2021 doi: 10.1007/s11306-021-01819-x	HG-BCa vs. control	Avocadyne 4-acetate	+		C19H34O4	FHGZOCAZNHYWAL-UHFFFAOYSA-N	CC(=O)OC(CCCCCCCCCCCC#C)CC(O)CO	45782986		HMDB0031049
Tissue	Tu et al., 2021 doi: 10.1007/s11306-021-01819-x	HG-BCa vs. control	FA 22:6	+
Tissue	Tu et al., 2021 doi: 10.1007/s11306-021-01819-x	HG-BCa vs. control	FA 22:5	+
Tissue	Tu et al., 2021 doi: 10.1007/s11306-021-01819-x	HG-BCa vs. control	MG 16:0	+
Tissue	Tu et al., 2021 doi: 10.1007/s11306-021-01819-x	HG-BCa vs. control	FA 22:4	+
Tissue	Tu et al., 2021 doi: 10.1007/s11306-021-01819-x	HG-BCa vs. control	FA 22:3	+
Tissue	Tu et al., 2021 doi: 10.1007/s11306-021-01819-x	HG-BCa vs. control	FA 22:2	+
Tissue	Tu et al., 2021 doi: 10.1007/s11306-021-01819-x	HG-BCa vs. control	FA 22:1	+
Tissue	Tu et al., 2021 doi: 10.1007/s11306-021-01819-x	HG-BCa vs. control	Behenic acid	+	FA 22:0	C22H44O2	UKMSUNONTOPOIO-UHFFFAOYSA-N	C(CCCCCCCCCCCCC(=O)O)CCCCCCCC	8215	C08281	HMDB0000944
Tissue	Tu et al., 2021 doi: 10.1007/s11306-021-01819-x	HG-BCa vs. control	FA 24:45	+
Tissue	Tu et al., 2021 doi: 10.1007/s11306-021-01819-x	HG-BCa vs. control	FA 24:4	+
Tissue	Tu et al., 2021 doi: 10.1007/s11306-021-01819-x	HG-BCa vs. control	FA 24:3	+
Tissue	Tu et al., 2021 doi: 10.1007/s11306-021-01819-x	HG-BCa vs. control	FA 24:1	+
Tissue	Tu et al., 2021 doi: 10.1007/s11306-021-01819-x	HG-BCa vs. control	Succinic acid, bis(2-(hexyloxy)ethyl) ester	+
Tissue	Tu et al., 2021 doi: 10.1007/s11306-021-01819-x	HG-BCa vs. control	3-O-Cetyl ascorbic acid	+
Tissue	Tu et al., 2021 doi: 10.1007/s11306-021-01819-x	HG-BCa vs. control	Sorbitan palmitate	+		C22H42O6	IYFATESGLOUGBX-UHFFFAOYSA-N	CCCCCCCCCCCCCCCC(=O)OCC(O)C1OCC(O)C1O	NA	NA	HMDB0029887
Tissue	Tu et al., 2021 doi: 10.1007/s11306-021-01819-x	HG-BCa vs. control	Ventosic acid	+	FA 22:0;O4	C22H44O6	ZBPHOPAOHAJOMC-UHFFFAOYSA-N	C(CCCCCCCC(O)C(O)CC(O)C(O)CCCCCCCCC)(=O)O	131839778
Tissue	Tu et al., 2021 doi: 10.1007/s11306-021-01819-x	HG-BCa vs. control	CPA 18:2	+
Tissue	Tu et al., 2021 doi: 10.1007/s11306-021-01819-x	HG-BCa vs. control	Sorbitan oleate	+		C24H44O6	NWGKJDSIEKMTRX-MDZDMXLPSA-N	O(C(CCCCCCC/C=C/CCCCCCCC)=O)CC(C1OCC(O)C1O)O	5385498		HMDB0029886
Tissue	Tu et al., 2021 doi: 10.1007/s11306-021-01819-x	HG-BCa vs. control	Lyso PA 18:2	+
Tissue	Tu et al., 2021 doi: 10.1007/s11306-021-01819-x	HG-BCa vs. control	Lyso PA 18:1	+
Tissue	Tu et al., 2021 doi: 10.1007/s11306-021-01819-x	HG-BCa vs. control	PE P-16:0	+		C21H44NO6P	QYTPGOPLNFESQC-NUTQULCTSA-N	[C@](COP(=O)(O)OCCN)([H])(O)CO/C=C\CCCCCCCCCCCCCC	42607469		HMDB0011152
Tissue	Tu et al., 2021 doi: 10.1007/s11306-021-01819-x	HG-BCa vs. control	(ent-2b,4S,9a)-2,4,9-Trihydroxy-10(14)-oplopen-3-one 2-(2-methylbutanoate) 9-(3-methyl-2E-pentenoate)	+
Tissue	Tu et al., 2021 doi: 10.1007/s11306-021-01819-x	HG-BCa vs. control	3,7,11,15-Tetrahydroxy-2,6,10,14,16,18-hexamethylicosa-4,8,12,16-tetraenoic acid	+
Tissue	Tu et al., 2021 doi: 10.1007/s11306-021-01819-x	HG-BCa vs. control	Lyso PA 20:2	+		C23H43O7P	PIWSAHYRIXOITD-USWSLJGRSA-N	[C@](COP(=O)(O)O)([H])(O)COC(CCCCCCCCC/C=C\C/C=C\CCCCC)=O	52929760
Tissue	Tu et al., 2021 doi: 10.1007/s11306-021-01819-x	HG-BCa vs. control	Lyso PE 18:0	+
Tissue	Tu et al., 2021 doi: 10.1007/s11306-021-01819-x	HG-BCa vs. control	PG 18:2	+
Tissue	Tu et al., 2021 doi: 10.1007/s11306-021-01819-x	HG-BCa vs. control	PA 32:1	+
Tissue	Tu et al., 2021 doi: 10.1007/s11306-021-01819-x	HG-BCa vs. control	DG 40:10	+
Tissue	Tu et al., 2021 doi: 10.1007/s11306-021-01819-x	HG-BCa vs. control	PA 34:2	+
Tissue	Tu et al., 2021 doi: 10.1007/s11306-021-01819-x	HG-BCa vs. control	PA P-36:4	+
Tissue	Tu et al., 2021 doi: 10.1007/s11306-021-01819-x	HG-BCa vs. control	DG 42:11	+		C45H66O5	IYZLSPKVBGVQGT-KDMZTRHFSA-N	OC[C@]([H])(OC(CC/C=C\C/C=C\C/C=C\C/C=C\C/C=C\C/C=C\CC)=O)COC(CCC/C=C\C/C=C\C/C=C\C/C=C\C/C=C\CC)=O	9543951		HMDB0007585
Tissue	Tu et al., 2021 doi: 10.1007/s11306-021-01819-x	HG-BCa vs. control	DG 42:10	+
Tissue	Tu et al., 2021 doi: 10.1007/s11306-021-01819-x	HG-BCa vs. control	PA 36:3	+
Tissue	Tu et al., 2021 doi: 10.1007/s11306-021-01819-x	HG-BCa vs. control	PA 36:2	+
Tissue	Tu et al., 2021 doi: 10.1007/s11306-021-01819-x	HG-BCa vs. control	PE P-34:1	+
Tissue	Tu et al., 2021 doi: 10.1007/s11306-021-01819-x	HG-BCa vs. control	PA 37:2	+
Tissue	Tu et al., 2021 doi: 10.1007/s11306-021-01819-x	HG-BCa vs. control	PA 38:3	+
Tissue	Tu et al., 2021 doi: 10.1007/s11306-021-01819-x	HG-BCa vs. control	PA 38:2	+
Tissue	Tu et al., 2021 doi: 10.1007/s11306-021-01819-x	HG-BCa vs. control	PE 36:4	+
Tissue	Tu et al., 2021 doi: 10.1007/s11306-021-01819-x	HG-BCa vs. control	PE 36:3	+
Tissue	Tu et al., 2021 doi: 10.1007/s11306-021-01819-x	HG-BCa vs. control	PE 36:2	+
Tissue	Tu et al., 2021 doi: 10.1007/s11306-021-01819-x	HG-BCa vs. control	PG 34:1	+
Tissue	Tu et al., 2021 doi: 10.1007/s11306-021-01819-x	HG-BCa vs. control	PG 36:3	+
Tissue	Tu et al., 2021 doi: 10.1007/s11306-021-01819-x	HG-BCa vs. control	PG 36:2	+
Tissue	Tu et al., 2021 doi: 10.1007/s11306-021-01819-x	HG-BCa vs. control	PI 34:1	+
Tissue	Tu et al., 2021 doi: 10.1007/s11306-021-01819-x	HG-BCa vs. control	PI 36:2	+
Tissue	Tu et al., 2021 doi: 10.1007/s11306-021-01819-x	HG-BCa vs. control	PI 36:1	+
Tissue	Tu et al., 2021 doi: 10.1007/s11306-021-01819-x	HG-BCa vs. control	PI 38:3	+
Tissue	Tu et al., 2021 doi: 10.1007/s11306-021-01819-x	HG-BCa vs. control	PI 40:4	+
Tissue	Tu et al., 2021 doi: 10.1007/s11306-021-01819-x	HG-BCa vs. control	1-(Carboxymethyl)proline	-
Tissue	Tu et al., 2021 doi: 10.1007/s11306-021-01819-x	HG-BCa vs. control	Ascorbic acid	-		C6H8O6	CIWBSHSKHKDKBQ-JLAZNSOCSA-N	[H][C@@]1(OC(=O)C(O)=C1O)[C@@H](O)CO	NA	C01041	HMDB0000044
Tissue	Tu et al., 2021 doi: 10.1007/s11306-021-01819-x	HG-BCa vs. control	4-(2,5-dioxopyrrolidin-1-yl)butanoic acid	-
Tissue	Tu et al., 2021 doi: 10.1007/s11306-021-01819-x	HG-BCa vs. control	N-(4,5-Dihydro-1-methyl-4-oxo-1H-imidazol-2-yl)alanine	-		C7H11N3O3	SKIVBBIKOOPRPR-UHFFFAOYSA-N	CC(NC1=NC(=O)CN1C)C(O)=O	15820851		HMDB0034912
Tissue	Tu et al., 2021 doi: 10.1007/s11306-021-01819-x	HG-BCa vs. control	L-Cysteine, N-(3,4-dihydro-2H-pyrrol-5-yl)-	-
Tissue	Tu et al., 2021 doi: 10.1007/s11306-021-01819-x	HG-BCa vs. control	N-Acetylhistidine	-		C8H11N3O3	KBOJOGQFRVVWBH-ZETCQYMHSA-N	CC(=O)N[C@@H](CC1=CNC=N1)C(O)=O	75619	C02997	HMDB0032055
Tissue	Tu et al., 2021 doi: 10.1007/s11306-021-01819-x	HG-BCa vs. control	Mimosine	-		C8H10N2O4	WZNJWVWKTVETCG-YFKPBYRVSA-N	N[C@@H](CN1C=CC(=O)C(O)=C1)C(O)=O	440473	C04771	HMDB0015188
Tissue	Tu et al., 2021 doi: 10.1007/s11306-021-01819-x	HG-BCa vs. control	2-Acetyl-1,5,6,7-tetrahydro-6-hydroxy-7-(hydroxymethyl)-4H-azepine-4-one	-
Tissue	Tu et al., 2021 doi: 10.1007/s11306-021-01819-x	HG-BCa vs. control	Glutamyl-aminopropiononitrile	-
Tissue	Tu et al., 2021 doi: 10.1007/s11306-021-01819-x	HG-BCa vs. control	Dimethylguanidino valeric acid	-		C8H15N3O3	GLWRPXRMUUZNMD-UHFFFAOYSA-N	CN(C)C(=N)NCCCC(=O)C(O)=O	101535539		HMDB0240212
Tissue	Tu et al., 2021 doi: 10.1007/s11306-021-01819-x	HG-BCa vs. control	3-Methoxytyrosine	-		C10H13NO4	PFDUUKDQEHURQC-UHFFFAOYSA-N	COC1=C(O)C=CC(CC(N)C(O)=O)=C1	NA	NA	HMDB0001434
Tissue	Tu et al., 2021 doi: 10.1007/s11306-021-01819-x	HG-BCa vs. control	Zalcitabine	-		C9H13N3O3	WREGKURFCTUGRC-POYBYMJQSA-N	NC1=NC(=O)N(C=C1)[C@H]1CC[C@@H](CO)O1	24066	C07207	HMDB0015078
Tissue	Tu et al., 2021 doi: 10.1007/s11306-021-01819-x	HG-BCa vs. control	3-Amino-6-hydroxy-L-tyrosine	-
Tissue	Tu et al., 2021 doi: 10.1007/s11306-021-01819-x	HG-BCa vs. control	(3,6-Dioxo-5-propylpiperazin-2-yl)acetic acid	-
Tissue	Tu et al., 2021 doi: 10.1007/s11306-021-01819-x	HG-BCa vs. control	Pantothenic acid	-		C9H17NO5	GHOKWGTUZJEAQD-ZETCQYMHSA-N	CC(C)(CO)[C@@H](O)C(=O)NCCC(O)=O	6613	C00864	HMDB0000210
Tissue	Tu et al., 2021 doi: 10.1007/s11306-021-01819-x	HG-BCa vs. control	4-Hydroxy-4-(methylnitrosoamino)-1-(3-pyridinyl)-1-butanone	-
Tissue	Tu et al., 2021 doi: 10.1007/s11306-021-01819-x	HG-BCa vs. control	alpha-[3-[(Hydroxymethyl)nitrosoamino]propyl]-3-pyridinemethanol	-		C10H15N3O3	UNFLQLWCJOTOPA-UHFFFAOYSA-N	OCN(CCCC(O)C1=CN=CC=C1)N=O	53297441	C19580	HMDB0062444
Tissue	Tu et al., 2021 doi: 10.1007/s11306-021-01819-x	HG-BCa vs. control	Histidinyl-Alanine	-		C9H14N4O3	FRJIAZKQGSCKPQ-UHFFFAOYSA-N	CC(N=C(O)C(N)CC1=CN=CN1)C(O)=O	351667		HMDB0304819
Tissue	Tu et al., 2021 doi: 10.1007/s11306-021-01819-x	HG-BCa vs. control	Deoxycytidine	-		C9H13N3O4	CKTSBUTUHBMZGZ-SHYZEUOFSA-N	NC1=NC(=O)N(C=C1)[C@H]1C[C@H](O)[C@@H](CO)O1	13711	C00881	HMDB0000014
Tissue	Tu et al., 2021 doi: 10.1007/s11306-021-01819-x	HG-BCa vs. control	5-(2-Oxohexahydropyrrolo[3,4-d]imidazol-5(1H)-yl)pentanoic acid	-
Tissue	Tu et al., 2021 doi: 10.1007/s11306-021-01819-x	HG-BCa vs. control	Asparaginyl-Proline	-		C9H15N3O4	GADKFYNESXNRLC-UHFFFAOYSA-N	NC(CC(N)=O)C(=O)N1CCCC1C(O)=O	14354813		HMDB0028739
Tissue	Tu et al., 2021 doi: 10.1007/s11306-021-01819-x	HG-BCa vs. control	N-{4-[(2-Aminoethyl)carbamoyl]phenyl}glycine	-
Tissue	Tu et al., 2021 doi: 10.1007/s11306-021-01819-x	HG-BCa vs. control	Balenine	-		C10H16N4O3	SLRNWACWRVGMKD-QMMMGPOBSA-N	CN1C=NC(C[C@H](NC(=O)CCN)C(O)=O)=C1	10198648		HMDB0005769
Tissue	Tu et al., 2021 doi: 10.1007/s11306-021-01819-x	HG-BCa vs. control	L-Gizzerosine	-		C11H20N4O2	LFNFNJYYTXESHV-UHFFFAOYSA-N	NC(CCCCNCCC1=CN=CN1)C(O)=O	10377006		HMDB0039160
Tissue	Tu et al., 2021 doi: 10.1007/s11306-021-01819-x	HG-BCa vs. control	Methyldeoxycytidine	-
Tissue	Tu et al., 2021 doi: 10.1007/s11306-021-01819-x	HG-BCa vs. control	Thymidine	-		C10H14N2O5	IQFYYKKMVGJFEH-XLPZGREQSA-N	CC1=CN([C@H]2C[C@H](O)[C@@H](CO)O2)C(=O)NC1=O	5789	C00214	HMDB0000273
Tissue	Tu et al., 2021 doi: 10.1007/s11306-021-01819-x	HG-BCa vs. control	His Ser	-
Tissue	Tu et al., 2021 doi: 10.1007/s11306-021-01819-x	HG-BCa vs. control	glutamyl-cyanoalanine	-
Tissue	Tu et al., 2021 doi: 10.1007/s11306-021-01819-x	HG-BCa vs. control	Prolyl-Glutamine	-		C10H17N3O4	SHAQGFGGJSLLHE-UHFFFAOYSA-N	NC(=O)CCC(NC(=O)C1CCCN1)C(O)=O	23170895		HMDB0029015
Tissue	Tu et al., 2021 doi: 10.1007/s11306-021-01819-x	HG-BCa vs. control	Malonylcarnitine	-		C10H17NO6	ZGNBLKBZJBJFDG-SSDOTTSWSA-N	C[N+](C)(C)C[C@@H](CC([O-])=O)OC(=O)CC(O)=O	91825606		HMDB0002095
Tissue	Tu et al., 2021 doi: 10.1007/s11306-021-01819-x	HG-BCa vs. control	2-nitro-5-piperazin-1-yl-benzoic Acid	-
Tissue	Tu et al., 2021 doi: 10.1007/s11306-021-01819-x	HG-BCa vs. control	Prolyl-Histidine	-		C11H16N4O3	BEPSGCXDIVACBU-UHFFFAOYSA-N	OC(=O)C(CC1=CN=CN1)N=C(O)C1CCCN1	18218235		HMDB0029019
Tissue	Tu et al., 2021 doi: 10.1007/s11306-021-01819-x	HG-BCa vs. control	Dyphylline	-		C10H14N4O4	KSCFJBIXMNOVSH-UHFFFAOYSA-N	CN1C2=C(N(CC(O)CO)C=N2)C(=O)N(C)C1=O	3182	C07819	HMDB0014789
Tissue	Tu et al., 2021 doi: 10.1007/s11306-021-01819-x	HG-BCa vs. control	Histidinyl-Valine	-
Tissue	Tu et al., 2021 doi: 10.1007/s11306-021-01819-x	HG-BCa vs. control	1-(tert-Butoxycarbonyl)-L-histidine	-
Tissue	Tu et al., 2021 doi: 10.1007/s11306-021-01819-x	HG-BCa vs. control	Threoninyl-Histidine	-
Tissue	Tu et al., 2021 doi: 10.1007/s11306-021-01819-x	HG-BCa vs. control	Ala Ala Pro	-
Tissue	Tu et al., 2021 doi: 10.1007/s11306-021-01819-x	HG-BCa vs. control	1-(3-Carboxypropyl)-3,7-dimethylxanthine	-
Tissue	Tu et al., 2021 doi: 10.1007/s11306-021-01819-x	HG-BCa vs. control	L-Agaritine	-		C12H17N3O4	SRSPQXBFDCGXIZ-UHFFFAOYSA-N	NC(CCC(=O)NNC1=CC=C(CO)C=C1)C(O)=O	17688		HMDB0033758
Tissue	Tu et al., 2021 doi: 10.1007/s11306-021-01819-x	HG-BCa vs. control	Acetylcarnosine	-		C11H16N4O4	BKAYIFDRRZZKNF-SECBINFHSA-N	CC(=O)NCCC(=O)N[C@H](CC1=CN=CN1)C(O)=O	10221026		HMDB0012881
Tissue	Tu et al., 2021 doi: 10.1007/s11306-021-01819-x	HG-BCa vs. control	Leucyl-Histidine	-		C12H20N4O3	XWOBNBRUDDUEEY-UHFFFAOYSA-N	CC(C)CC(N)C(=O)NC(CC1=CN=CN1)C(O)=O	341684		HMDB0028931
Tissue	Tu et al., 2021 doi: 10.1007/s11306-021-01819-x	HG-BCa vs. control	N-(4-Carboxybutanoyl)-L-histidine	-
Tissue	Tu et al., 2021 doi: 10.1007/s11306-021-01819-x	HG-BCa vs. control	Pro Pro Gly	-
Tissue	Tu et al., 2021 doi: 10.1007/s11306-021-01819-x	HG-BCa vs. control	Cytidine, N,N-dimethyl-	-
Tissue	Tu et al., 2021 doi: 10.1007/s11306-021-01819-x	HG-BCa vs. control	Gly Val Pro	-
Tissue	Tu et al., 2021 doi: 10.1007/s11306-021-01819-x	HG-BCa vs. control	3-Amino-3-[2-(4-methoxyphenyl)pyrimidin-5-yl]propanoic acid	-
Tissue	Tu et al., 2021 doi: 10.1007/s11306-021-01819-x	HG-BCa vs. control	2-[4-(2,3-Dihydroxypropyl)piperazin-1-yl]pyridine-3-carboxylic acid	-
Tissue	Tu et al., 2021 doi: 10.1007/s11306-021-01819-x	HG-BCa vs. control	L-Prolyl-L-prolyl-L-alaninamide	-
Tissue	Tu et al., 2021 doi: 10.1007/s11306-021-01819-x	HG-BCa vs. control	Pro Pro Ala	-
Tissue	Tu et al., 2021 doi: 10.1007/s11306-021-01819-x	HG-BCa vs. control	Melanostatin	-		C13H24N4O3	NOOJLZTTWSNHOX-UWVGGRQHSA-N	CC(C)C[C@H](NC(=O)[C@@H]1CCCN1)C(=O)NCC(N)=O	92910		HMDB0005764
Tissue	Tu et al., 2021 doi: 10.1007/s11306-021-01819-x	HG-BCa vs. control	gly-pro-hyp	-
Tissue	Tu et al., 2021 doi: 10.1007/s11306-021-01819-x	HG-BCa vs. control	5-(2-Amino-4-oxo-6-phenyl-1,4-dihydropyrimidin-5-yl)pentanoic acid	-
Tissue	Tu et al., 2021 doi: 10.1007/s11306-021-01819-x	HG-BCa vs. control	Hydroxylated N-acetyl desmethyl frovatriptan	-		C15H19N3O3	CDCOGHQILPZANE-UHFFFAOYSA-N	CC(=O)NC1CCC2NC3=C(O)C=C(C=C3C2C1)C(N)=O	131770052		HMDB0061151
Tissue	Tu et al., 2021 doi: 10.1007/s11306-021-01819-x	HG-BCa vs. control	2,3-Dehydro-2-deoxy-N-Acetylneuraminic Acid	-		C11H17NO8	JINJZWSZQKHCIP-UHFFFAOYSA-N	CC(=O)NC1C(O)C=C(OC1C(O)C(O)CO)C(O)=O	1553		HMDB0341246
Tissue	Tu et al., 2021 doi: 10.1007/s11306-021-01819-x	HG-BCa vs. control	Phenylalanyl-Glutamine	-		C14H19N3O4	KLAONOISLHWJEE-QWRGUYRKSA-N	N[C@@H](CC1=CC=CC=C1)C(=O)N[C@@H](CCC(N)=O)C(O)=O	11779156		HMDB0028993
Tissue	Tu et al., 2021 doi: 10.1007/s11306-021-01819-x	HG-BCa vs. control	1-[3,4-dihydroxy-5-(hydroxymethyl)oxolan-2-yl]-4-pyrrolidin-1-ylpyrimidin-2-one	-
Tissue	Tu et al., 2021 doi: 10.1007/s11306-021-01819-x	HG-BCa vs. control	L-Proline, L-seryl-L-prolyl-	-
Tissue	Tu et al., 2021 doi: 10.1007/s11306-021-01819-x	HG-BCa vs. control	Tryptophyl-Proline	-		C16H19N3O3	DXYQIGZZWYBXSD-UHFFFAOYSA-N	NC(CC1=CNC2=C1C=CC=C2)C(=O)N1CCCC1C(O)=O	14409732		HMDB0029091
Tissue	Tu et al., 2021 doi: 10.1007/s11306-021-01819-x	HG-BCa vs. control	Glycyl-L-tyrosyl-L-alaninamide	-
Tissue	Tu et al., 2021 doi: 10.1007/s11306-021-01819-x	HG-BCa vs. control	Tyrosyl-Lysine	-		C15H23N3O4	AOLHUMAVONBBEZ-UHFFFAOYSA-N	NCCCCC(NC(=O)C(N)CC1=CC=C(O)C=C1)C(O)=O	19786231		HMDB0029110
Tissue	Tu et al., 2021 doi: 10.1007/s11306-021-01819-x	HG-BCa vs. control	(4-{2-Amino-3-[bis(2-aminoethyl)amino]propyl}phenoxy)acetic acid	-
Tissue	Tu et al., 2021 doi: 10.1007/s11306-021-01819-x	HG-BCa vs. control	Leonurine	-		C14H21N3O5	WNGSUWLDMZFYNZ-UHFFFAOYSA-N	COC1=CC(=CC(OC)=C1O)C(=O)OCCCCNC(N)=N	161464	C16985	HMDB0254014
Tissue	Tu et al., 2021 doi: 10.1007/s11306-021-01819-x	HG-BCa vs. control	Thr Pro Pro	-
Tissue	Tu et al., 2021 doi: 10.1007/s11306-021-01819-x	HG-BCa vs. control	Ala Ala Gly Pro	-
Tissue	Tu et al., 2021 doi: 10.1007/s11306-021-01819-x	HG-BCa vs. control	5-Butyltubercidin	-
Tissue	Tu et al., 2021 doi: 10.1007/s11306-021-01819-x	HG-BCa vs. control	5-(3-Hydroxypropyl)tubercidin	-
Tissue	Tu et al., 2021 doi: 10.1007/s11306-021-01819-x	HG-BCa vs. control	L-Proline, 1-(1-L-leucyl-L-prolyl)-	-		C16H27N3O4	DPURXCQCHSQPAN-UHFFFAOYSA-N	CC(C)CC(N)C(=O)N1CCCC1C(=O)N1CCCC1C(O)=O	18222233		HMDB0253022
Tissue	Tu et al., 2021 doi: 10.1007/s11306-021-01819-x	HG-BCa vs. control	L-Proline, L-asparaginyl-L-prolyl-	-
Tissue	Tu et al., 2021 doi: 10.1007/s11306-021-01819-x	HG-BCa vs. control	Poly-L-lysyltyrosine	-
Tissue	Tu et al., 2021 doi: 10.1007/s11306-021-01819-x	HG-BCa vs. control	Gly Val Pro Gly	-
Tissue	Tu et al., 2021 doi: 10.1007/s11306-021-01819-x	HG-BCa vs. control	Xamoterol	-
Tissue	Tu et al., 2021 doi: 10.1007/s11306-021-01819-x	HG-BCa vs. control	Pro Pro Ala Gly	-
Tissue	Tu et al., 2021 doi: 10.1007/s11306-021-01819-x	HG-BCa vs. control	Pro Ala Val Gly	-
Tissue	Tu et al., 2021 doi: 10.1007/s11306-021-01819-x	HG-BCa vs. control	Adenosine monophosphate	-		C10H14N5O7P	UDMBCSSLTHHNCD-KQYNXXCUSA-N	NC1=C2N=CN([C@@H]3O[C@H](COP(O)(O)=O)[C@@H](O)[C@H]3O)C2=NC=N1	6083	C00020	HMDB0000045
Tissue	Tu et al., 2021 doi: 10.1007/s11306-021-01819-x	HG-BCa vs. control	Phe Gly Lys	-
Tissue	Tu et al., 2021 doi: 10.1007/s11306-021-01819-x	HG-BCa vs. control	Dihydrozeatin riboside	-
Tissue	Tu et al., 2021 doi: 10.1007/s11306-021-01819-x	HG-BCa vs. control	Ala Ala Pro Pro	-
Tissue	Tu et al., 2021 doi: 10.1007/s11306-021-01819-x	HG-BCa vs. control	Pro Ser Pro Gly	-
Tissue	Tu et al., 2021 doi: 10.1007/s11306-021-01819-x	HG-BCa vs. control	Phenylalanyl-alanyl-lysine	-
Tissue	Tu et al., 2021 doi: 10.1007/s11306-021-01819-x	HG-BCa vs. control	Gly Pro Pro Val	-
Tissue	Tu et al., 2021 doi: 10.1007/s11306-021-01819-x	HG-BCa vs. control	Chondroitin	-		(C14H21NO11)Nh2o	LJORHONFMDUUHP-YHCGEDBISA-N	[H]O[C@@H]1O[C@H](CO)[C@H](O)[C@H](O[C@@H]2O[C@@H]([C@@H](O)[C@H](O)[C@H]2O)C(O)=O)[C@H]1NC(C)=O	14389182	C00401	HMDB0000629
Tissue	Tu et al., 2021 doi: 10.1007/s11306-021-01819-x	HG-BCa vs. control	Lys Tyr Ala	-
Tissue	Tu et al., 2021 doi: 10.1007/s11306-021-01819-x	HG-BCa vs. control	Lys-Lys-OH	-
Tissue	Tu et al., 2021 doi: 10.1007/s11306-021-01819-x	HG-BCa vs. control	Pro Pro Ala Val	-
Tissue	Tu et al., 2021 doi: 10.1007/s11306-021-01819-x	HG-BCa vs. control	Dihydrozeatin-O-glucoside	-		C16H25N5O6	QRZHDHJUYBONQQ-CBGBLGFFSA-N	C[C@@H](CCNC1=C2N=CN=C2N=CN1)CO[C@@H]1O[C@H](CO)[C@@H](O)[C@H](O)[C@H]1O	NA	NA	HMDB0012214
Tissue	Tu et al., 2021 doi: 10.1007/s11306-021-01819-x	HG-BCa vs. control	Pro Ala Pro Thr	-
Tissue	Tu et al., 2021 doi: 10.1007/s11306-021-01819-x	HG-BCa vs. control	L-Seryl-L-prolyl-L-prolyl-L-proline	-
Tissue	Tu et al., 2021 doi: 10.1007/s11306-021-01819-x	HG-BCa vs. control	Pro Pro Leu Ala	-
Tissue	Tu et al., 2021 doi: 10.1007/s11306-021-01819-x	HG-BCa vs. control	Lys Phe Gly Gly	-
Tissue	Tu et al., 2021 doi: 10.1007/s11306-021-01819-x	HG-BCa vs. control	L-Glutamine, 4-(4-amino-2,5-cyclohexadien-1-yl)-L-2-aminobutanoyl-L-valyl-	-
Tissue	Tu et al., 2021 doi: 10.1007/s11306-021-01819-x	HG-BCa vs. control	Asn Pro Val Pro	-
Tissue	Tu et al., 2021 doi: 10.1007/s11306-021-01819-x	HG-BCa vs. control	Pro Gln Val Pro	-
Tissue	Tu et al., 2021 doi: 10.1007/s11306-021-01819-x	HG-BCa vs. control	PE P-38:5	-		C43H76NO7P	KCNBSSYOJRUKOM-JALPNNRCSA-N	[C@](COP(=O)(O)OCCN)([H])(OC(CCC/C=C\C/C=C\C/C=C\C/C=C\C/C=C\CC)=O)CO/C=C\CCCCCCCCCCCCCCCC	52925089		HMDB0011387
Urine	Niziol et al., 2023 doi: 10.1038/s41598-023-36874-y	BCa vs. control	Oleamide	+		C18H35NO	FATBGEAMYMYZAF-KTKRTIGZSA-N	CCCCCCCC\C=C/CCCCCCCC(N)=O	5283387	C19670	HMDB0002117
Urine	Niziol et al., 2023 doi: 10.1038/s41598-023-36874-y	BCa vs. control	Indoleacetic acid	-		C10H9NO2	SEOVTRFCIGRIMH-UHFFFAOYSA-N	OC(=O)CC1=CNC2=CC=CC=C12	802	C00954	HMDB0000197
Urine	Niziol et al., 2023 doi: 10.1038/s41598-023-36874-y	BCa vs. control	Isostearic acid	-		C18H36O2
Urine	Niziol et al., 2023 doi: 10.1038/s41598-023-36874-y	BCa vs. control	N-alpha-Acetyl-L-lysine	+		C8H16N2O3	VEYYWZRYIYDQJM-ZETCQYMHSA-N	CC(=O)N[C@@H](CCCCN)C(O)=O	92907	C12989	HMDB0000446
Urine	Niziol et al., 2023 doi: 10.1038/s41598-023-36874-y	BCa vs. control	Azelaic acid	-		C9H16O4	BDJRBEYXGGNYIS-UHFFFAOYSA-N	OC(=O)CCCCCCCC(O)=O	2266	C08261	HMDB0000784
Urine	Niziol et al., 2023 doi: 10.1038/s41598-023-36874-y	BCa vs. control	3-Hydroxymethylglutaric acid	-		C6H10O5	NPOAOTPXWNWTSH-UHFFFAOYSA-N	CC(O)(CC(O)=O)CC(O)=O	1662	C03761	HMDB0000355
Urine	Niziol et al., 2023 doi: 10.1038/s41598-023-36874-y	BCa vs. control	L-Tryptophan	+		C11H12N2O2
Urine	Niziol et al., 2023 doi: 10.1038/s41598-023-36874-y	BCa vs. control	2-Furoylglycine	-		C7H7NO4	KSPQDMRTZZYQLM-UHFFFAOYSA-N	OC(=O)CNC(=O)C1=CC=CO1	21863		HMDB0000439
Urine	Niziol et al., 2023 doi: 10.1038/s41598-023-36874-y	BCa vs. control	Picolinuric acid	-		C8H8N2O3
Urine	Niziol et al., 2023 doi: 10.1038/s41598-023-36874-y	BCa vs. control	N-Acetylserotonin	-		C12H14N2O2	MVAWJSIDNICKHF-UHFFFAOYSA-N	CC(=O)NCCC1=CNC2=C1C=C(O)C=C2	903	C00978	HMDB0001238
Urine	Niziol et al., 2023 doi: 10.1038/s41598-023-36874-y	BCa vs. control	Methylmalonic acid	-		C4H6O4	ZIYVHBGGAOATLY-UHFFFAOYSA-N	CC(C(O)=O)C(O)=O	487	C02170	HMDB0000202
Urine	Niziol et al., 2023 doi: 10.1038/s41598-023-36874-y	BCa vs. control	Sebacic acid	-		C10H18O4	CXMXRPHRNRROMY-UHFFFAOYSA-N	OC(=O)CCCCCCCCC(O)=O	5192	C08277	HMDB0000792
Urine	Niziol et al., 2023 doi: 10.1038/s41598-023-36874-y	BCa vs. control	Cis,cis-Muconic acid	-		C6H6O4	TXXHDPDFNKHHGW-CCAGOZQPSA-N	OC(=O)\C=C/C=C\C(O)=O	5280518	C02480	HMDB0006331
Urine	Niziol et al., 2023 doi: 10.1038/s41598-023-36874-y	BCa vs. control	L-Thyronine	+		C15H15NO4	KKCIOUWDFWQUBT-AWEZNQCLSA-N	N[C@@H](CC1=CC=C(OC2=CC=C(O)C=C2)C=C1)C(O)=O	5461103		HMDB0000667
Urine	Niziol et al., 2023 doi: 10.1038/s41598-023-36874-y	BCa vs. control	Phenylacetylglycine	-		C10H11NO3	UTYVDVLMYQPLQB-UHFFFAOYSA-N	OC(=O)CNC(=O)CC1=CC=CC=C1	68144	C05598	HMDB0000821
Urine	Niziol et al., 2023 doi: 10.1038/s41598-023-36874-y	BCa vs. control	4-Ethylphenol	+		C8H10O	HXDOZKJGKXYMEW-UHFFFAOYSA-N	CCC1=CC=C(O)C=C1	31242	C13637	HMDB0029306
Urine	Niziol et al., 2023 doi: 10.1038/s41598-023-36874-y	BCa vs. control	Xanthurenic acid	-		C10H7NO4	FBZONXHGGPHHIY-UHFFFAOYSA-N	OC(=O)C1=NC2=C(O)C=CC=C2C(O)=C1	5699	C02470	HMDB0000881
Urine	Niziol et al., 2023 doi: 10.1038/s41598-023-36874-y	BCa vs. control	2,5-Furandicarboxylic acid	-		C6H4O5	CHTHALBTIRVDBM-UHFFFAOYSA-N	OC(=O)C1=CC=C(O1)C(O)=O	76720	C20450	HMDB0004812
Urine	Niziol et al., 2023 doi: 10.1038/s41598-023-36874-y	BCa vs. control	3-Hydroxy-4-methoxycinnamic aicd	-		C10H10O4
Urine	Niziol et al., 2023 doi: 10.1038/s41598-023-36874-y	BCa vs. control	2-Ketohexanoic acid	-		C6H10O3	XNIHZNNZJHYHLC-UHFFFAOYSA-N	CCCCC(=O)C(O)=O	159664	C00902	HMDB0001864
Urine	Niziol et al., 2023 doi: 10.1038/s41598-023-36874-y	BCa vs. control	Palmitic acid	-		C16H32O2	IPCSVZSSVZVIGE-UHFFFAOYSA-N	CCCCCCCCCCCCCCCC(O)=O	985	C00249	HMDB0000220
Urine	Niziol et al., 2023 doi: 10.1038/s41598-023-36874-y	BCa vs. control	2-Hydroxycaproic acid	-		C6H12O3	NYHNVHGFPZAZGA-UHFFFAOYSA-N	CCCCC(O)C(O)=O	99824		HMDB0001624
Urine	Niziol et al., 2023 doi: 10.1038/s41598-023-36874-y	BCa vs. control	Choline	-		C5H14NO	OEYIOHPDSNJKLS-UHFFFAOYSA-N	C[N+](C)(C)CCO	305	C00114	HMDB0000097
Urine	Niziol et al., 2023 doi: 10.1038/s41598-023-36874-y	BCa vs. control	N-Acetyl-L-tyrosine	-		C11H13NO4	CAHKINHBCWCHCF-JTQLQIEISA-N	CC(=O)N[C@@H](CC1=CC=C(O)C=C1)C(O)=O	68310	C01657	HMDB0000866
Urine	Niziol et al., 2023 doi: 10.1038/s41598-023-36874-y	BCa vs. control	Tiglylglycine	-		C7H11NO3	WRUSVQOKJIDBLP-HWKANZROSA-N	C\C=C(/C)C(=O)NCC(O)=O	6441567		HMDB0000959
Urine	Niziol et al., 2023 doi: 10.1038/s41598-023-36874-y	BCa vs. control	Acetylcysteine	-		C5H9NO3S	PWKSKIMOESPYIA-BYPYZUCNSA-N	CC(=O)N[C@@H](CS)C(O)=O	12035	C06809	HMDB0001890
Urine	Niziol et al., 2023 doi: 10.1038/s41598-023-36874-y	BCa vs. control	N-Acetyl-L-cysteine	-		C5H9NO3S
Urine	Niziol et al., 2023 doi: 10.1038/s41598-023-36874-y	BCa vs. control	Phenylglyoxylic acid	-		C8H6O3	FAQJJMHZNSSFSM-UHFFFAOYSA-N	OC(=O)C(=O)C1=CC=CC=C1	11915	C02137	HMDB0001587
Urine	Niziol et al., 2023 doi: 10.1038/s41598-023-36874-y	BCa vs. control	Isovalerylcarnitine	-		C12H23NO4	IGQBPDJNUXPEMT-UHFFFAOYSA-N	CC(C)CC(=O)OC(CC([O-])=O)C[N+](C)(C)C			HMDB0000688
Urine	Niziol et al., 2023 doi: 10.1038/s41598-023-36874-y	BCa vs. control	2-Mercaptobenzothiazole	+		C7H5NS2
Urine	Niziol et al., 2023 doi: 10.1038/s41598-023-36874-y	BCa vs. control	Tetrahydroharman-3-carboxylic acid	-		C13H14N2O2
Urine	Niziol et al., 2023 doi: 10.1038/s41598-023-36874-y	BCa vs. control	Benzaldehyde	-		C7H6O	HUMNYLRZRPPJDN-UHFFFAOYSA-N	O=CC1=CC=CC=C1	240	C00261	HMDB0006115
Urine	Niziol et al., 2023 doi: 10.1038/s41598-023-36874-y	BCa vs. control	Salicyluric acid	-		C9H9NO4	ONJSZLXSECQROL-UHFFFAOYSA-N	OC(=O)CNC(=O)C1=C(O)C=CC=C1	10253	C07588	HMDB0000840
Urine	Niziol et al., 2023 doi: 10.1038/s41598-023-36874-y	BCa vs. control	Dopamine	-		C8H11NO2	VYFYYTLLBUKUHU-UHFFFAOYSA-N	NCCC1=CC(O)=C(O)C=C1	681	C03758	HMDB0000073
Urine	Niziol et al., 2023 doi: 10.1038/s41598-023-36874-y	BCa vs. control	Methylhippuric acid	-		C10H11NO3
Urine	Niziol et al., 2023 doi: 10.1038/s41598-023-36874-y	BCa vs. control	Hippuric acid	-		C9H9NO3	QIAFMBKCNZACKA-UHFFFAOYSA-N	OC(=O)CNC(=O)C1=CC=CC=C1	464	C01586	HMDB0000714
Urine	Niziol et al., 2023 doi: 10.1038/s41598-023-36874-y	BCa vs. control	Leu-Asp	-		C10H18N2O5
Urine	Niziol et al., 2023 doi: 10.1038/s41598-023-36874-y	BCa vs. control	Gamma-Glutamylcysteine	+		C8H14N2O5S	RITKHVBHSGLULN-WHFBIAKZSA-N	N[C@@H](CCC(=O)N[C@@H](CS)C(O)=O)C(O)=O	123938	C00669	HMDB0001049
Urine	Niziol et al., 2023 doi: 10.1038/s41598-023-36874-y	BCa vs. control	p-Octopamine	-		C8H11NO2	QHGUCRYDKWKLMG-QMMMGPOBSA-N	NC[C@H](O)C1=CC=C(O)C=C1	440266	C04227	HMDB0004825
Urine	Niziol et al., 2023 doi: 10.1038/s41598-023-36874-y	BCa vs. control	3-Hydroxymandelic acid	-		C8H8O4	OLSDAJRAVOVKLG-UHFFFAOYSA-N	OC(C(O)=O)C1=CC(O)=CC=C1	86957		HMDB0000750
Urine	Niziol et al., 2023 doi: 10.1038/s41598-023-36874-y	BCa vs. control	4-Methoxyphenylacetic acid	-		C9H10O3	NRPFNQUDKRYCNX-UHFFFAOYSA-N	COC1=CC=C(CC(O)=O)C=C1	7690		HMDB0002072
Urine	Niziol et al., 2023 doi: 10.1038/s41598-023-36874-y	BCa vs. control	1,3,7-Trimethyluric acid	-		C8H10N4O3	BYXCFUMGEBZDDI-UHFFFAOYSA-N	CN1C(=O)NC2=C1C(=O)N(C)C(=O)N2C	79437	C16361	HMDB0002123
Urine	Niziol et al., 2023 doi: 10.1038/s41598-023-36874-y	BCa vs. control	Homovanillic acid	-		C9H10O4	QRMZSPFSDQBLIX-UHFFFAOYSA-N	COC1=CC(CC(O)=O)=CC=C1O	1738	C05582	HMDB0000118
Urine	Niziol et al., 2023 doi: 10.1038/s41598-023-36874-y	BCa vs. control	1,3-Dimethyluric acid	-		C7H8N4O3	OTSBKHHWSQYEHK-UHFFFAOYSA-N	CN1C2=C(NC(=O)N2)C(=O)N(C)C1=O	70346		HMDB0001857
Urine	Niziol et al., 2023 doi: 10.1038/s41598-023-36874-y	BCa vs. control	3-Methylglutarylcarnitine	-		C13H23NO6	HFCPFJNSBPQJDP-NXEZZACHSA-N	C[C@H](CC(O)=O)CC(=O)O[C@H](CC([O-])=O)C[N+](C)(C)C			HMDB0000552
Urine	Niziol et al., 2023 doi: 10.1038/s41598-023-36874-y	BCa vs. control	Anserine	-		C10H16N4O3	MYYIAHXIVFADCU-QMMMGPOBSA-N	CN1C=NC=C1C[C@H](NC(=O)CCN)C(O)=O	112072	C01262	HMDB0000194
Urine	Niziol et al., 2023 doi: 10.1038/s41598-023-36874-y	BCa vs. control	2-Aminonicotinic acid	-		C6H6N2O2	KPIVDNYJNOPGBE-UHFFFAOYSA-N	NC1=C(C=CC=N1)C(O)=O	72930		HMDB0061680
Urine	Niziol et al., 2023 doi: 10.1038/s41598-023-36874-y	BCa vs. control	L-Acetylcarnitine	-		C9H17NO4	RDHQFKQIGNGIED-MRVPVSSYSA-N	CC(=O)O[C@H](CC([O-])=O)C[N+](C)(C)C			HMDB0000201
Urine	Niziol et al., 2023 doi: 10.1038/s41598-023-36874-y	BCa vs. control	2-Furoic acid	-		C5H4O3	SMNDYUVBFMFKNZ-UHFFFAOYSA-N	OC(=O)C1=CC=CO1	6919	C01546	HMDB0000617
Urine	Niziol et al., 2023 doi: 10.1038/s41598-023-36874-y	BCa vs. control	Phenylpropanolamine	-		C9H13NO	DLNKOYKMWOXYQA-VXNVDRBHSA-N	C[C@@H](N)[C@@H](O)C1=CC=CC=C1	26934	C02343	HMDB0001942
Urine	Niziol et al., 2023 doi: 10.1038/s41598-023-36874-y	BCa vs. control	Pantothenic acid	-		C9H17NO5	GHOKWGTUZJEAQD-ZETCQYMHSA-N	CC(C)(CO)[C@@H](O)C(=O)NCCC(O)=O	6613	C00864	HMDB0000210
Urine	Niziol et al., 2023 doi: 10.1038/s41598-023-36874-y	LG-BCa vs. control	Indoleacetic acid	-		C10H9NO2	SEOVTRFCIGRIMH-UHFFFAOYSA-N	OC(=O)CC1=CNC2=CC=CC=C12	802	C00954	HMDB0000197
Urine	Niziol et al., 2023 doi: 10.1038/s41598-023-36874-y	LG-BCa vs. control	Isostearic acid	-		C18H36O2
Urine	Niziol et al., 2023 doi: 10.1038/s41598-023-36874-y	LG-BCa vs. control	N-alpha-Acetyl-L-lysine	+		C8H16N2O3	VEYYWZRYIYDQJM-ZETCQYMHSA-N	CC(=O)N[C@@H](CCCCN)C(O)=O	92907	C12989	HMDB0000446
Urine	Niziol et al., 2023 doi: 10.1038/s41598-023-36874-y	LG-BCa vs. control	3-Hydroxymethylglutaric acid	-		C6H10O5	NPOAOTPXWNWTSH-UHFFFAOYSA-N	CC(O)(CC(O)=O)CC(O)=O	1662	C03761	HMDB0000355
Urine	Niziol et al., 2023 doi: 10.1038/s41598-023-36874-y	LG-BCa vs. control	Picolinuric acid	-		C8H8N2O3
Urine	Niziol et al., 2023 doi: 10.1038/s41598-023-36874-y	LG-BCa vs. control	4-Ethylphenol	+		C8H10O	HXDOZKJGKXYMEW-UHFFFAOYSA-N	CCC1=CC=C(O)C=C1	31242	C13637	HMDB0029306
Urine	Niziol et al., 2023 doi: 10.1038/s41598-023-36874-y	LG-BCa vs. control	Phenylacetylglycine	-		C10H11NO3	UTYVDVLMYQPLQB-UHFFFAOYSA-N	OC(=O)CNC(=O)CC1=CC=CC=C1	68144	C05598	HMDB0000821
Urine	Niziol et al., 2023 doi: 10.1038/s41598-023-36874-y	LG-BCa vs. control	Azelaic acid	-		C9H16O4	BDJRBEYXGGNYIS-UHFFFAOYSA-N	OC(=O)CCCCCCCC(O)=O	2266	C08261	HMDB0000784
Urine	Niziol et al., 2023 doi: 10.1038/s41598-023-36874-y	LG-BCa vs. control	Sebacic acid	-		C10H18O4	CXMXRPHRNRROMY-UHFFFAOYSA-N	OC(=O)CCCCCCCCC(O)=O	5192	C08277	HMDB0000792
Urine	Niziol et al., 2023 doi: 10.1038/s41598-023-36874-y	LG-BCa vs. control	N-Acetylserotonin	-		C12H14N2O2	MVAWJSIDNICKHF-UHFFFAOYSA-N	CC(=O)NCCC1=CNC2=C1C=C(O)C=C2	903	C00978	HMDB0001238
Urine	Niziol et al., 2023 doi: 10.1038/s41598-023-36874-y	LG-BCa vs. control	2,5-Furandicarboxylic acid	-		C6H4O5	CHTHALBTIRVDBM-UHFFFAOYSA-N	OC(=O)C1=CC=C(O1)C(O)=O	76720	C20450	HMDB0004812
Urine	Niziol et al., 2023 doi: 10.1038/s41598-023-36874-y	LG-BCa vs. control	Xanthurenic acid	-		C10H7NO4	FBZONXHGGPHHIY-UHFFFAOYSA-N	OC(=O)C1=NC2=C(O)C=CC=C2C(O)=C1	5699	C02470	HMDB0000881
Urine	Niziol et al., 2023 doi: 10.1038/s41598-023-36874-y	LG-BCa vs. control	2-Ketohexanoic acid	-		C6H10O3	XNIHZNNZJHYHLC-UHFFFAOYSA-N	CCCCC(=O)C(O)=O	159664	C00902	HMDB0001864
Urine	Niziol et al., 2023 doi: 10.1038/s41598-023-36874-y	LG-BCa vs. control	Methylmalonic acid	-		C4H6O4	ZIYVHBGGAOATLY-UHFFFAOYSA-N	CC(C(O)=O)C(O)=O	487	C02170	HMDB0000202
Urine	Niziol et al., 2023 doi: 10.1038/s41598-023-36874-y	LG-BCa vs. control	Succinic acid	-		C4H6O4	KDYFGRWQOYBRFD-UHFFFAOYSA-N	OC(=O)CCC(O)=O	1738118	C00042	HMDB0000254
Urine	Niziol et al., 2023 doi: 10.1038/s41598-023-36874-y	LG-BCa vs. control	2-Furoylglycine	-		C7H7NO4	KSPQDMRTZZYQLM-UHFFFAOYSA-N	OC(=O)CNC(=O)C1=CC=CO1	21863		HMDB0000439
Urine	Niziol et al., 2023 doi: 10.1038/s41598-023-36874-y	LG-BCa vs. control	3-Hydroxy-4-methoxycinnamic aicd	-		C10H10O4
Urine	Niziol et al., 2023 doi: 10.1038/s41598-023-36874-y	LG-BCa vs. control	N-Acetyl-L-tyrosine	-		C11H13NO4	CAHKINHBCWCHCF-JTQLQIEISA-N	CC(=O)N[C@@H](CC1=CC=C(O)C=C1)C(O)=O	68310	C01657	HMDB0000866
Urine	Niziol et al., 2023 doi: 10.1038/s41598-023-36874-y	LG-BCa vs. control	Phenylglyoxylic acid	-		C8H6O3	FAQJJMHZNSSFSM-UHFFFAOYSA-N	OC(=O)C(=O)C1=CC=CC=C1	11915	C02137	HMDB0001587
Urine	Niziol et al., 2023 doi: 10.1038/s41598-023-36874-y	LG-BCa vs. control	Cis,cis-Muconic acid	-		C6H6O4	TXXHDPDFNKHHGW-CCAGOZQPSA-N	OC(=O)\C=C/C=C\C(O)=O	5280518	C02480	HMDB0006331
Urine	Niziol et al., 2023 doi: 10.1038/s41598-023-36874-y	LG-BCa vs. control	Isovalerylcarnitine	-		C12H23NO4	IGQBPDJNUXPEMT-UHFFFAOYSA-N	CC(C)CC(=O)OC(CC([O-])=O)C[N+](C)(C)C			HMDB0000688
Urine	Niziol et al., 2023 doi: 10.1038/s41598-023-36874-y	LG-BCa vs. control	Homovanillic acid	-		C9H10O4	QRMZSPFSDQBLIX-UHFFFAOYSA-N	COC1=CC(CC(O)=O)=CC=C1O	1738	C05582	HMDB0000118
Urine	Niziol et al., 2023 doi: 10.1038/s41598-023-36874-y	LG-BCa vs. control	Pantothenic acid	-		C9H17NO5	GHOKWGTUZJEAQD-ZETCQYMHSA-N	CC(C)(CO)[C@@H](O)C(=O)NCCC(O)=O	6613	C00864	HMDB0000210
Urine	Niziol et al., 2023 doi: 10.1038/s41598-023-36874-y	LG-BCa vs. control	2-Hydroxycaproic acid	-		C6H12O3	NYHNVHGFPZAZGA-UHFFFAOYSA-N	CCCCC(O)C(O)=O	99824		HMDB0001624
Urine	Niziol et al., 2023 doi: 10.1038/s41598-023-36874-y	LG-BCa vs. control	Isobutyryl-L-carnitine	-		C11H21NO4	LRCNOZRCYBNMEP-SECBINFHSA-O	CC(C)C(=O)O[C@H](CC(O)=O)C[N+](C)(C)C	168379		HMDB0000736
Urine	Niziol et al., 2023 doi: 10.1038/s41598-023-36874-y	LG-BCa vs. control	3,4-Dihydroxymandelic acid	-		C8H8O5	RGHMISIYKIHAJW-UHFFFAOYSA-N	OC(C(O)=O)C1=CC=C(O)C(O)=C1	85782	C05580	HMDB0001866
Urine	Niziol et al., 2023 doi: 10.1038/s41598-023-36874-y	LG-BCa vs. control	Vanillic acid	-		C8H8O4	WKOLLVMJNQIZCI-UHFFFAOYSA-N	COC1=CC(=CC=C1O)C(O)=O	8468	C06672	HMDB0000484
Urine	Niziol et al., 2023 doi: 10.1038/s41598-023-36874-y	LG-BCa vs. control	Acetylcysteine	-		C5H9NO3S	PWKSKIMOESPYIA-BYPYZUCNSA-N	CC(=O)N[C@@H](CS)C(O)=O	12035	C06809	HMDB0001890
Urine	Niziol et al., 2023 doi: 10.1038/s41598-023-36874-y	LG-BCa vs. control	Alpha-ketoisovaleric acid	-		C5H8O3	QHKABHOOEWYVLI-UHFFFAOYSA-N	CC(C)C(=O)C(O)=O	49	C00141	HMDB0000019
Urine	Niziol et al., 2023 doi: 10.1038/s41598-023-36874-y	LG-BCa vs. control	Choline	-		C5H14NO	OEYIOHPDSNJKLS-UHFFFAOYSA-N	C[N+](C)(C)CCO	305	C00114	HMDB0000097
Urine	Niziol et al., 2023 doi: 10.1038/s41598-023-36874-y	LG-BCa vs. control	4-Methylcatechol	-		C7H8O2	ZBCATMYQYDCTIZ-UHFFFAOYSA-N	CC1=CC(O)=C(O)C=C1	9958	C06730	HMDB0000873
Urine	Niziol et al., 2023 doi: 10.1038/s41598-023-36874-y	LG-BCa vs. control	N-Acetyl-L-cysteine	-		C5H9NO3S
Urine	Niziol et al., 2023 doi: 10.1038/s41598-023-36874-y	LG-BCa vs. control	Tetrahydroharman-3-carboxylic acid	-		C13H14N2O2
Urine	Niziol et al., 2023 doi: 10.1038/s41598-023-36874-y	LG-BCa vs. control	L-Aspartyl-L-phenylalanine	-		C13H16N2O5
Urine	Niziol et al., 2023 doi: 10.1038/s41598-023-36874-y	LG-BCa vs. control	Deoxycytidine	-		C9H13N3O4	CKTSBUTUHBMZGZ-SHYZEUOFSA-N	NC1=NC(=O)N(C=C1)[C@H]1C[C@H](O)[C@@H](CO)O1	13711	C00881	HMDB0000014
Urine	Niziol et al., 2023 doi: 10.1038/s41598-023-36874-y	LG-BCa vs. control	Hippuric acid	-		C9H9NO3	QIAFMBKCNZACKA-UHFFFAOYSA-N	OC(=O)CNC(=O)C1=CC=CC=C1	464	C01586	HMDB0000714
Urine	Niziol et al., 2023 doi: 10.1038/s41598-023-36874-y	LG-BCa vs. control	3-Methylglutarylcarnitine	-		C13H23NO6	HFCPFJNSBPQJDP-NXEZZACHSA-N	C[C@H](CC(O)=O)CC(=O)O[C@H](CC([O-])=O)C[N+](C)(C)C			HMDB0000552
Urine	Niziol et al., 2023 doi: 10.1038/s41598-023-36874-y	LG-BCa vs. control	Pyruvaldehyde	-		C3H4O2	AIJULSRZWUXGPQ-UHFFFAOYSA-N	CC(=O)C=O	880	C00546	HMDB0001167
Urine	Niziol et al., 2023 doi: 10.1038/s41598-023-36874-y	LG-BCa vs. control	Tiglylglycine	-		C7H11NO3	WRUSVQOKJIDBLP-HWKANZROSA-N	C\C=C(/C)C(=O)NCC(O)=O	6441567		HMDB0000959
Urine	Niziol et al., 2023 doi: 10.1038/s41598-023-36874-y	LG-BCa vs. control	Mevalonic acid	-		C6H12O4	KJTLQQUUPVSXIM-ZCFIWIBFSA-N	C[C@@](O)(CCO)CC(O)=O	439230	C00418	HMDB0000227
Urine	Niziol et al., 2023 doi: 10.1038/s41598-023-36874-y	LG-BCa vs. control	Salicyluric acid	-		C9H9NO4	ONJSZLXSECQROL-UHFFFAOYSA-N	OC(=O)CNC(=O)C1=C(O)C=CC=C1	10253	C07588	HMDB0000840
Urine	Niziol et al., 2023 doi: 10.1038/s41598-023-36874-y	LG-BCa vs. control	m-Coumaric acid	-		C9H8O3	KKSDGJDHHZEWEP-SNAWJCMRSA-N	OC(=O)\C=C\C1=CC(O)=CC=C1	637541	C12621	HMDB0001713
Urine	Niziol et al., 2023 doi: 10.1038/s41598-023-36874-y	LG-BCa vs. control	p-Octopamine	-		C8H11NO2	QHGUCRYDKWKLMG-QMMMGPOBSA-N	NC[C@H](O)C1=CC=C(O)C=C1	440266	C04227	HMDB0004825
Urine	Niziol et al., 2023 doi: 10.1038/s41598-023-36874-y	LG-BCa vs. control	3-Hydroxymandelic acid	-		C8H8O4	OLSDAJRAVOVKLG-UHFFFAOYSA-N	OC(C(O)=O)C1=CC(O)=CC=C1	86957		HMDB0000750
Urine	Niziol et al., 2023 doi: 10.1038/s41598-023-36874-y	LG-BCa vs. control	5-(Hydroxymethyl)-2-furaldehyde	-		C6H6O3
Urine	Niziol et al., 2023 doi: 10.1038/s41598-023-36874-y	LG-BCa vs. control	Benzaldehyde	-		C7H6O	HUMNYLRZRPPJDN-UHFFFAOYSA-N	O=CC1=CC=CC=C1	240	C00261	HMDB0006115
Urine	Niziol et al., 2023 doi: 10.1038/s41598-023-36874-y	LG-BCa vs. control	Methylhippuric acid	-		C10H11NO3
Urine	Niziol et al., 2023 doi: 10.1038/s41598-023-36874-y	LG-BCa vs. control	2-Hydroxy-2-methylbutyric acid	-		C5H10O3	MBIQENSCDNJOIY-UHFFFAOYSA-N	CCC(C)(O)C(O)=O	95433		HMDB0001987
Urine	Niziol et al., 2023 doi: 10.1038/s41598-023-36874-y	LG-BCa vs. control	2-Furoic acid	-		C5H4O3	SMNDYUVBFMFKNZ-UHFFFAOYSA-N	OC(=O)C1=CC=CO1	6919	C01546	HMDB0000617
Urine	Niziol et al., 2023 doi: 10.1038/s41598-023-36874-y	LG-BCa vs. control	Dibenzylamine	+		C14H15N	BWLUMTFWVZZZND-UHFFFAOYSA-N	C(NCC1=CC=CC=C1)C1=CC=CC=C1	7656		HMDB0251169
Urine	Niziol et al., 2023 doi: 10.1038/s41598-023-36874-y	LG-BCa vs. control	L-Acetylcarnitine	-		C9H17NO4	RDHQFKQIGNGIED-MRVPVSSYSA-N	CC(=O)O[C@H](CC([O-])=O)C[N+](C)(C)C			HMDB0000201
Urine	Niziol et al., 2023 doi: 10.1038/s41598-023-36874-y	HG-BCa vs. control	Isostearic acid	-		C18H36O2
Urine	Niziol et al., 2023 doi: 10.1038/s41598-023-36874-y	HG-BCa vs. control	Oleamide	+		C18H35NO	FATBGEAMYMYZAF-KTKRTIGZSA-N	CCCCCCCC\C=C/CCCCCCCC(N)=O	5283387	C19670	HMDB0002117
Urine	Niziol et al., 2023 doi: 10.1038/s41598-023-36874-y	HG-BCa vs. control	Indoleacetic acid	-		C10H9NO2	SEOVTRFCIGRIMH-UHFFFAOYSA-N	OC(=O)CC1=CNC2=CC=CC=C12	802	C00954	HMDB0000197
Urine	Niziol et al., 2023 doi: 10.1038/s41598-023-36874-y	HG-BCa vs. control	2-Furoylglycine	-		C7H7NO4	KSPQDMRTZZYQLM-UHFFFAOYSA-N	OC(=O)CNC(=O)C1=CC=CO1	21863		HMDB0000439
Urine	Niziol et al., 2023 doi: 10.1038/s41598-023-36874-y	HG-BCa vs. control	Azelaic acid	-		C9H16O4	BDJRBEYXGGNYIS-UHFFFAOYSA-N	OC(=O)CCCCCCCC(O)=O	2266	C08261	HMDB0000784
Urine	Niziol et al., 2023 doi: 10.1038/s41598-023-36874-y	HG-BCa vs. control	Cis,cis-Muconic acid	-		C6H6O4	TXXHDPDFNKHHGW-CCAGOZQPSA-N	OC(=O)\C=C/C=C\C(O)=O	5280518	C02480	HMDB0006331
Urine	Niziol et al., 2023 doi: 10.1038/s41598-023-36874-y	HG-BCa vs. control	Phenylglyoxylic acid	-		C8H6O3	FAQJJMHZNSSFSM-UHFFFAOYSA-N	OC(=O)C(=O)C1=CC=CC=C1	11915	C02137	HMDB0001587
Urine	Niziol et al., 2023 doi: 10.1038/s41598-023-36874-y	HG-BCa vs. control	N-alpha-Acetyl-L-lysine	+		C8H16N2O3	VEYYWZRYIYDQJM-ZETCQYMHSA-N	CC(=O)N[C@@H](CCCCN)C(O)=O	92907	C12989	HMDB0000446
Urine	Niziol et al., 2023 doi: 10.1038/s41598-023-36874-y	HG-BCa vs. control	Methylmalonic acid	-		C4H6O4	ZIYVHBGGAOATLY-UHFFFAOYSA-N	CC(C(O)=O)C(O)=O	487	C02170	HMDB0000202
Urine	Niziol et al., 2023 doi: 10.1038/s41598-023-36874-y	HG-BCa vs. control	3,4-Dihydroxymandelic acid	-		C8H8O5	RGHMISIYKIHAJW-UHFFFAOYSA-N	OC(C(O)=O)C1=CC=C(O)C(O)=C1	85782	C05580	HMDB0001866
Urine	Niziol et al., 2023 doi: 10.1038/s41598-023-36874-y	HG-BCa vs. control	N-Acetylserotonin	-		C12H14N2O2	MVAWJSIDNICKHF-UHFFFAOYSA-N	CC(=O)NCCC1=CNC2=C1C=C(O)C=C2	903	C00978	HMDB0001238
Urine	Niziol et al., 2023 doi: 10.1038/s41598-023-36874-y	HG-BCa vs. control	3-Hydroxy-4-methoxycinnamic aicd	-		C10H10O4
Urine	Niziol et al., 2023 doi: 10.1038/s41598-023-36874-y	HG-BCa vs. control	Tiglylglycine	-		C7H11NO3	WRUSVQOKJIDBLP-HWKANZROSA-N	C\C=C(/C)C(=O)NCC(O)=O	6441567		HMDB0000959
Urine	Niziol et al., 2023 doi: 10.1038/s41598-023-36874-y	HG-BCa vs. control	L-Tryptophan	+		C11H12N2O2
Urine	Niziol et al., 2023 doi: 10.1038/s41598-023-36874-y	HG-BCa vs. control	Vanillic acid	-		C8H8O4	WKOLLVMJNQIZCI-UHFFFAOYSA-N	COC1=CC(=CC=C1O)C(O)=O	8468	C06672	HMDB0000484
Urine	Niziol et al., 2023 doi: 10.1038/s41598-023-36874-y	HG-BCa vs. control	2-Hydroxycaproic acid	-		C6H12O3	NYHNVHGFPZAZGA-UHFFFAOYSA-N	CCCCC(O)C(O)=O	99824		HMDB0001624
Urine	Niziol et al., 2023 doi: 10.1038/s41598-023-36874-y	HG-BCa vs. control	Sebacic acid	-		C10H18O4	CXMXRPHRNRROMY-UHFFFAOYSA-N	OC(=O)CCCCCCCCC(O)=O	5192	C08277	HMDB0000792
Urine	Niziol et al., 2023 doi: 10.1038/s41598-023-36874-y	HG-BCa vs. control	Xanthurenic acid	-		C10H7NO4	FBZONXHGGPHHIY-UHFFFAOYSA-N	OC(=O)C1=NC2=C(O)C=CC=C2C(O)=C1	5699	C02470	HMDB0000881
Urine	Niziol et al., 2023 doi: 10.1038/s41598-023-36874-y	HG-BCa vs. control	Choline	-		C5H14NO	OEYIOHPDSNJKLS-UHFFFAOYSA-N	C[N+](C)(C)CCO	305	C00114	HMDB0000097
Urine	Niziol et al., 2023 doi: 10.1038/s41598-023-36874-y	HG-BCa vs. control	Picolinuric acid	-		C8H8N2O3
Urine	Niziol et al., 2023 doi: 10.1038/s41598-023-36874-y	HG-BCa vs. control	Phenylacetylglycine	-		C10H11NO3	UTYVDVLMYQPLQB-UHFFFAOYSA-N	OC(=O)CNC(=O)CC1=CC=CC=C1	68144	C05598	HMDB0000821
Urine	Niziol et al., 2023 doi: 10.1038/s41598-023-36874-y	HG-BCa vs. control	2,5-Furandicarboxylic acid	-		C6H4O5	CHTHALBTIRVDBM-UHFFFAOYSA-N	OC(=O)C1=CC=C(O1)C(O)=O	76720	C20450	HMDB0004812
Urine	Niziol et al., 2023 doi: 10.1038/s41598-023-36874-y	HG-BCa vs. control	Methylhippuric acid	-		C10H11NO3
Urine	Niziol et al., 2023 doi: 10.1038/s41598-023-36874-y	HG-BCa vs. control	Benzaldehyde	-		C7H6O	HUMNYLRZRPPJDN-UHFFFAOYSA-N	O=CC1=CC=CC=C1	240	C00261	HMDB0006115
Urine	Niziol et al., 2023 doi: 10.1038/s41598-023-36874-y	HG-BCa vs. control	Homovanillic acid	-		C9H10O4	QRMZSPFSDQBLIX-UHFFFAOYSA-N	COC1=CC(CC(O)=O)=CC=C1O	1738	C05582	HMDB0000118
Urine	Niziol et al., 2023 doi: 10.1038/s41598-023-36874-y	HG-BCa vs. control	N-Acetyl-L-cysteine	-		C5H9NO3S
Urine	Niziol et al., 2023 doi: 10.1038/s41598-023-36874-y	HG-BCa vs. control	Hippuric acid	-		C9H9NO3	QIAFMBKCNZACKA-UHFFFAOYSA-N	OC(=O)CNC(=O)C1=CC=CC=C1	464	C01586	HMDB0000714
Urine	Niziol et al., 2023 doi: 10.1038/s41598-023-36874-y	HG-BCa vs. control	4-Ethylphenol	+		C8H10O	HXDOZKJGKXYMEW-UHFFFAOYSA-N	CCC1=CC=C(O)C=C1	31242	C13637	HMDB0029306
Urine	Niziol et al., 2023 doi: 10.1038/s41598-023-36874-y	HG-BCa vs. control	4-Methylcatechol	-		C7H8O2	ZBCATMYQYDCTIZ-UHFFFAOYSA-N	CC1=CC(O)=C(O)C=C1	9958	C06730	HMDB0000873
Urine	Niziol et al., 2023 doi: 10.1038/s41598-023-36874-y	HG-BCa vs. control	4-Methoxyphenylacetic acid	-		C9H10O3	NRPFNQUDKRYCNX-UHFFFAOYSA-N	COC1=CC=C(CC(O)=O)C=C1	7690		HMDB0002072
Urine	Niziol et al., 2023 doi: 10.1038/s41598-023-36874-y	HG-BCa vs. control	Acetylcysteine	-		C5H9NO3S	PWKSKIMOESPYIA-BYPYZUCNSA-N	CC(=O)N[C@@H](CS)C(O)=O	12035	C06809	HMDB0001890
Urine	Niziol et al., 2023 doi: 10.1038/s41598-023-36874-y	HG-BCa vs. control	Salicyluric acid	-		C9H9NO4	ONJSZLXSECQROL-UHFFFAOYSA-N	OC(=O)CNC(=O)C1=C(O)C=CC=C1	10253	C07588	HMDB0000840
Urine	Niziol et al., 2023 doi: 10.1038/s41598-023-36874-y	HG-BCa vs. control	Leu-Asp	-		C10H18N2O5
Urine	Niziol et al., 2023 doi: 10.1038/s41598-023-36874-y	HG-BCa vs. control	N-Acetyl-L-tyrosine	-		C11H13NO4	CAHKINHBCWCHCF-JTQLQIEISA-N	CC(=O)N[C@@H](CC1=CC=C(O)C=C1)C(O)=O	68310	C01657	HMDB0000866
Urine	Niziol et al., 2023 doi: 10.1038/s41598-023-36874-y	HG-BCa vs. control	Tetrahydroharman-3-carboxylic acid	-		C13H14N2O2
Urine	Niziol et al., 2023 doi: 10.1038/s41598-023-36874-y	HG-BCa vs. control	1,3-Dimethyluric acid	-		C7H8N4O3	OTSBKHHWSQYEHK-UHFFFAOYSA-N	CN1C2=C(NC(=O)N2)C(=O)N(C)C1=O	70346		HMDB0001857
Urine	Niziol et al., 2023 doi: 10.1038/s41598-023-36874-y	HG-BCa vs. control	1,3,7-Trimethyluric acid	-		C8H10N4O3	BYXCFUMGEBZDDI-UHFFFAOYSA-N	CN1C(=O)NC2=C1C(=O)N(C)C(=O)N2C	79437	C16361	HMDB0002123
Urine	Niziol et al., 2023 doi: 10.1038/s41598-023-36874-y	HG-BCa vs. control	Deoxycytidine	-		C9H13N3O4	CKTSBUTUHBMZGZ-SHYZEUOFSA-N	NC1=NC(=O)N(C=C1)[C@H]1C[C@H](O)[C@@H](CO)O1	13711	C00881	HMDB0000014
Urine	Niziol et al., 2023 doi: 10.1038/s41598-023-36874-y	HG-BCa vs. control	2-Hydroxy-2-methylbutyric acid	-		C5H10O3	MBIQENSCDNJOIY-UHFFFAOYSA-N	CCC(C)(O)C(O)=O	95433		HMDB0001987
Urine	Niziol et al., 2023 doi: 10.1038/s41598-023-36874-y	HG-BCa vs. control	L-Thyronine	+		C15H15NO4	KKCIOUWDFWQUBT-AWEZNQCLSA-N	N[C@@H](CC1=CC=C(OC2=CC=C(O)C=C2)C=C1)C(O)=O	5461103		HMDB0000667
Urine	Niziol et al., 2023 doi: 10.1038/s41598-023-36874-y	HG-BCa vs. control	Alpha-ketoisovaleric acid	-		C5H8O3	QHKABHOOEWYVLI-UHFFFAOYSA-N	CC(C)C(=O)C(O)=O	49	C00141	HMDB0000019
Urine	Niziol et al., 2023 doi: 10.1038/s41598-023-36874-y	HG-BCa vs. control	2-Mercaptobenzothiazole	+		C7H5NS2
Urine	Niziol et al., 2023 doi: 10.1038/s41598-023-36874-y	HG-BCa vs. control	Isovalerylcarnitine	-		C12H23NO4	IGQBPDJNUXPEMT-UHFFFAOYSA-N	CC(C)CC(=O)OC(CC([O-])=O)C[N+](C)(C)C			HMDB0000688
Urine	Niziol et al., 2023 doi: 10.1038/s41598-023-36874-y	HG-BCa vs. control	p-Octopamine	-		C8H11NO2	QHGUCRYDKWKLMG-QMMMGPOBSA-N	NC[C@H](O)C1=CC=C(O)C=C1	440266	C04227	HMDB0004825
Urine	Niziol et al., 2023 doi: 10.1038/s41598-023-36874-y	HG-BCa vs. control	3-Hydroxymandelic acid	-		C8H8O4	OLSDAJRAVOVKLG-UHFFFAOYSA-N	OC(C(O)=O)C1=CC(O)=CC=C1	86957		HMDB0000750
Urine	Niziol et al., 2023 doi: 10.1038/s41598-023-36874-y	HG-BCa vs. control	5-Hydroxyindoleacetic acid	-		C10H9NO3	DUUGKQCEGZLZNO-UHFFFAOYSA-N	OC(=O)CC1=CNC2=C1C=C(O)C=C2	1826	C05635	HMDB0000763
Urine	Niziol et al., 2023 doi: 10.1038/s41598-023-36874-y	HG-BCa vs. control	Anserine	-		C10H16N4O3	MYYIAHXIVFADCU-QMMMGPOBSA-N	CN1C=NC=C1C[C@H](NC(=O)CCN)C(O)=O	112072	C01262	HMDB0000194
Urine	Niziol et al., 2023 doi: 10.1038/s41598-023-36874-y	HG-BCa vs. control	Pantothenic acid	-		C9H17NO5	GHOKWGTUZJEAQD-ZETCQYMHSA-N	CC(C)(CO)[C@@H](O)C(=O)NCCC(O)=O	6613	C00864	HMDB0000210
Urine	Niziol et al., 2023 doi: 10.1038/s41598-023-36874-y	HG-BCa vs. control	Mevalonic acid	-		C6H12O4	KJTLQQUUPVSXIM-ZCFIWIBFSA-N	C[C@@](O)(CCO)CC(O)=O	439230	C00418	HMDB0000227
Urine	Niziol et al., 2023 doi: 10.1038/s41598-023-36874-y	HG-BCa vs. control	5-Acetylamino-6-amino-3-methyluracil	-		C7H10N4O3	POQOTWQIYYNXAT-UHFFFAOYSA-N	CN1C(=O)NC(N)=C(NC(C)=O)C1=O	88299	C16366	HMDB0004400
Urine	Niziol et al., 2023 doi: 10.1038/s41598-023-36874-y	HG-BCa vs. control	3-Methylxanthine	-		C6H6N4O2	GMSNIKWWOQHZGF-UHFFFAOYSA-N	CN1C2=C(NC=N2)C(=O)NC1=O	70639	C16357	HMDB0001886
Urine	Niziol et al., 2023 doi: 10.1038/s41598-023-36874-y	HG-BCa vs. control	Dopamine	-		C8H11NO2	VYFYYTLLBUKUHU-UHFFFAOYSA-N	NCCC1=CC(O)=C(O)C=C1	681	C03758	HMDB0000073
Urine	Niziol et al., 2023 doi: 10.1038/s41598-023-36874-y	HG-BCa vs. control	5-Methoxytryptophol	-		C11H13NO2	QLWKTGDEPLRFAT-UHFFFAOYSA-N	COC1=CC=C2NC=C(CCO)C2=C1	12835		HMDB0001896
Urine	Niziol et al., 2023 doi: 10.1038/s41598-023-36874-y	HG-BCa vs. control	2-Aminonicotinic acid	-		C6H6N2O2	KPIVDNYJNOPGBE-UHFFFAOYSA-N	NC1=C(C=CC=N1)C(O)=O	72930		HMDB0061680
Urine	Niziol et al., 2023 doi: 10.1038/s41598-023-36874-y	HG-BCa vs. control	L-Acetylcarnitine	-		C9H17NO4	RDHQFKQIGNGIED-MRVPVSSYSA-N	CC(=O)O[C@H](CC([O-])=O)C[N+](C)(C)C			HMDB0000201
Urine	Niziol et al., 2023 doi: 10.1038/s41598-023-36874-y	HG-BCa vs. control	Gamma-Glutamylcysteine	+		C8H14N2O5S	RITKHVBHSGLULN-WHFBIAKZSA-N	N[C@@H](CCC(=O)N[C@@H](CS)C(O)=O)C(O)=O	123938	C00669	HMDB0001049
Urine	Niziol et al., 2023 doi: 10.1038/s41598-023-36874-y	HG-BCa vs. control	Phenylpropanolamine	-		C9H13NO	DLNKOYKMWOXYQA-VXNVDRBHSA-N	C[C@@H](N)[C@@H](O)C1=CC=CC=C1	26934	C02343	HMDB0001942
Urine	Niziol et al., 2023 doi: 10.1038/s41598-023-36874-y	HG-BCa vs. control	3-Methylglutarylcarnitine	-		C13H23NO6	HFCPFJNSBPQJDP-NXEZZACHSA-N	C[C@H](CC(O)=O)CC(=O)O[C@H](CC([O-])=O)C[N+](C)(C)C			HMDB0000552
Urine	Niziol et al., 2023 doi: 10.1038/s41598-023-36874-y	HG-BCa vs. control	Leucinic acid	-		C6H12O3	LVRFTAZAXQPQHI-UHFFFAOYSA-N	CC(C)CC(O)C(O)=O	92779		HMDB0000665
Urine	Niziol et al., 2023 doi: 10.1038/s41598-023-36874-y	pTa vs. control	Benzaldehyde	-		C7H6O	HUMNYLRZRPPJDN-UHFFFAOYSA-N	O=CC1=CC=CC=C1	240	C00261	HMDB0006115
Urine	Niziol et al., 2023 doi: 10.1038/s41598-023-36874-y	pTa vs. control	Isostearic acid	-		C18H36O2
Urine	Niziol et al., 2023 doi: 10.1038/s41598-023-36874-y	pTa vs. control	Indoleacetic acid	-		C10H9NO2	SEOVTRFCIGRIMH-UHFFFAOYSA-N	OC(=O)CC1=CNC2=CC=CC=C12	802	C00954	HMDB0000197
Urine	Niziol et al., 2023 doi: 10.1038/s41598-023-36874-y	pTa vs. control	L-Tryptophan	-		C11H12N2O2
Urine	Niziol et al., 2023 doi: 10.1038/s41598-023-36874-y	pTa vs. control	3-Hydroxymethylglutaric acid	-		C6H10O5	NPOAOTPXWNWTSH-UHFFFAOYSA-N	CC(O)(CC(O)=O)CC(O)=O	1662	C03761	HMDB0000355
Urine	Niziol et al., 2023 doi: 10.1038/s41598-023-36874-y	pTa vs. control	L-Thyronine	+		C15H15NO4	KKCIOUWDFWQUBT-AWEZNQCLSA-N	N[C@@H](CC1=CC=C(OC2=CC=C(O)C=C2)C=C1)C(O)=O	5461103		HMDB0000667
Urine	Niziol et al., 2023 doi: 10.1038/s41598-023-36874-y	pTa vs. control	Azelaic acid	-		C9H16O4	BDJRBEYXGGNYIS-UHFFFAOYSA-N	OC(=O)CCCCCCCC(O)=O	2266	C08261	HMDB0000784
Urine	Niziol et al., 2023 doi: 10.1038/s41598-023-36874-y	pTa vs. control	4-Ethylphenol	-		C8H10O	HXDOZKJGKXYMEW-UHFFFAOYSA-N	CCC1=CC=C(O)C=C1	31242	C13637	HMDB0029306
Urine	Niziol et al., 2023 doi: 10.1038/s41598-023-36874-y	pTa vs. control	Phenylacetylglycine	-		C10H11NO3	UTYVDVLMYQPLQB-UHFFFAOYSA-N	OC(=O)CNC(=O)CC1=CC=CC=C1	68144	C05598	HMDB0000821
Urine	Niziol et al., 2023 doi: 10.1038/s41598-023-36874-y	pTa vs. control	N-Acetylserotonin	-		C12H14N2O2	MVAWJSIDNICKHF-UHFFFAOYSA-N	CC(=O)NCCC1=CNC2=C1C=C(O)C=C2	903	C00978	HMDB0001238
Urine	Niziol et al., 2023 doi: 10.1038/s41598-023-36874-y	pTa vs. control	Methylmalonic acid	-		C4H6O4	ZIYVHBGGAOATLY-UHFFFAOYSA-N	CC(C(O)=O)C(O)=O	487	C02170	HMDB0000202
Urine	Niziol et al., 2023 doi: 10.1038/s41598-023-36874-y	pTa vs. control	Palmitic acid	-		C16H32O2
Urine	Niziol et al., 2023 doi: 10.1038/s41598-023-36874-y	pTa vs. control	2,5-Furandicarboxylic acid	-		C6H4O5	CHTHALBTIRVDBM-UHFFFAOYSA-N	OC(=O)C1=CC=C(O1)C(O)=O	76720	C20450	HMDB0004812
Urine	Niziol et al., 2023 doi: 10.1038/s41598-023-36874-y	pTa vs. control	2-Furoylglycine	-		C7H7NO4	KSPQDMRTZZYQLM-UHFFFAOYSA-N	OC(=O)CNC(=O)C1=CC=CO1	21863		HMDB0000439
Urine	Niziol et al., 2023 doi: 10.1038/s41598-023-36874-y	pTa vs. control	3-Hydroxy-4-methoxycinnamic aicd	-		C10H10O4
Urine	Niziol et al., 2023 doi: 10.1038/s41598-023-36874-y	pTa vs. control	2-Ketohexanoic acid	+		C6H10O3	XNIHZNNZJHYHLC-UHFFFAOYSA-N	CCCCC(=O)C(O)=O	159664	C00902	HMDB0001864
Urine	Niziol et al., 2023 doi: 10.1038/s41598-023-36874-y	pTa vs. control	Cis,cis-Muconic acid	+		C6H6O4	TXXHDPDFNKHHGW-CCAGOZQPSA-N	OC(=O)\C=C/C=C\C(O)=O	5280518	C02480	HMDB0006331
Urine	Niziol et al., 2023 doi: 10.1038/s41598-023-36874-y	pTa vs. control	Vanillic acid	-		C8H8O4	WKOLLVMJNQIZCI-UHFFFAOYSA-N	COC1=CC(=CC=C1O)C(O)=O	8468	C06672	HMDB0000484
Urine	Niziol et al., 2023 doi: 10.1038/s41598-023-36874-y	pTa vs. control	Isovalerylcarnitine	-		C12H23NO4	IGQBPDJNUXPEMT-UHFFFAOYSA-N	CC(C)CC(=O)OC(CC([O-])=O)C[N+](C)(C)C			HMDB0000688
Urine	Niziol et al., 2023 doi: 10.1038/s41598-023-36874-y	pTa vs. control	2-Hydroxycaproic acid	-		C6H12O3	NYHNVHGFPZAZGA-UHFFFAOYSA-N	CCCCC(O)C(O)=O	99824		HMDB0001624
Urine	Niziol et al., 2023 doi: 10.1038/s41598-023-36874-y	pTa vs. control	Acetylcysteine	-		C5H9NO3S	PWKSKIMOESPYIA-BYPYZUCNSA-N	CC(=O)N[C@@H](CS)C(O)=O	12035	C06809	HMDB0001890
Urine	Niziol et al., 2023 doi: 10.1038/s41598-023-36874-y	pTa vs. control	N-Acetyl-L-tyrosine	+		C11H13NO4	CAHKINHBCWCHCF-JTQLQIEISA-N	CC(=O)N[C@@H](CC1=CC=C(O)C=C1)C(O)=O	68310	C01657	HMDB0000866
Urine	Niziol et al., 2023 doi: 10.1038/s41598-023-36874-y	pTa vs. control	Tetrahydroharman-3-carboxylic acid	-		C13H14N2O2
Urine	Niziol et al., 2023 doi: 10.1038/s41598-023-36874-y	pTa vs. control	2-Mercaptobenzothiazole	-		C7H5NS2
Urine	Niziol et al., 2023 doi: 10.1038/s41598-023-36874-y	pTa vs. control	Choline	-		C5H14NO	OEYIOHPDSNJKLS-UHFFFAOYSA-N	C[N+](C)(C)CCO	305	C00114	HMDB0000097
Urine	Niziol et al., 2023 doi: 10.1038/s41598-023-36874-y	pTa vs. control	Salicyluric acid	-		C9H9NO4	ONJSZLXSECQROL-UHFFFAOYSA-N	OC(=O)CNC(=O)C1=C(O)C=CC=C1	10253	C07588	HMDB0000840
Urine	Niziol et al., 2023 doi: 10.1038/s41598-023-36874-y	pTa vs. control	Gamma-Glutamylcysteine	-		C8H14N2O5S	RITKHVBHSGLULN-WHFBIAKZSA-N	N[C@@H](CCC(=O)N[C@@H](CS)C(O)=O)C(O)=O	123938	C00669	HMDB0001049
Urine	Niziol et al., 2023 doi: 10.1038/s41598-023-36874-y	pTa vs. control	Hippuric acid	-		C9H9NO3	QIAFMBKCNZACKA-UHFFFAOYSA-N	OC(=O)CNC(=O)C1=CC=CC=C1	464	C01586	HMDB0000714
Urine	Niziol et al., 2023 doi: 10.1038/s41598-023-36874-y	pTa vs. control	Leu-Asp	-		C10H18N2O5
Urine	Niziol et al., 2023 doi: 10.1038/s41598-023-36874-y	pTa vs. control	3-Hydroxymandelic acid	-		C8H8O4	OLSDAJRAVOVKLG-UHFFFAOYSA-N	OC(C(O)=O)C1=CC(O)=CC=C1	86957		HMDB0000750
Urine	Niziol et al., 2023 doi: 10.1038/s41598-023-36874-y	pTa vs. control	Homovanillic acid	-		C9H10O4	QRMZSPFSDQBLIX-UHFFFAOYSA-N	COC1=CC(CC(O)=O)=CC=C1O	1738	C05582	HMDB0000118
Urine	Niziol et al., 2023 doi: 10.1038/s41598-023-36874-y	pTa vs. control	3-Methylglutarylcarnitine	+		C13H23NO6	HFCPFJNSBPQJDP-NXEZZACHSA-N	C[C@H](CC(O)=O)CC(=O)O[C@H](CC([O-])=O)C[N+](C)(C)C			HMDB0000552
Urine	Niziol et al., 2023 doi: 10.1038/s41598-023-36874-y	pTa vs. control	Methylhippuric acid	-		C10H11NO3
Urine	Niziol et al., 2023 doi: 10.1038/s41598-023-36874-y	pTa vs. control	2-Furoic acid	-		C5H4O3	SMNDYUVBFMFKNZ-UHFFFAOYSA-N	OC(=O)C1=CC=CO1	6919	C01546	HMDB0000617
Urine	Niziol et al., 2023 doi: 10.1038/s41598-023-36874-y	pTa vs. control	Anserine	-		C10H16N4O3	MYYIAHXIVFADCU-QMMMGPOBSA-N	CN1C=NC=C1C[C@H](NC(=O)CCN)C(O)=O	112072	C01262	HMDB0000194
Urine	Niziol et al., 2023 doi: 10.1038/s41598-023-36874-y	pTa vs. control	L-Acetylcarnitine	-		C9H17NO4	RDHQFKQIGNGIED-MRVPVSSYSA-N	CC(=O)O[C@H](CC([O-])=O)C[N+](C)(C)C			HMDB0000201
Urine	Niziol et al., 2023 doi: 10.1038/s41598-023-36874-y	pT1 vs. control	Oleamide	+		C18H35NO	FATBGEAMYMYZAF-KTKRTIGZSA-N	CCCCCCCC\C=C/CCCCCCCC(N)=O	5283387	C19670	HMDB0002117
Urine	Niziol et al., 2023 doi: 10.1038/s41598-023-36874-y	pT1 vs. control	2-Furoylglycine	-		C7H7NO4	KSPQDMRTZZYQLM-UHFFFAOYSA-N	OC(=O)CNC(=O)C1=CC=CO1	21863		HMDB0000439
Urine	Niziol et al., 2023 doi: 10.1038/s41598-023-36874-y	pT1 vs. control	Indoleacetic acid	-		C10H9NO2	SEOVTRFCIGRIMH-UHFFFAOYSA-N	OC(=O)CC1=CNC2=CC=CC=C12	802	C00954	HMDB0000197
Urine	Niziol et al., 2023 doi: 10.1038/s41598-023-36874-y	pT1 vs. control	Palmitamide	+		C16H33NO
Urine	Niziol et al., 2023 doi: 10.1038/s41598-023-36874-y	pT1 vs. control	Sebacic acid	-		C10H18O4	CXMXRPHRNRROMY-UHFFFAOYSA-N	OC(=O)CCCCCCCCC(O)=O	5192	C08277	HMDB0000792
Urine	Niziol et al., 2023 doi: 10.1038/s41598-023-36874-y	pT1 vs. control	Azelaic acid	-		C9H16O4	BDJRBEYXGGNYIS-UHFFFAOYSA-N	OC(=O)CCCCCCCC(O)=O	2266	C08261	HMDB0000784
Urine	Niziol et al., 2023 doi: 10.1038/s41598-023-36874-y	pT1 vs. control	Cis,cis-Muconic acid	-		C6H6O4	TXXHDPDFNKHHGW-CCAGOZQPSA-N	OC(=O)\C=C/C=C\C(O)=O	5280518	C02480	HMDB0006331
Urine	Niziol et al., 2023 doi: 10.1038/s41598-023-36874-y	pT1 vs. control	N-alpha-Acetyl-L-lysine	+		C8H16N2O3	VEYYWZRYIYDQJM-ZETCQYMHSA-N	CC(=O)N[C@@H](CCCCN)C(O)=O	92907	C12989	HMDB0000446
Urine	Niziol et al., 2023 doi: 10.1038/s41598-023-36874-y	pT1 vs. control	Benzaldehyde	-		C7H6O	HUMNYLRZRPPJDN-UHFFFAOYSA-N	O=CC1=CC=CC=C1	240	C00261	HMDB0006115
[truncated: 175 more rows]

## Sheet: Table S3 - Urine
Table S3 - Altered metabolites reported in 11 experimental studies regarding BCa metabolomics research using urine-derived samples.
Ref	Aim	Name	Trend	Synonym	Formula	INCHI_KEY	Smiles	PubChem_CID	KEGG_ID	HMDB_ID
Jin et al., 2014 doi: 10.18632/oncotarget.1744	BCa vs. control	Acetyl coenzyme A	+		C23H38N7O17P3S	ZSLZBFCDCINBPY-ZSJPKINUSA-N	CC(=O)SCCNC(=O)CCNC(=O)[C@H](O)C(C)(C)COP(O)(=O)OP(O)(=O)OC[C@H]1O[C@H]([C@H](O)[C@@H]1OP(O)(O)=O)N1C=NC2=C1N=CN=C2N	444493	C00024	HMDB0001206
Jin et al., 2014 doi: 10.18632/oncotarget.1744	BCa vs. control	L-Carnitine	+		C7H15NO3	PHIQHXFUZVPYII-ZCFIWIBFSA-N	C[N+](C)(C)C[C@H](O)CC([O-])=O	10917	C00318	HMDB0000062
Jin et al., 2014 doi: 10.18632/oncotarget.1744	BCa vs. control	Decanoylcarnitine	-		C17H33NO4	LZOSYCMHQXPBFU-OAHLLOKOSA-N	CCCCCCCCCC(=O)O[C@H](CC([O-])=O)C[N+](C)(C)C	11953821	C03299	HMDB0000651
Jin et al., 2014 doi: 10.18632/oncotarget.1744	BCa vs. control	Glutarylcarnitine	-		C12H22NO6	NXJAXUYOQLTISD-SECBINFHSA-O	C[N+](C)(C)C[C@@H](CC(O)=O)OC(=O)CCCC(O)=O	53481699	NA	HMDB0013130
Jin et al., 2014 doi: 10.18632/oncotarget.1744	BCa vs. control	Isovalerylcarnitine	+		C12H23NO4	IGQBPDJNUXPEMT-UHFFFAOYSA-N	CC(C)CC(=O)OC(CC([O-])=O)C[N+](C)(C)C	NA	NA	HMDB0000688
Jin et al., 2014 doi: 10.18632/oncotarget.1744	BCa vs. control	Melatonin	-		C13H16N2O2	DRLFMBDRBRZALE-UHFFFAOYSA-N	COC1=CC2=C(NC=C2CCNC(C)=O)C=C1	896	C01598	HMDB0001389
Jin et al., 2014 doi: 10.18632/oncotarget.1744	BCa vs. control	Octenoyl-L-carnitine	+		C15H27NO4	SMMAHUIWWIEZRB-UHFFFAOYSA-N	CCCCCC=CC(=O)C(O)(CC([O-])=O)C[N+](C)(C)C	129692230	NA	HMDB0240723
Jin et al., 2014 doi: 10.18632/oncotarget.1744	BCa vs. control	Oxoglutaric acid	+		C5H6O5	KPGXRSRHYNQIFN-UHFFFAOYSA-N	OC(=O)CCC(=O)C(O)=O	51	C00026	HMDB0000208
Jin et al., 2014 doi: 10.18632/oncotarget.1744	BCa vs. control	Phosphoenolpyruvic acid	+		C3H5O6P	DTBNBXWJWCWCIK-UHFFFAOYSA-N	OC(=O)C(=C)OP(O)(O)=O	1005	C00074	HMDB0000263
Jin et al., 2014 doi: 10.18632/oncotarget.1744	BCa vs. control	Pyruvic acid	+		C3H4O3	LCTONWCANYUPML-UHFFFAOYSA-N	CC(=O)C(O)=O	1060	C00022	HMDB0000243
Jin et al., 2014 doi: 10.18632/oncotarget.1744	BCa vs. control	Succinate	+		C4H6O4	KDYFGRWQOYBRFD-UHFFFAOYSA-N	OC(=O)CCC(O)=O	1110	C00042	HMDB0000254
Jin et al., 2014 doi: 10.18632/oncotarget.1744	BCa vs. control	Trimethyllysine	+		C9H21N2O2	MXNRLFUSFKVQSK-QMMMGPOBSA-O	C[N+](C)(C)CCCCC(C(=O)[O-])[NH3+]	440121	NA	NA
Wittman et al., 2014 doi: 10.1371/journal.pone.0115870	BCa vs. control	3-Hydroxybutyric acid	+		C4H8O3	WHBMMWSBFZVSSR-GSVOUGTGSA-N	C[C@@H](O)CC(O)=O	44192135	C01089	HMDB0000011
Wittman et al., 2014 doi: 10.1371/journal.pone.0115870	BCa vs. control	Lactate	+		C3H6O3	JVTAAEKCZFNVCJ-REOHCLBHSA-N	C[C@H](O)C(O)=O	107689	C00186	HMDB0000190
Wittman et al., 2014 doi: 10.1371/journal.pone.0115870	BCa vs. control	2-Hydroxybutyric acid	+		C4H8O3	AFENDNXGAFYKQO-VKHMYHEASA-N	[H]OC(=O)[C@@]([H])(O[H])C([H])([H])C([H])([H])[H]	440864	C05984	HMDB0000008
Wittman et al., 2014 doi: 10.1371/journal.pone.0115870	BCa vs. control	L-Acetylcarnitine	+		C9H17NO4	RDHQFKQIGNGIED-MRVPVSSYSA-N	CC(=O)O[C@H](CC([O-])=O)C[N+](C)(C)C	1	NA	HMDB0000201
Wittman et al., 2014 doi: 10.1371/journal.pone.0115870	BCa vs. control	Palmitoyl Sphingomyelin	+		C39H79N2O6P	RWKUXQNLWDTSLO-GWQJGLRPSA-N	[H][C@@](COP([O-])(=O)OCC[N+](C)(C)C)(NC(=O)CCCCCCCCCCCCCCC)[C@H](O)\C=C\CCCCCCCCCCCCC	9939941	NA	HMDB0010169
Wittman et al., 2014 doi: 10.1371/journal.pone.0115870	BCa vs. control	Adipic Acid	+		C6H10O4	WNLRTRBMVRJNCN-UHFFFAOYSA-N	OC(=O)CCCCC(O)=O	196	C06104	HMDB0000448
Wittman et al., 2014 doi: 10.1371/journal.pone.0115870	BCa vs. control	Gluconic acid	+		C6H12O7	RGHNJXZEOKUKBD-SQOUGZDYSA-N	OC[C@@H](O)[C@@H](O)[C@H](O)[C@@H](O)C(O)=O	10690	C00257	HMDB0000625
Wittman et al., 2014 doi: 10.1371/journal.pone.0115870	BCa vs. control	L-Gulonolactone	+		C6H10O6	SXZYCXMUPBBULW-SKNVOMKLSA-N	[H][C@@]1(OC(=O)[C@@H](O)[C@H]1O)[C@@H](O)CO	439373	C01040	HMDB0003466
Wittman et al., 2014 doi: 10.1371/journal.pone.0115870	BCa vs. control	Hydroxypyruvic acid	+		C3H4O4	HHDDCCUIIUWNGJ-UHFFFAOYSA-N	OCC(=O)C(O)=O	964	C00168	HMDB0001352
Wittman et al., 2014 doi: 10.1371/journal.pone.0115870	BCa vs. control	Phosphorylcholine	+		C5H15NO4P	YHHSONZFOIEMCP-UHFFFAOYSA-O	C[N+](C)(C)CCOP(O)(O)=O	1014	C00588	HMDB0001565
Wittman et al., 2014 doi: 10.1371/journal.pone.0115870	BCa vs. control	L-Isoleucine	+		C6H13NO2	AGPKZVBTJJNPAG-WHFBIAKZSA-N	CC[C@H](C)[C@H](N)C(O)=O	6306	C00407	HMDB0000172
Wittman et al., 2014 doi: 10.1371/journal.pone.0115870	BCa vs. control	Valine	+		C5H11NO2	KZSNJWFQEVHDMF-BYPYZUCNSA-N	CC(C)[C@H](N)C(O)=O	6287	C00183	HMDB0000883
Wittman et al., 2014 doi: 10.1371/journal.pone.0115870	BCa vs. control	Leucine	+		C6H13NO2	ROHFNLRQFUQHCH-YFKPBYRVSA-N	CC(C)C[C@H](N)C(O)=O	6106	C00123	HMDB0000687
Wittman et al., 2014 doi: 10.1371/journal.pone.0115870	BCa vs. control	3-Hydroxyphenylacetic acid	-		C8H8O3	FVMDYYGIDFPZAX-UHFFFAOYSA-N	OC(=O)CC1=CC(O)=CC=C1	12122	C05593	HMDB0000440
Wittman et al., 2014 doi: 10.1371/journal.pone.0115870	BCa vs. control	Fructose	-		C6H12O6	BJHIKXHVCXFQLS-UYFOZJQFSA-N	C(C(C(C(C(=O)CO)O)O)O)O	5984
Wittman et al., 2014 doi: 10.1371/journal.pone.0115870	BCa vs. control	4-Pyridoxic acid	-		C8H9NO4	HXACOUQIXZGNBF-UHFFFAOYSA-N	CC1=NC=C(CO)C(C(O)=O)=C1O	6723	C00847	HMDB0000017
Wittman et al., 2014 doi: 10.1371/journal.pone.0115870	BCa vs. control	Succinate	-		C4H6O4	KDYFGRWQOYBRFD-UHFFFAOYSA-N	OC(=O)CCC(O)=O	1110	C00042	HMDB0000254
Wittman et al., 2014 doi: 10.1371/journal.pone.0115870	BCa vs. control	Xanthurenic acid	-		C10H7NO4	FBZONXHGGPHHIY-UHFFFAOYSA-N	OC(=O)C1=NC2=C(O)C=CC=C2C(O)=C1	5699	C02470	HMDB0000881
Wittman et al., 2014 doi: 10.1371/journal.pone.0115870	BCa vs. control	2-methylbutyrylglycine	-		C7H13NO3	HOACIBQKYRHBOW-UHFFFAOYSA-N	CCC(C)C(=O)NCC(O)=O	193872	NA	HMDB0000339
Wittman et al., 2014 doi: 10.1371/journal.pone.0115870	BCa vs. control	Tyramine	-		C8H11NO	DZGWFCGJZKJUFP-UHFFFAOYSA-N	NCCC1=CC=C(O)C=C1	5610	C00483	HMDB0000306
Wittman et al., 2014 doi: 10.1371/journal.pone.0115870	BCa vs. control	Guanidoacetic acid	-		C3H7N3O2	BPMFZUMJYQTVII-UHFFFAOYSA-N	NC(=N)NCC(O)=O	763	C00581	HMDB0000128
Wittman et al., 2014 doi: 10.1371/journal.pone.0115870	BCa vs. control	Anserine	-		C10H16N4O3	MYYIAHXIVFADCU-QMMMGPOBSA-N	CN1C=NC=C1C[C@H](NC(=O)CCN)C(O)=O	112072	C01262	HMDB0000194
Wittman et al., 2014 doi: 10.1371/journal.pone.0115870	BCa vs. control	gamma-Aminobutyric acid	-		C4H9NO2	BTCSSZJGUNDROE-UHFFFAOYSA-N	NCCCC(O)=O	119	C00334	HMDB0000112
Wittman et al., 2014 doi: 10.1371/journal.pone.0115870	BCa vs. control	Creatine	-		C4H9N3O2	CVSVTCORWBXHQV-UHFFFAOYSA-N	CN(CC(O)=O)C(N)=N	586	C00300	HMDB0000064
Wittman et al., 2014 doi: 10.1371/journal.pone.0115870	BCa vs. control	Adenosine	-		C10H13N5O4	OIRDTQYFTABQOQ-KQYNXXCUSA-N	NC1=C2N=CN([C@@H]3O[C@H](CO)[C@@H](O)[C@H]3O)C2=NC=N1	60961	C00212	HMDB0000050
Wittman et al., 2014 doi: 10.1371/journal.pone.0115870	BCa vs. control	Arachidonic acid	+	C20:4 n-6	C20H32O2	YZXBAPSDXZZRGB-DOFZRALJSA-N	CCCCC\C=C/C\C=C/C\C=C/C\C=C/CCCC(O)=O	444899	C00219	HMDB0001043
Li et al., 2022 doi: 10.1007/s11255-021-03080-6	BCa vs. control	Mesobilirubinogen	-		C33H44N4O6	OBHRVMZSZIDDEK-UHFFFAOYSA-N	CCC1=C(C)C(=O)NC1CC1=C(C)C(CCC(O)=O)=C(CC2=C(CCC(O)=O)C(C)=C(CC3NC(=O)C(CC)=C3C)N2)N1	26818	C05790	HMDB0001898
Li et al., 2022 doi: 10.1007/s11255-021-03080-6	BCa vs. control	Isoleucyl-Phenylalanine	+		C15H22N2O3	WMDZARSFSMZOQO-UHFFFAOYSA-N	CCC(C)C(N)C(=O)NC(CC1=CC=CC=C1)C(O)=O	435728	NA	HMDB0028914
Li et al., 2022 doi: 10.1007/s11255-021-03080-6	BCa vs. control	2-Hydroxycaproic acid	-		C6H12O3	NYHNVHGFPZAZGA-UHFFFAOYSA-N	CCCCC(O)C(O)=O	99824	NA	HMDB0001624
Li et al., 2022 doi: 10.1007/s11255-021-03080-6	BCa vs. control	L-Urobilin	-		C33H42N4O6	KDCCOOGTVSRCHX-UHFFFAOYSA-N	[H]C(C1=C(CCC(O)=O)C(C)=C(CC2NC(=O)C(C)=C2CC)N1)=C1N=C(CC2NC(=O)C(CC)=C2C)C(C)=C1CCC(O)=O	440785	C05794	HMDB0004159
Li et al., 2022 doi: 10.1007/s11255-021-03080-6	BCa vs. control	Choline	+		C5H14NO	OEYIOHPDSNJKLS-UHFFFAOYSA-N	C[N+](C)(C)CCO	305	C00114	HMDB0000097
Li et al., 2022 doi: 10.1007/s11255-021-03080-6	BCa vs. control	1-Methylhistidine	+		C7H11N3O2	BRMWTNUJHUMWMS-LURJTMIESA-N	CN1C=NC(C[C@H](N)C(O)=O)=C1	92105	C01152	HMDB0000001
Li et al., 2022 doi: 10.1007/s11255-021-03080-6	BCa vs. control	N-Undecanoylglycine	+		C13H25NO3	HEUQYIQQCNOXOG-UHFFFAOYSA-N	CCCCCCCCCCC(=O)NCC(O)=O	454092	NA	HMDB0013286
Li et al., 2022 doi: 10.1007/s11255-021-03080-6	BCa vs. control	6-Hydroxyhexanoic acid	-		C6H12O3	IWHLYPDWHHPVAA-UHFFFAOYSA-N	OCCCCCC(O)=O	14490	C06103	HMDB0012843
Li et al., 2022 doi: 10.1007/s11255-021-03080-6	BCa vs. control	Linoleyl carnitine	+		C25H46NO4	MJLXQSQYKZWZCB-DQFWFXSYSA-O	CCCCC\C=C/C\C=C/CCCCCCCC(=O)O[C@H](CC(O)=O)C[N+](C)(C)C	6450015	NA	HMDB0006469
Li et al., 2022 doi: 10.1007/s11255-021-03080-6	BCa vs. control	Cytidine	-		C9H13N3O5	UHDGCWIWMRVCDJ-XVFCMESISA-N	NC1=NC(=O)N(C=C1)[C@@H]1O[C@H](CO)[C@@H](O)[C@H]1O	6175	C00475	HMDB0000089
Li et al., 2022 doi: 10.1007/s11255-021-03080-6	BCa vs. control	Adenosine monophosphate	+		C10H14N5O7P	UDMBCSSLTHHNCD-KQYNXXCUSA-N	NC1=C2N=CN([C@@H]3O[C@H](COP(O)(O)=O)[C@@H](O)[C@H]3O)C2=NC=N1	6083	C00020	HMDB0000045
Li et al., 2022 doi: 10.1007/s11255-021-03080-6	BCa vs. control	Dihydrotestosterone	-		C19H30O2	NVKAWKQGWWIWPM-ABEVXSGRSA-N	[H][C@@]12CC[C@H](O)[C@@]1(C)CC[C@@]1([H])[C@@]2([H])CC[C@@]2([H])CC(=O)CC[C@]12C	10635	C03917	HMDB0002961
Li et al., 2022 doi: 10.1007/s11255-021-03080-6	BCa vs. control	L-Histidine	-		C6H9N3O2	HNDVDQJCIGZPNO-YFKPBYRVSA-N	N[C@@H](CC1=CNC=N1)C(O)=O	6274	C00135	HMDB0000177
Li et al., 2022 doi: 10.1007/s11255-021-03080-6	BCa vs. control	Flavin Mononucleotide	-		C17H21N4O9P	FVTCRASFADXXNN-SCRDCRAPSA-N	CC1=CC2=C(C=C1C)N(C[C@H](O)[C@H](O)[C@H](O)COP(O)(O)=O)C1=NC(=O)NC(=O)C1=N2	643976	C00061	HMDB0001520
Li et al., 2022 doi: 10.1007/s11255-021-03080-6	BCa vs. control	Valylserine	-		C8H16N2O4	STTYIMSDIYISRG-WDSKDSINSA-N	CC(C)[C@H](N)C(=O)N[C@@H](CO)C(O)=O	6992639	NA	HMDB0029136
Li et al., 2022 doi: 10.1007/s11255-021-03080-6	BCa vs. control	4-Acetamidobutanoic acid	-		C6H11NO3	UZTFMUBKZQVKLK-UHFFFAOYSA-N	CC(=O)NCCCC(O)=O	18189	C02946	HMDB0003681
Li et al., 2022 doi: 10.1007/s11255-021-03080-6	BCa vs. control	Niacinamide	+		C6H6N2O	DFPAKSUCGFBDDF-UHFFFAOYSA-N	NC(=O)C1=CC=CN=C1	936	C00153	HMDB0001406
Li et al., 2022 doi: 10.1007/s11255-021-03080-6	BCa vs. control	(5R)-5-Hydroxyhexanoic acid	-		C6H12O3	YDCRNMJQROAWFT-RXMQYKEDSA-N	C[C@@H](O)CCCC(O)=O	7131043	NA	HMDB0000409
Li et al., 2022 doi: 10.1007/s11255-021-03080-6	BCa vs. control	Adenosine	-		C10H13N5O4	OIRDTQYFTABQOQ-KQYNXXCUSA-N	NC1=C2N=CN([C@@H]3O[C@H](CO)[C@@H](O)[C@H]3O)C2=NC=N1	60961	C00212	HMDB0000050
Li et al., 2022 doi: 10.1007/s11255-021-03080-6	BCa vs. control	L-Targinine	-		C7H16N4O2	NTNWOCRCBQPEKQ-YFKPBYRVSA-N	CNC(=N)NCCC[C@H](N)C(O)=O	132862	C03884	HMDB0029416
Li et al., 2022 doi: 10.1007/s11255-021-03080-6	BCa vs. control	Phenylalanyl-Asparagine	+		C13H17N3O4	BXNGIHFNNNSEOS-UWVGGRQHSA-N	N[C@@H](CC1=CC=CC=C1)C(=O)N[C@@H](CC(N)=O)C(O)=O	10468817	NA	HMDB0028990
Li et al., 2022 doi: 10.1007/s11255-021-03080-6	BCa vs. control	1,11-Undeanedicarboxylic acid	-		C13H24O4	DXNCZXXFRKPEPY-UHFFFAOYSA-N	OC(=O)CCCCCCCCCCCC(O)=O	10458	NA	HMDB0002327
Li et al., 2022 doi: 10.1007/s11255-021-03080-6	BCa vs. control	Ubiquinone-2	-		C19H26O4	SQQWBSBBCSFQGC-JLHYYAGUSA-N	COC1=C(OC)C(=O)C(C\C=C(/C)CCC=C(C)C)=C(C)C1=O	5280346	C00399	HMDB0006709
Li et al., 2022 doi: 10.1007/s11255-021-03080-6	BCa vs. control	Butenylcarnitine	-		C11H19NO4	HQDBMDGXEZLSNK-CYNONHLPSA-N	C\C=C\C(=O)O[C@@H](CC([O-])=O)C[N+](C)(C)C	53481699	NA	HMDB0013126
Li et al., 2022 doi: 10.1007/s11255-021-03080-6	BCa vs. control	Sebacic acid	-		C10H18O4	CXMXRPHRNRROMY-UHFFFAOYSA-N	OC(=O)CCCCCCCCC(O)=O	5192	C08277	HMDB0000792
Li et al., 2022 doi: 10.1007/s11255-021-03080-6	BCa vs. control	Alanyl-Tyrosine	-		C12H16N2O4	ALZVPLKYDKJKQU-XVKPBYJWSA-N	C[C@H](N)C(=O)N[C@@H](CC1=CC=C(O)C=C1)C(O)=O	92946	NA	HMDB0028699
Li et al., 2022 doi: 10.1007/s11255-021-03080-6	BCa vs. control	Taurine	+		C2H7NO3S	XOAAWQZATWQOTB-UHFFFAOYSA-N	NCCS(O)(=O)=O	1123	C00245	HMDB0000251
Wang et al., 2022 doi: 10.1186/s12885-022-09318-5	BCa vs. control	Hydroxypropionic acid	-		C3H6O3	ALRHLSYJTWAHJZ-UHFFFAOYSA-N	OCCC(O)=O	68152	C01013	HMDB0000700
Wang et al., 2022 doi: 10.1186/s12885-022-09318-5	BCa vs. control	Adenosine monophosphate	+		C10H14N5O7P	UDMBCSSLTHHNCD-KQYNXXCUSA-N	NC1=C2N=CN([C@@H]3O[C@H](COP(O)(O)=O)[C@@H](O)[C@H]3O)C2=NC=N1	6083	C00020	HMDB0000045
Wang et al., 2022 doi: 10.1186/s12885-022-09318-5	BCa vs. control	Lactate	+		C3H6O3	JVTAAEKCZFNVCJ-REOHCLBHSA-N	C[C@H](O)C(O)=O	107689	C00186	HMDB0000190
Wang et al., 2022 doi: 10.1186/s12885-022-09318-5	BCa vs. control	Picolinic acid	-		C6H5NO2	SIOXPEMLGUPBBT-UHFFFAOYSA-N	OC(=O)C1=CC=CC=N1	1018	C10164	HMDB0002243
Wang et al., 2022 doi: 10.1186/s12885-022-09318-5	BCa vs. control	4-Hydroxybenzoic acid	-		C7H6O3	FJKROLUGYXJWQN-UHFFFAOYSA-N	OC(=O)C1=CC=C(O)C=C1	135	C00156	HMDB0000500
Wang et al., 2022 doi: 10.1186/s12885-022-09318-5	BCa vs. control	Phenylacetic acid	+		C8H8O2	WLJVXDMOQOGPHL-UHFFFAOYSA-N	OC(=O)CC1=CC=CC=C1	999	C07086	HMDB0000209
Wang et al., 2022 doi: 10.1186/s12885-022-09318-5	BCa vs. control	Salicyluric acid	-		C9H9NO4	ONJSZLXSECQROL-UHFFFAOYSA-N	OC(=O)CNC(=O)C1=C(O)C=CC=C1	10253	C07588	HMDB0000840
Wang et al., 2022 doi: 10.1186/s12885-022-09318-5	BCa vs. control	Proline	+		C5H9NO2	ONIBWKKTOPOVIA-BYPYZUCNSA-N	OC(=O)[C@@H]1CCCN1	145742	C00148	HMDB0000162
Wang et al., 2022 doi: 10.1186/s12885-022-09318-5	BCa vs. control	N-Acetylserine	-		C5H9NO4	JJIHLJJYMXLCOY-BYPYZUCNSA-N	CC(=O)N[C@@H](CO)C(O)=O	65249	NA	HMDB0002931
Wang et al., 2022 doi: 10.1186/s12885-022-09318-5	BCa vs. control	5-Aminolevulinic acid	-		C5H9NO3	ZGXJTSGNIOSYLO-UHFFFAOYSA-N	NCC(=O)CCC(O)=O	137	C00430	HMDB0001149
Wang et al., 2022 doi: 10.1186/s12885-022-09318-5	BCa vs. control	N-Methylnicotinamide	+		C7H8N2O	ZYVXHFWBYUDDBM-UHFFFAOYSA-N	CN=C(O)C1=CN=CC=C1	64950	NA	HMDB0003152
Wang et al., 2022 doi: 10.1186/s12885-022-09318-5	BCa vs. control	Heptanoic acid	+	FA 7:0	C7H14O2	MNWFXJYAOYHMED-UHFFFAOYSA-N	CCCCCCC(O)=O	8094	C17714	HMDB0000666
Wang et al., 2022 doi: 10.1186/s12885-022-09318-5	BCa vs. control	Glycoursodeoxycholic acid	+		C26H43NO5	GHCZAUBVMUEKKP-XROMFQGDSA-N	[H][C@@]1(CC[C@@]2([H])[C@]3([H])[C@@H](O)C[C@]4([H])C[C@H](O)CC[C@]4(C)[C@@]3([H])CC[C@]12C)[C@H](C)CCC(=O)NCC(O)=O	12310288	NA	HMDB0000708
Wang et al., 2022 doi: 10.1186/s12885-022-09318-5	BCa vs. control	Chenodeoxycholic Acid	+		C24H40O4	RUDATBOHQWOJDD-BSWAIDMHSA-N	[H][C@@]1(CC[C@@]2([H])[C@]3([H])[C@H](O)C[C@]4([H])C[C@H](O)CC[C@]4(C)[C@@]3([H])CC[C@]12C)[C@H](C)CCC(O)=O	10133	C02528	HMDB0000518
Wang et al., 2022 doi: 10.1186/s12885-022-09318-5	BCa vs. control	Glycochenodeoxycholic Acid	+		C26H43NO5	GHCZAUBVMUEKKP-GYPHWSFCSA-N	[H][C@@]1(CC[C@@]2([H])[C@]3([H])[C@H](O)C[C@]4([H])C[C@H](O)CC[C@]4(C)[C@@]3([H])CC[C@]12C)[C@H](C)CCC(=O)NCC(O)=O	12544	C05466	HMDB0000637
Wang et al., 2022 doi: 10.1186/s12885-022-09318-5	BCa vs. control	Tridecanoic acid	-	FA 13:0	C13H26O2	SZHOJFHSIKHZHA-UHFFFAOYSA-N	CCCCCCCCCCCCC(O)=O	12530	C17076	HMDB0000910
Wang et al., 2022 doi: 10.1186/s12885-022-09318-5	BCa vs. control	Myristic acid	-	FA 14:0	C14H28O2	TUNFSRHWOTWDNC-UHFFFAOYSA-N	CCCCCCCCCCCCCC(O)=O	11005	C06424	HMDB0000806
Wang et al., 2022 doi: 10.1186/s12885-022-09318-5	BCa vs. control	3-Hydroxylisovalerylcarnitine	-		C12H23NO5	IGLHHSKNBDXCEY-UHFFFAOYSA-N	CC(C)(CC(=O)OC(CC(=O)[O-])C[N+](C)(C)C)O	71464474	NA	NA
Wang et al., 2022 doi: 10.1186/s12885-022-09318-5	BCa vs. control	Palmitoylcarnitine	+		C23H46NO4	XOMRRQXKHMYMOC-OAQYLSRUSA-O	CCCCCCCCCCCCCCCC(=O)O[C@H](CC(O)=O)C[N+](C)(C)C	11953816	C02990	HMDB0000222
Liu et al., 2018 doi: 10.1002/ijc.31323	BCa vs. control	Pimelylcarnitine	+		C14H25NO6	NTBUXPPQHCFLOM-LLVKDONJSA-N	C[N+](C)(C)C[C@@H](CC([O-])=O)OC(=O)CCCCCC(O)=O	53481699	NA	HMDB13328
Liu et al., 2018 doi: 10.1002/ijc.31323	BCa vs. control	6-amino-5[N-methylformylamino]-1-methyluracil	-		C7H10N4O3	XWCBQDPCEYHYRB-UHFFFAOYSA-N	CN1C(=O)N=C(O)C(N=C(C)O)=C1N	9920643	NA	HMDB59771
Liu et al., 2018 doi: 10.1002/ijc.31323	BCa vs. control	4-Heptenoic acid	-		C7H12O2	KFXPOIKSDYRVKS-ARJAWSKDSA-N	CC\C=C/CCC(O)=O	5312595	NA	HMDB33793
Liu et al., 2018 doi: 10.1002/ijc.31323	BCa vs. control	2-Amino-4-ethoxy-3-hydroxybutanoic acid	-		C6H13NO4	HGJWTABGNGOSDZ-UHFFFAOYSA-N	CCOCC(O)C(N)C(O)=O	86136791	NA	HMDB32862
Liu et al., 2018 doi: 10.1002/ijc.31323	BCa vs. control	3-Hydroxybutyrylcarnitine	+		C11H21NO5	UEFRDQSMQXDWTO-BDAKNGLRSA-N	C[C@@H](O)CC(=O)O[C@@H](CC([O-])=O)C[N+](C)(C)C	NA	NA	HMDB13127
Liu et al., 2018 doi: 10.1002/ijc.31323	BCa vs. control	Diethylcarbamazine N-oxide	-		C10H21N3O2	KAJAFGMERLXELG-UHFFFAOYSA-N	CCN(CC)C(=O)N1CC[N+](C)([O-])CC1	161840	NA	HMDB60817
Liu et al., 2018 doi: 10.1002/ijc.31323	BCa vs. control	(2E,4E)-2,4-Hexadienoic acid	-		C6H8O2	WSWCOQWTEOXDQX-MQQKCMAXSA-N	C\C=C\C=C\C(O)=O	643460	NA	HMDB29581
Liu et al., 2018 doi: 10.1002/ijc.31323	BCa vs. control	N-acetyl-O-acetylneuraminate	-		C13H21NO10	NYWZBRWKDRMPAS-CQYNJFSHSA-N	CC(=O)OC[C@@H](O)C(O)[C@@H]1O[C@@](O)(C[C@H](O)[C@H]1N=C(C)O)C(O)=O	11953823	NA	HMDB60492
Liu et al., 2018 doi: 10.1002/ijc.31323	BCa vs. control	2-(3-Carboxy-3-(methylammonio)propyl)-L-histidine	+		C11H19N4O4	YBMOTEQVMANKGX-JAMMHHFISA-O	C[NH2+]C(CCC1=NC=C(C[C@H](N)C(O)=O)N1)C(O)=O	440443	C04692	HMDB11654
Liu et al., 2018 doi: 10.1002/ijc.31323	BCa vs. control	7-Methylxanthine	-		C6H6N4O2	PFWLFWPASULGAN-UHFFFAOYSA-N	CN1C=NC2=C1C(=O)NC(=O)N2	68374	C16353	HMDB01991
Liu et al., 2018 doi: 10.1002/ijc.31323	BCa vs. control	Pyrogallol-2-O-glucuronide	-		C12H14O9	SOHXEAWMMVSJFL-COGRHJPHSA-N	O[C@@H]1[C@@H](O)[C@H](OC2=C(O)C=CC=C2O)O[C@@H]([C@H]1O)C(O)=O	122553541	NA	HMDB60017
Liu et al., 2018 doi: 10.1002/ijc.31323	BCa vs. control	5,5',6,6'-Tetrahydroxy-3,3'-biindolyl	-		C16H12N2O4	UHYVKNUCMCSKMR-UHFFFAOYSA-N	OC1=CC2=C(C=C1O)C(=CN2)C1=CNC2=C1C=C(O)C(O)=C2	21590181	NA	HMDB29301
Liu et al., 2018 doi: 10.1002/ijc.31323	BCa vs. control	2-Furoylglycine	-		C7H7NO4	KSPQDMRTZZYQLM-UHFFFAOYSA-N	OC(=O)CNC(=O)C1=CC=CO1	21863	NA	HMDB00439
Liu et al., 2018 doi: 10.1002/ijc.31323	BCa vs. control	Serylvaline	+		C8H16N2O4	ILVGMCVCQBJPSH-WDSKDSINSA-N	CC(C)[C@H](NC(=O)[C@@H](N)CO)C(O)=O	7020158	NA	HMDB29052
Liu et al., 2018 doi: 10.1002/ijc.31323	BCa vs. control	Budesonide	+		C25H34O6	VOVIALXJUBGFJZ-KWVAZRHASA-N	[H][C@@]12C[C@H]3OC(CCC)O[C@@]3(C(=O)CO)[C@@]1(C)C[C@H](O)[C@@]1([H])[C@@]2([H])CCC2=CC(=O)C=C[C@]12C	5281004	NA	HMDB15353
Liu et al., 2018 doi: 10.1002/ijc.31323	BCa vs. control	2-(1-Ethoxyethoxy)propanoic acid	+		C7H14O4	FRGRNGNKLISCCU-UHFFFAOYSA-N	CCOC(C)OC(C)C(O)=O	21286131	NA	HMDB59918
Liu et al., 2018 doi: 10.1002/ijc.31323	BCa vs. control	Theogallin	-		C14H16O10	LDPLFHGGZNSKDS-UHFFFAOYSA-N	OC1CC(O)(CC(OC(=O)C2=CC(O)=C(O)C(O)=C2)C1O)C(O)=O	4486613	NA	HMDB39287
Liu et al., 2018 doi: 10.1002/ijc.31323	BCa vs. control	1-[(5-Amino-5-carboxypentyl)amino]-1-deoxyfructose	+		C12H24N2O7	ZAWLGBRDVQURAK-UHFFFAOYSA-N	NC(CCCCNCC1(O)OC(CO)C(O)C1O)C(O)=O	131751634	NA	HMDB34879
Liu et al., 2018 doi: 10.1002/ijc.31323	BCa vs. control	Glutamylarginine	+		C11H21N5O5	MPZWMIIOPAPAKE-BQBZGAKWSA-N	N[C@@H](CCC(O)=O)C(=O)N[C@@H](CCCNC(N)=N)C(O)=O	9796450	NA	HMDB28813
Liu et al., 2018 doi: 10.1002/ijc.31323	BCa vs. control	2-Methoxy-1,4-benzoquinone	-		C7H6O3	ZJKWJHONFFKJHG-UHFFFAOYSA-N	COC1=CC(=O)C=CC1=O	76146	NA	HMDB32576
Liu et al., 2018 doi: 10.1002/ijc.31323	BCa vs. control	O-Desmethyltramadol glucuronide	+		C21H31NO8	DSBGQRZOJXSECT-VZFNFROLSA-N	CN(C)C[C@H]1CCCC[C@]1(O)C1=CC(O[C@@H]2O[C@@H]([C@@H](O)[C@H](O)[C@H]2O)C(O)=O)=CC=C1	29919004	NA	HMDB60856
Liu et al., 2018 doi: 10.1002/ijc.31323	BCa vs. control	L-Pyridosine	-		C12H18N2O4	HNGPZFLHRXCYGZ-UHFFFAOYSA-N	CC1=CC(=O)C(O)=CN1CCCCC(N)C(O)=O	15664012	NA	HMDB29443
Liu et al., 2018 doi: 10.1002/ijc.31323	BCa vs. control	N-Jasmonoyltyrosine	+		C21H27NO5	SLWSWKGGZQCLDU-ONEGZZNKSA-N	CC\C=C\CC1C(CC(=O)NC(CC2=CC=C(O)C=C2)C(O)=O)CCC1=O	131752664	NA	HMDB39503
Liu et al., 2018 doi: 10.1002/ijc.31323	BCa vs. control	Phenylacetylglutamine	-		C13H16N2O4	JFLIEFSWGNOPJJ-JTQLQIEISA-N	NC(=O)CC[C@H](NC(=O)CC1=CC=CC=C1)C(O)=O	92258	C04148	HMDB06344
Liu et al., 2018 doi: 10.1002/ijc.31323	BCa vs. control	4,5-Dihydro-drospirenone-3-sulfate	+		C24H34O5S	ZHIWICDXDMTIEM-AAQOLUSRSA-N	C[C@]12CCC3C([C@H]4C[C@H]4C4CC(CC[C@]34C)S(O)(=O)=O)C1[C@@H]1C[C@@H]1C21CCC(=O)O1	131770037	NA	HMDB61126
Liu et al., 2018 doi: 10.1002/ijc.31323	BCa vs. control	(S)-N-(4,5-Dihydro-1-methyl-4-oxo-1H-imidazol-2-yl)alanine	-		C7H11N3O3	SKIVBBIKOOPRPR-UHFFFAOYSA-N	CC(NC1=NC(=O)CN1C)C(O)=O	15820851	NA	HMDB34912
Liu et al., 2018 doi: 10.1002/ijc.31323	BCa vs. control	Minaprine	+		C17H22N4O	LDMWSLGGVTVJPG-UHFFFAOYSA-N	CC1=CC(=NN=C1NCCN1CCOCC1)C1=CC=CC=C1	4199	NA	HMDB14943
Liu et al., 2018 doi: 10.1002/ijc.31323	BCa vs. control	3-Methyl-3-heptene	+		C8H16	AAUHUDBDDBJONC-BQYQJAHWSA-N	[H]\C(CCC)=C(\C)CC	5364732	NA	HMDB61909
Liu et al., 2018 doi: 10.1002/ijc.31323	BCa vs. control	Dihydroferulic acid 4-O-glucuronide	-		C16H20O10	KYERCTIKYSSKPA-JHZZJYKESA-N	COC1=C(O[C@@H]2O[C@@H]([C@@H](O)[C@H](O)[C@H]2O)C(O)=O)C=CC(CCC(O)=O)=C1	190069	NA	HMDB41723
Liu et al., 2018 doi: 10.1002/ijc.31323	BCa vs. control	3-Hydroxyhexanoylcarnitine	+		C13H25NO5	VYEONLJQPYRKAN-WDEREUQCSA-N	CCC[C@H](O)CC(=O)O[C@H](CC([O-])=O)C[N+](C)(C)C	NA	NA	HMDB13131
Liu et al., 2018 doi: 10.1002/ijc.31323	BCa vs. control	3-hydroxynonanoyl carnitine	+		C16H31NO5	ZILZDFSDUXZZAT-UHFFFAOYSA-N	CCCCCCC(O)CC(=O)OC(CC([O-])=O)C[N+](C)(C)C	131770388	NA	HMDB61635
Liu et al., 2018 doi: 10.1002/ijc.31323	BCa vs. control	gamma-Glutamylleucine	+		C11H20N2O5	MYFMARDICOWMQP-YUMQZZPRSA-N	CC(C)C[C@H](NC(=O)CC[C@H](N)C(O)=O)C(O)=O	151023	NA	HMDB11171
Liu et al., 2018 doi: 10.1002/ijc.31323	BCa vs. control	Saxitoxin	+		C10H17N7O4	RPQXVSUAYFXFJA-HGRQIUPRSA-N	NC(=O)OC[C@@H]1NC(=N)N2CCC(O)(O)[C@@]22N=C(N)N[C@@H]12	37165	C13757	HMDB29368
Liu et al., 2018 doi: 10.1002/ijc.31323	BCa vs. control	4-(Ethoxymethyl)phenol	-		C9H12O2	UWQZVUQKBWZNLN-UHFFFAOYSA-N	CCOCC1=CC=C(O)C=C1	93781	NA	HMDB39956
Liu et al., 2018 doi: 10.1002/ijc.31323	BCa vs. control	15-Deacetylcalonectrin	+		C17H24O5	DFPPNUOWRKIOKO-UHFFFAOYSA-N	CC(=O)OC1CC2(C)C3(CO3)C1OC1C=C(C)CCC21CO	286691	NA	HMDB35724
Liu et al., 2018 doi: 10.1002/ijc.31323	BCa vs. control	N2-Fructopyranosylarginine	+		C12H24N4O7	DLFIWFDONDYZKI-UHFFFAOYSA-N	NC(=N)NCCCC(NCC1(O)OCC(O)C(O)C1O)C(O)=O	75046985	NA	HMDB41541
Liu et al., 2018 doi: 10.1002/ijc.31323	BCa vs. control	3,8-Dihydroxy-6-methoxy-7(11)-eremophilen-12,8-olide	+		C16H24O5	PVRCOBIICILOMH-UHFFFAOYSA-N	COC1C2=C(C)C(=O)OC2(O)CC2CCC(O)C(C)C12C	85265509	NA	HMDB41551
Liu et al., 2018 doi: 10.1002/ijc.31323	BCa vs. control	Crosatoside B	+		C20H30O11	BMZAMCOQJLZXCY-UHFFFAOYSA-N	CC1OC(OC2C(O)C(O)C(CO)OC2OCCC2=CC=C(O)C=C2)C(O)C(O)C1O	131752590	NA	HMDB39253
Liu et al., 2018 doi: 10.1002/ijc.31323	BCa vs. control	6-Keto-decanoylcarnitine	+		C17H31NO5	DZALQUYFNHIYDL-UHFFFAOYSA-N	CCCCC(=O)CCCCC(=O)OC(CC([O-])=O)C[N+](C)(C)C	53481699	NA	HMDB13202
Liu et al., 2018 doi: 10.1002/ijc.31323	BCa vs. control	4-Ethyl-2-methoxyphenol	+		C9H12O2	CHWNEIVBYREQRF-UHFFFAOYSA-N	CCC1=CC(OC)=C(O)C=C1	62465	NA	HMDB40175
Liu et al., 2018 doi: 10.1002/ijc.31323	BCa vs. control	Niazirin	+		C14H17NO5	OBJREHLZEIEGDU-CNJBRALLSA-N	C[C@@H]1O[C@@H](OC2=CC=C(CC#N)C=C2)[C@H](O)[C@H](O)[C@H]1O	129556	NA	HMDB32807
Liu et al., 2018 doi: 10.1002/ijc.31323	BCa vs. control	Feruloyl-2-hydroxyputrescine	-		C14H20N2O4	MHXWDKFRPOVGGG-HWKANZROSA-N	COC1=CC(\C=C\C(=O)NCC(O)CCN)=CC=C1O	131751430	NA	HMDB33465
Liu et al., 2018 doi: 10.1002/ijc.31323	BCa vs. control	20-Trihydroxy-leukotriene-B4	+		C20H32O7	UZWWTCBNUQJEPB-WLMOLUCVSA-N	O[C@H](CCCC(O)=O)\C=C/C=C/C=C/[C@@H](O)C\C=C/CCCCC(O)(O)O	53481513	NA	HMDB12643
Liu et al., 2018 doi: 10.1002/ijc.31323	BCa vs. control	(R)-Pantothenic acid 4'-O-b-D-glucoside	-		C15H27NO10	GMURXYJSTRMISD-UHFFFAOYSA-N	CC(C)(COC1OC(CO)C(O)C(O)C1O)C(O)C(=O)NCCC(O)=O	14132229	NA	HMDB33965
Liu et al., 2018 doi: 10.1002/ijc.31323	BCa vs. control	trans-2-Dodecenoylcarnitine	-		C19H35NO4	JEOZLTJHDSKQIT-CLVCIHKQSA-N	CCCCCCCCC\C=C\C(=O)O[C@@H](CCC([O-])=O)[N+](C)(C)C	53481671	NA	HMDB13326
Liu et al., 2018 doi: 10.1002/ijc.31323	BCa vs. control	1-hexadecyl-glycero-3-phosphate	+		C19H41O6P	XLVRFPVHQPHXAA-LJQANCHMSA-N	[H][C@@](O)(COCCCCCCCCCCCCCCCC)COP(O)(O)=O	11825433	NA	HMDB62325
Liu et al., 2018 doi: 10.1002/ijc.31323	BCa vs. control	9-Decenoylcarnitine	+		C17H31NO4	GOOOCIIXFLVRAG-UHFFFAOYSA-N	C[N+](C)(C)CC(CC([O-])=O)OC(=O)CCCCCCCC=C	53481651	NA	HMDB13205
Liu et al., 2018 doi: 10.1002/ijc.31323	BCa vs. control	Lusitanicoside	+		C21H30O10	DAELTTGCCPRYTP-UHFFFAOYSA-N	CC1OC(OCC2OC(OC3=CC=C(CC=C)C=C3)C(O)C(O)C2O)C(O)C(O)C1O	4484591	C10474	HMDB34120
Liu et al., 2018 doi: 10.1002/ijc.31323	HG-BCa vs. LG-BCa	Succinylacetone	+		C7H10O4	WYEPBHZLDUPIOD-UHFFFAOYSA-N	CC(=O)CC(=O)CCC(O)=O	5312	NA	HMDB00635
Liu et al., 2018 doi: 10.1002/ijc.31323	HG-BCa vs. LG-BCa	Phenol sulphate	+		C6H6O4S	CTYRPMDGLDAWRQ-UHFFFAOYSA-N	OS(=O)(=O)OC1=CC=CC=C1	74426	C02180	HMDB60015
Liu et al., 2018 doi: 10.1002/ijc.31323	HG-BCa vs. LG-BCa	Humilixanthin	+		C14H18N2O7	RVPIQBBRHBAQKG-UMBPYZIISA-N	OCCCC(\N=C\C=C1\CC(NC(=C1)C(O)=O)C(O)=O)C(O)=O	NA	C08548	HMDB39123
Liu et al., 2018 doi: 10.1002/ijc.31323	HG-BCa vs. LG-BCa	Valylhydroxyproline	+		C10H18N2O4	IMOKOCYUKGZZAG-CSMHCCOUSA-N	CC(C)[C@H](N)C(=O)N1C[C@H](O)C[C@H]1C(O)=O	10242944	NA	HMDB29128
Liu et al., 2018 doi: 10.1002/ijc.31323	HG-BCa vs. LG-BCa	Formiminoglutamic acid	+		C6H10N2O4	NRXIKWMTVXPVEF-BYPYZUCNSA-N	OC(=O)CC[C@H](NC=N)C(O)=O	439233	C00439	HMDB00854
Liu et al., 2018 doi: 10.1002/ijc.31323	HG-BCa vs. LG-BCa	S-Carboxymethyl-L-cysteine	+		C5H9NO4S	GBFLZEXEOZUWRN-UHFFFAOYSA-N	NC(CSCC(O)=O)C(O)=O	1080	NA	HMDB29415
Liu et al., 2018 doi: 10.1002/ijc.31323	HG-BCa vs. LG-BCa	N-acetyl-L-2-aminoadipate(2-)	-		C8H13NO5	FTTGAAZKBNZDCZ-UHFFFAOYSA-N	CC(O)=NC(CCCC(O)=O)C(O)=O	13943174	NA	HMDB62715
Liu et al., 2018 doi: 10.1002/ijc.31323	HG-BCa vs. LG-BCa	S-Phenylmercapturic acid	+		C11H13NO3S	CICOZWHZVMOPJS-UHFFFAOYSA-N	CC(O)=NC(CSC1=CC=CC=C1)C(O)=O	95526	NA	HMDB42011
Liu et al., 2018 doi: 10.1002/ijc.31323	HG-BCa vs. LG-BCa	Indoxyl glucuronide	+		C14H15NO7	KUYNOZVWCFXSNE-BYNIDDHOSA-N	O[C@@H]1[C@@H](O)[C@H](OC2=CNC3=CC=CC=C23)O[C@@H]([C@H]1O)C(O)=O	2733785	NA	HMDB59804
Liu et al., 2018 doi: 10.1002/ijc.31323	HG-BCa vs. LG-BCa	Maclurin	-		C13H10O6	XNWPXDGRBWJIES-UHFFFAOYSA-N	OC1=CC(O)=C(C(=O)C2=CC(O)=C(O)C=C2)C(O)=C1	68213	C09951	HMDB32644
Liu et al., 2018 doi: 10.1002/ijc.31323	HG-BCa vs. LG-BCa	Patientoside A	-		C19H21ClO8	HEPVWAFOECZRTB-UHFFFAOYSA-N	CC(=O)C1=C(O)C2=C(C=CC=C2OC2OC(CO)C(O)C(O)C2O)C(Cl)=C1C	85359141	NA	HMDB37098
Liu et al., 2018 doi: 10.1002/ijc.31323	HG-BCa vs. LG-BCa	Aspartyl-Glutamate	+		C9H14N2O7	CKAJHWFHHFSCDT-UHFFFAOYSA-N	NC(CC(O)=O)C(=O)NC(CCC(O)=O)C(O)=O	4130574	NA	HMDB28752
Liu et al., 2018 doi: 10.1002/ijc.31323	HG-BCa vs. LG-BCa	5-(2-Methylpropyl)tetrahydro-2-oxo-3-furancarboxylic acid	+		C9H14O4	ODKYFEYTVOPOOV-UHFFFAOYSA-N	CC(C)CC1CC(C(O)=O)C(=O)O1	131751114	NA	HMDB30988
Liu et al., 2018 doi: 10.1002/ijc.31323	HG-BCa vs. LG-BCa	1'-Acetoxyeugenol acetate	+		C14H16O5	NKRBAUXTIWONOV-UHFFFAOYSA-N	COC1=C(OC(C)=O)C=CC(=C1)C(OC(C)=O)C=C	4484222	NA	HMDB36544
Liu et al., 2018 doi: 10.1002/ijc.31323	HG-BCa vs. LG-BCa	2-Hydroxybenzaldehyde O-[xylosyl-(1->6)-glucoside]	+		C18H24O11	DSDFXGQRZAFFQA-UHFFFAOYSA-N	OC1COC(OCC2OC(OC3=CC=CC=C3C=O)C(O)C(O)C2O)C(O)C1O	12442950	NA	HMDB34157
Liu et al., 2018 doi: 10.1002/ijc.31323	HG-BCa vs. LG-BCa	Chalcone	+		C15H12O	DQFBYFPFKXHELB-VAWYXSNFSA-N	O=C(\C=C\C1=CC=CC=C1)C1=CC=CC=C1	637760	C15589	HMDB03066
Liu et al., 2018 doi: 10.1002/ijc.31323	HG-BCa vs. LG-BCa	Tryptophyl-Leucine	-		C17H23N3O3	LYMVXFSTACVOLP-UHFFFAOYSA-N	CC(C)CC(N=C(O)C(N)CC1=CNC2=CC=CC=C12)C(O)=O	323786	NA	HMDB29087
Liu et al., 2018 doi: 10.1002/ijc.31323	HG-BCa vs. LG-BCa	8-Acetylegelolide	+		C16H20O6	KOUVNGDGNNAPQW-UHFFFAOYSA-N	CC1C2C(OC1=O)C1=C(C)OC=C1C(C)(O)CC2OC(C)=O	131752229	NA	HMDB37772
Liu et al., 2018 doi: 10.1002/ijc.31323	HG-BCa vs. LG-BCa	(1RS,2RS)-Guaiacylglycerol 1-glucoside	-		C16H24O10	XIMYPIWCALSSQZ-UHFFFAOYSA-N	COC1=C(O)C=CC(=C1)C(OC1OC(CO)C(O)C(O)C1O)C(O)CO	131751407	NA	HMDB33300
Liu et al., 2018 doi: 10.1002/ijc.31323	HG-BCa vs. LG-BCa	Pisumionoside	+		C19H32O9	PASRVRCWYGWSDQ-AATRIKPKSA-N	CC(=O)\C=C\C1(O)C(C)(C)CC(CC1(C)O)OC1OC(CO)C(O)C(O)C1O	131752765	NA	HMDB39947
Liu et al., 2018 doi: 10.1002/ijc.31323	HG-BCa vs. LG-BCa	Propionylcarnitine	-		C10H19NO4	UFAHZIUFPNSHSL-MRVPVSSYSA-N	CCC(=O)O[C@H](CC([O-])=O)C[N+](C)(C)C	188824	C03017	HMDB00824
Liu et al., 2018 doi: 10.1002/ijc.31323	HG-BCa vs. LG-BCa	Vanillactic acid	-		C10H12O5	SVYIZYRTOYHQRE-UHFFFAOYSA-N	COC1=CC(CC(O)C(O)=O)=CC=C1O	160637	NA	HMDB00913
Liu et al., 2018 doi: 10.1002/ijc.31323	HG-BCa vs. LG-BCa	gamma-Glutamylmethionine	+		C10H18N2O5S	RQNSKRXMANOPQY-BQBZGAKWSA-N	CSCC[C@H](NC(=O)CC[C@H](N)C(O)=O)C(O)=O	7009567	NA	HMDB34367
Liu et al., 2018 doi: 10.1002/ijc.31323	HG-BCa vs. LG-BCa	Histidyltryptophan	-		C17H19N5O3	FBTYOQIYBULKEH-ZFWWWQNUSA-N	N[C@@H](CC1=CNC=N1)C(=O)N[C@@H](CC1=CNC2=CC=CC=C12)C(O)=O	7009649	NA	HMDB28896
Liu et al., 2018 doi: 10.1002/ijc.31323	HG-BCa vs. LG-BCa	Nadolol	+		C17H27NO4	VWPOSFSPZNDTMJ-UCWKZMIHSA-N	CC(C)(C)NCC(O)COC1=CC=CC2=C1C[C@H](O)[C@H](O)C2	39147	NA	HMDB15334
Liu et al., 2018 doi: 10.1002/ijc.31323	HG-BCa vs. LG-BCa	(1xi,3xi)-1,2,3,4-Tetrahydro-1-methyl-beta-carboline-3-carboxylic acid	+		C13H14N2O2	ZUPHXNBLQCSEIA-UHFFFAOYSA-N	CC1NC(CC2=C1NC1=CC=CC=C21)C(O)=O	73530	NA	HMDB37942
Liu et al., 2018 doi: 10.1002/ijc.31323	HG-BCa vs. LG-BCa	N2-Galacturonyl-L-lysine	-		C12H22N2O8	HFIFPDNTHBGIPX-UHFFFAOYSA-N	NCCCCC(NC1OC(C(O)C(O)C1O)C(O)=O)C(O)=O	131751373	NA	HMDB33105
Liu et al., 2018 doi: 10.1002/ijc.31323	HG-BCa vs. LG-BCa	Xanthurenate-8-O-beta-D-glucoside	-		C16H17NO9	MYFHOUJDPFBJLH-XGJKELJWSA-N	OC[C@H]1O[C@@H](OC2=C3N=C(C=C(O)C3=CC=C2)C(O)=O)[C@@H](O)[C@@H](O)[C@H]1O	53481609	NA	HMDB13118
Liu et al., 2018 doi: 10.1002/ijc.31323	HG-BCa vs. LG-BCa	4-[(4'-O-Acetyl-alpha-L-rhamnosyloxy)benzyl]isothiocyanate	-		C16H19NO6S	WVUZLAMBBZISKM-QOYUQHOESA-N	C[C@@H]1O[C@@H](OC2=CC=C(CN=C=S)C=C2)[C@H](O)[C@H](O)[C@H]1OC(C)=O	10291650	NA	HMDB32802
Liu et al., 2018 doi: 10.1002/ijc.31323	HG-BCa vs. LG-BCa	Phaseolic acid	+		C12H22O6	OPPXDBWFRYVXHW-UHFFFAOYSA-N	OCCCCC(O)CCC(O)CCC(=O)C(O)=O	73242171	NA	HMDB31897
Liu et al., 2018 doi: 10.1002/ijc.31323	HG-BCa vs. LG-BCa	4-(2-Nitroethyl)phenyl primeveroside	+		C19H27NO12	ZHVLPKFAODFQST-UHFFFAOYSA-N	OC1COC(OCC2OC(OC3=CC=C(CCN(=O)=O)C=C3)C(O)C(O)C2O)C(O)C1O	75110958	NA	HMDB31742
Liu et al., 2018 doi: 10.1002/ijc.31323	HG-BCa vs. LG-BCa	Loquatoside	+		C20H22O11	YISJRMFABYGQSX-UHFFFAOYSA-N	OC1COC(OC2C(O)C3=C(O)C=C(O)C=C3OC2C2=CC(O)=C(O)C=C2)C(O)C1O	78178070	NA	HMDB41238
Liu et al., 2018 doi: 10.1002/ijc.31323	HG-BCa vs. LG-BCa	Indoleacrylic acid	+		C11H9NO2	PLVPPLCLBIEYEA-AATRIKPKSA-N	OC(=O)\C=C\C1=CNC2=C1C=CC=C2	5375048	NA	HMDB00734
Liu et al., 2018 doi: 10.1002/ijc.31323	HG-BCa vs. LG-BCa	Undecanedioic acid	+		C11H20O4	LWBHHRRTOZQPDM-UHFFFAOYSA-N	OC(=O)CCCCCCCCCC(O)=O	15816	NA	HMDB00888
Liu et al., 2018 doi: 10.1002/ijc.31323	HG-BCa vs. LG-BCa	Abiraterone sulfate	-		C24H31NO4S	LUQSJWRTYLGZJB-ZHVNYGEGSA-N	C[C@]12CC[C@H]3[C@@H](CC=C4CC(CC[C@]34C)OS(O)(=O)=O)[C@@H]1CC=C2C1=CN=CC=C1	71312701	NA	HMDB60584
Liu et al., 2018 doi: 10.1002/ijc.31323	HG-BCa vs. LG-BCa	Isopetasoside	-		C21H32O7	AVZCSGMWWXMJEA-UHFFFAOYSA-N	CC1C(CCC2=CC(=O)C(CC12C)=C(C)C)OC1OC(CO)C(O)C(O)C1O	131750888	NA	HMDB29622
Liu et al., 2018 doi: 10.1002/ijc.31323	HG-BCa vs. LG-BCa	6'-Hydroxy-O-desmethylangolensin	+		C15H14O5	IEFUAUZFJJOQMC-UHFFFAOYSA-N	CC(C(=O)C1=C(O)C=C(O)C=C1O)C1=CC=C(O)C=C1	20601635	NA	HMDB41695
Liu et al., 2018 doi: 10.1002/ijc.31323	HG-BCa vs. LG-BCa	4',5,6-Trimethylscutellarein 7-glucoside	+		C24H26O11	GCAYMASOWMSYII-UHFFFAOYSA-N	COC1=CC=C(C=C1)C1=CC(=O)C2=C(OC)C(OC)=C(OC3OC(CO)C(O)C(O)C3O)C=C2O1	131752841	NA	HMDB40512
Liu et al., 2018 doi: 10.1002/ijc.31323	HG-BCa vs. LG-BCa	Indolylacryloylglycine	-		C13H12N2O3	DUIFVCFSAWHIOD-AATRIKPKSA-N	[H]\C(=C(\[H])C1=CNC2=CC=CC=C12)C(O)=NCC(O)=O	5370648	NA	HMDB06005
Liu et al., 2018 doi: 10.1002/ijc.31323	HG-BCa vs. LG-BCa	Licorisoflavan A	+		C27H34O5	GDAAEAXMNLVRCZ-UHFFFAOYSA-N	COC1=CC2=C(CC(CO2)C2=C(O)C(CC=C(C)C)=C(O)C=C2)C(OC)=C1CC=C(C)C	5319704	NA	HMDB34184
Liu et al., 2018 doi: 10.1002/ijc.31323	HG-BCa vs. LG-BCa	3'-Hydroxy-3,4,5,4'-tetramethoxystilbene	+		C17H18O5	DLSNLGWOPCTNJJ-ONEGZZNKSA-N	COC1=CC=C(\C=C\C2=CC(O)=C(OC)C(CO)=C2)C=C1O	131753177	NA	HMDB41653
Liu et al., 2018 doi: 10.1002/ijc.31323	HG-BCa vs. LG-BCa	Benzyl O-[arabinofuranosyl-(1->6)-glucoside]	+		C18H26O10	VLAZYPZGDJXPDY-UHFFFAOYSA-N	OCC1OC(OCC2OC(OCC3=CC=CC=C3)C(O)C(O)C2O)C(O)C1O	14682805	NA	HMDB41514
Liu et al., 2018 doi: 10.1002/ijc.31323	HG-BCa vs. LG-BCa	Dihydroisomorphine-3-glucuronide	+		C23H29NO9	KCPRJVDBLLJBMF-LGPQXENESA-N	CN1CCC23C4OC5=C(OC6OC(C(O)C(O)C6O)C(O)=O)C=CC(CC1C2CC[C@H]4O)=C35	131769964	NA	HMDB60820
Liu et al., 2018 doi: 10.1002/ijc.31323	HG-BCa vs. LG-BCa	3-(4-Hydroxy-3-methoxyphenyl)-1,2-propanediol	+		C10H14O4	QGFJORGLNPWXMK-UHFFFAOYSA-N	COC1=C(O)C=CC(CC(O)CO)=C1	161566	NA	HMDB33093
Liu et al., 2018 doi: 10.1002/ijc.31323	HG-BCa vs. LG-BCa	Polyethylene, oxidized	-		C12H20O5	AZUZXOSWBOBCJY-UHFFFAOYSA-N	CC(C(O)CCCCC=O)C(=O)CCC(O)=O	24847855	NA	HMDB32472
Liu et al., 2018 doi: 10.1002/ijc.31323	HG-BCa vs. LG-BCa	Prostaglandin I2	+		C20H32O5	KAQKFAOMNZTLHT-OZUDYXHBSA-N	CCCCC[C@H](O)\C=C\[C@H]1[C@H](O)C[C@@H]2OC(C[C@H]12)=CCCCC(O)=O	5282411	C01312	HMDB01335
Liu et al., 2018 doi: 10.1002/ijc.31323	HG-BCa vs. LG-BCa	Marindinin	-		C14H16O3	VOOYTQRREPYRIW-UHFFFAOYSA-N	COC1=CC(=O)OC(CCC2=CC=CC=C2)C1	98356	NA	HMDB29504
Liu et al., 2018 doi: 10.1002/ijc.31323	HG-BCa vs. LG-BCa	Butylparaben	-		C11H14O3	QFOHBWFCKVYLES-UHFFFAOYSA-N	CCCCOC(=O)C1=CC=C(O)C=C1	7184	NA	HMDB32575
Liu et al., 2018 doi: 10.1002/ijc.31323	HG-BCa vs. LG-BCa	Cinnamyl cinnamate	-		C18H16O2	NQBWNECTZUOWID-QSYVVUFSSA-N	O=C(OC\C=C\C1=CC=CC=C1)\C=C/C1=CC=CC=C1	1550888	NA	HMDB33832
Liu et al., 2018 doi: 10.1002/ijc.31323	HG-BCa vs. LG-BCa	Zerumbone	+		C15H22O	GIHNTRQPEMKFKO-RTTFEGKLSA-N	C\C1=C\CC(C)(C)\C=C\C(=O)\C(C)=C/CC1	5372142	NA	HMDB36667
Liu et al., 2018 doi: 10.1002/ijc.31323	HG-BCa vs. LG-BCa	Methyl 7-epi-12-hydroxyjasmonate glucoside	+		C19H30O9	AJWIFVNLXHFTFD-NSCUHMNNSA-N	COC(=O)CC1CCC(=O)C1C\C=C\CCOC1OC(CO)C(O)C(O)C1O	131751189	NA	HMDB31763
Liu et al., 2018 doi: 10.1002/ijc.31323	HG-BCa vs. LG-BCa	11-cis-Retinol	+		C20H30O	FPIPGXGPPPQFEQ-IOUUIBBYSA-N	C\C(=C/CO)\C=C/C=C(\C)/C=C/C1=C(C)CCCC1(C)C	5280382	C00899	HMDB06216
Liu et al., 2018 doi: 10.1002/ijc.31323	HG-BCa vs. LG-BCa	3'-Hydroxy-T2 Toxin	-		C24H34O10	MLDQZNYFEGLVAS-UHFFFAOYSA-N	CC(=O)OCC12CC(OC(=O)CC(C)(C)O)C(C)=CC1OC1C(O)C(OC(C)=O)C2(C)C11CO1	78169621	NA	HMDB36601
Liu et al., 2018 doi: 10.1002/ijc.31323	HG-BCa vs. LG-BCa	Sterebin A	+		C18H30O4	GUVJPXABQYFWPD-BQYQJAHWSA-N	CC(=O)\C=C\C1C(C)(O)C(O)C(O)C2C(C)(C)CCCC12C	131751709	NA	HMDB35337
Liu et al., 2018 doi: 10.1002/ijc.31323	HG-BCa vs. LG-BCa	Cinncassiol D4 2-glucoside	+		C26H42O10	ISSKLTGTEWBALZ-UHFFFAOYSA-N	CC(C)C1CC2C3(O)C4OC(O)(CC2(C)C2(O)CC(OC5OC(CO)C(O)C(O)C5O)C(C)C42)C13C	131751659	NA	HMDB35065
Liu et al., 2018 doi: 10.1002/ijc.31323	HG-BCa vs. LG-BCa	Androsterone sulfate	+		C19H30O5S	ZMITXKRGXGRMKS-HLUDHZFRSA-N	[H][C@@]12CCC(=O)[C@@]1(C)CC[C@@]1([H])[C@@]2([H])CC[C@@]2([H])C[C@@H](CC[C@]12C)OS(O)(=O)=O	159663	NA	HMDB02759
Liu et al., 2018 doi: 10.1002/ijc.31323	HG-BCa vs. LG-BCa	trans-2-Tetradecenoylcarnitine	+		C21H40NO4	BUBHHSHBKWNLLG-CLHDZIPGSA-O	CCCCCCCCCCC\C=C\C(=O)O[C@H](CC(O)=O)C[N+](C)(C)C	53481699	NA	HMDB13329
Liu et al., 2018 doi: 10.1002/ijc.31323	HG-BCa vs. LG-BCa	Lithocholic acid glycine conjugate	-		C26H43NO4	XBSQTYHEGZTYJE-OETIFKLTSA-N	[H][C@@]1(CC[C@@]2([H])[C@]3([H])CC[C@]4([H])C[C@H](O)CC[C@]4(C)[C@@]3([H])CC[C@]12C)[C@H](C)CCC(=O)NCC(O)=O	115245	C15557	HMDB00698
Pinto et al., 2021 doi: 10.3390/metabo11040199	BCa vs Control	2-Methylnonane	+		C10H22	SGVYKUFIHHTIFL-UHFFFAOYSA-N	CCCCCCCC(C)C	13379		NA
Pinto et al., 2021 doi: 10.3390/metabo11040199	BCa vs Control	2,4-Dimethylheptane	+		C9H20	AUKVIBNBLXQNIZ-UHFFFAOYSA-N	CCCC(C)CC(C)C	16656		NA
Pinto et al., 2021 doi: 10.3390/metabo11040199	BCa vs Control	2,6-Dimethylnonane	+		C11H24	MGNGOEWESNDQAN-UHFFFAOYSA-N	CCCC(C)CCCC(C)C	28457		NA
Pinto et al., 2021 doi: 10.3390/metabo11040199	BCa vs Control	4-Methyloctane	+		C9H20	DOGIHOCMZJUJNR-UHFFFAOYSA-N	CCCCC(C)CCC	16665		NA
Pinto et al., 2021 doi: 10.3390/metabo11040199	BCa vs Control	2-Furancarboxaldehyde	-		C5H4O2	HYBBIBNJHNGZAN-UHFFFAOYSA-N	O=CC1=CC=CO1	7362	C14279	HMDB0032914
Pinto et al., 2021 doi: 10.3390/metabo11040199	BCa vs Control	2-Methylbutanal	-		C5H10O	BYGQBDHUGHBGMD-UHFFFAOYSA-N	CCC(C)C=O	7284	C02223	HMDB0031526
Pinto et al., 2021 doi: 10.3390/metabo11040199	BCa vs Control	Formaldehyde	-		CH2O	WSFSSNUMVMOOMR-UHFFFAOYSA-N	C=O	712	C00067	HMDB0001426
Pinto et al., 2021 doi: 10.3390/metabo11040199	BCa vs Control	Hexanal	-		C6H12O	JARKCYVAAOWBJS-UHFFFAOYSA-N	CCCCCC=O	6184	C02373	HMDB0005994
Pinto et al., 2021 doi: 10.3390/metabo11040199	BCa vs Control	1-Methylnaphthalene	+		C11H10	QPUYECUOLPXSFR-UHFFFAOYSA-N	CC1=CC=CC2=CC=CC=C12	7002	C14082	HMDB0032860
Pinto et al., 2021 doi: 10.3390/metabo11040199	BCa vs Control	2-Methylnaphthalene	+		C11H10	QIMMUPPBPVKWKM-UHFFFAOYSA-N	CC1=CC2=CC=CC=C2C=C1	7055		NA
Pinto et al., 2021 doi: 10.3390/metabo11040199	BCa vs Control	1,2,4-Trimethylbenzene	+		C9H12	GWHJZXXIDMPWGX-UHFFFAOYSA-N	CC1=CC(C)=C(C)C=C1	7247	C14533	HMDB0013733
Pinto et al., 2021 doi: 10.3390/metabo11040199	BCa vs Control	p-Cresol	+		C7H8O	IWDCLRJOBJJRNH-UHFFFAOYSA-N	CC1=CC=C(O)C=C1	2879	C01468	HMDB0001858
Pinto et al., 2021 doi: 10.3390/metabo11040199	BCa vs Control	(1S,5R)-1,5-dimethyl-6,8-dioxabicyclo[3.2.1]octane	-		C8H14O2	AZWKCIZRVUVZPX-UHFFFAOYSA-N	CC12CCCC(O1)(OC2)C	34235		NA
Pinto et al., 2021 doi: 10.3390/metabo11040199	BCa vs Control	2-Butanone	-		C4H8O	ZWEHNKRNPOVVGH-UHFFFAOYSA-N	CCC(C)=O	6569	C02845	HMDB0000474
Pinto et al., 2021 doi: 10.3390/metabo11040199	BCa vs Control	4-Heptanone	-		C7H14O	HCFAJYNVAYBARA-UHFFFAOYSA-N	CCCC(=O)CCC	31246	NA	HMDB0004814
Pinto et al., 2021 doi: 10.3390/metabo11040199	BCa vs Control	Carvone	-		C10H14O	ULDHMXUKGWMISQ-UHFFFAOYSA-N	CC(=C)C1CC=C(C)C(=O)C1	7439	NA	HMDB0035824
Pinto et al., 2021 doi: 10.3390/metabo11040199	BCa vs Control	Piperitone	-		C10H16O	YSTPAHQEHQSRJD-UHFFFAOYSA-N	CC(C)C1CCC(C)=CC1=O	6987		HMDB0034975
Pinto et al., 2021 doi: 10.3390/metabo11040199	T2 vs. Ta/Tis	2,4-Dimethylheptane	+							NA
Pinto et al., 2021 doi: 10.3390/metabo11040199	T2 vs. Ta/Tis	4-Methyloctane	+							NA
Pinto et al., 2021 doi: 10.3390/metabo11040199	T2 vs. Ta/Tis	Decane	+		C10H22	DIOQZVSQGTUSAI-UHFFFAOYSA-N	CCCCCCCCCC	15600	NA	HMDB0031450
Pinto et al., 2021 doi: 10.3390/metabo11040199	T2 vs. Ta/Tis	2,3,6-Trimethylbenzaldehyde	-		C10H12O	NHMDCMLCZRILTI-UHFFFAOYSA-N	CC1=C(C)C(C=O)=C(C)C=C1	10236014	NA	HMDB0032014
Pinto et al., 2021 doi: 10.3390/metabo11040199	T2 vs. Ta/Tis	Hemimellitene	+		C9H12	FYGHSUNMUKGBRK-UHFFFAOYSA-N	CC1=CC=CC(C)=C1C	10686	C14518	HMDB0059901
Pinto et al., 2021 doi: 10.3390/metabo11040199	T2 vs. Ta/Tis	1,2,4-Trimethylbenzene	+		C9H12	GWHJZXXIDMPWGX-UHFFFAOYSA-N	CC1=CC(C)=C(C)C=C1	7247	C14533	HMDB0013733
Pinto et al., 2021 doi: 10.3390/metabo11040199	T2 vs. Ta/Tis	1,2,4,5-Tetramethylbenzene	+
Pinto et al., 2021 doi: 10.3390/metabo11040199	T2 vs. T1	2,4-Dimethylheptane	+		C9H20	AUKVIBNBLXQNIZ-UHFFFAOYSA-N	CCCC(C)CC(C)C	16656	NA	NA
Pinto et al., 2021 doi: 10.3390/metabo11040199	T2 vs. T1	2,3,6-Trimethylbenzaldehyde	-		C10H12O	NHMDCMLCZRILTI-UHFFFAOYSA-N	CC1=C(C)C(C=O)=C(C)C=C1	10236014	NA	HMDB0032014
Pinto et al., 2021 doi: 10.3390/metabo11040199	T2 vs. T1	Formaldehyde	+		CH2O	WSFSSNUMVMOOMR-UHFFFAOYSA-N	C=O	712	C00067	HMDB0001426
Pinto et al., 2021 doi: 10.3390/metabo11040199	T2 vs. T1	Methylglyoxal	+		C3H4O2	AIJULSRZWUXGPQ-UHFFFAOYSA-N	CC(=O)C=O	880	C00546	HMDB0001167
Pinto et al., 2021 doi: 10.3390/metabo11040199	T2 vs. T1	Menthol	+		C10H20O	NOOLISFMXDJSKH-KXUCPTDWSA-N	CC(C)[C@@H]1CC[C@@H](C)C[C@H]1O	16666	C00400	HMDB0003352
Pinto et al., 2021 doi: 10.3390/metabo11040199	T1 vs. Ta/Tis	Decane	+		C10H22	DIOQZVSQGTUSAI-UHFFFAOYSA-N	CCCCCCCCCC	15600	NA	HMDB0031450
Pinto et al., 2021 doi: 10.3390/metabo11040199	T1 vs. Ta/Tis	Octanal	+		C8H16O	NUJGJRNETVAIRJ-UHFFFAOYSA-N	CCCCCCCC=O	454	C01545	HMDB0001140
Pinto et al., 2021 doi: 10.3390/metabo11040199	T1 vs. Ta/Tis	Menthol	-		C10H20O	NOOLISFMXDJSKH-KXUCPTDWSA-N	CC(C)[C@@H]1CC[C@@H](C)C[C@H]1O	16666	C00400	HMDB0003352
Oto et al., 2022 doi: 10.1007/s00345-022-04136-7	BCa vs. control	p-Cresol glucuronide	+		C13H16O7	JPAUCQAJHLSMQW-XPORZQOISA-N	CC1=CC=C(O[C@@H]2O[C@@H]([C@@H](O)[C@H](O)[C@H]2O)C(O)=O)C=C1	154035	NA	HMDB0011686
Oto et al., 2022 doi: 10.1007/s00345-022-04136-7	BCa vs. control	Benzylamine	+		C7H9N	WGQKYBSKWIADBV-UHFFFAOYSA-N	NCC1=CC=CC=C1	7504	C15562	HMDB0033871
Oto et al., 2022 doi: 10.1007/s00345-022-04136-7	BCa vs. control	Topiramate	+		C12H21NO8S	KJADKKWYZYXHBB-XBWDGYHZSA-N	[H][C@@]12CO[C@@]3(COS(N)(=O)=O)OC(C)(C)O[C@@]3([H])[C@]1([H])OC(C)(C)O2	5284627	C07502	HMDB0005034
Oto et al., 2022 doi: 10.1007/s00345-022-04136-7	TaG1 NMIBC vs. control	cis-p-Coumaric acid	-		C9H8O3	NGSWKAQJJWESNS-UTCJRWHESA-N	OC(=O)\C=C/C1=CC=C(O)C=C1	1549106	C06738	HMDB0030677
Oto et al., 2022 doi: 10.1007/s00345-022-04136-7	TaG1 NMIBC vs. control	Benzylamine	+		C7H9N	WGQKYBSKWIADBV-UHFFFAOYSA-N	NCC1=CC=CC=C1	7504	C15562	HMDB0033871
Oto et al., 2022 doi: 10.1007/s00345-022-04136-7	TaG1 NMIBC vs. control	Topiramate	+		C12H21NO8S	KJADKKWYZYXHBB-XBWDGYHZSA-N	[H][C@@]12CO[C@@]3(COS(N)(=O)=O)OC(C)(C)O[C@@]3([H])[C@]1([H])OC(C)(C)O2	5284627	C07502	HMDB0005034
Oto et al., 2022 doi: 10.1007/s00345-022-04136-7	TaG1 NMIBC vs. control	2′,3,5-Trihydroxy-5′,7-dimethoxyflavanone	-		C17H16O7	IDHBLUADTOWECE-UHFFFAOYSA-N	COC1=CC(C2OC3=CC(OC)=CC(O)=C3C(=O)C2O)=C(O)C=C1	131752832	NA	HMDB0040482
Oto et al., 2022 doi: 10.1007/s00345-022-04136-7	TaG3 + T1G3 NMIBC vs. control	7-Methyl-1,4,5-naphthalenetriol 4-[xylosyl-(1- > 6)-glucoside]	+		C22H28O12	HONDCAIBTDBEKM-UHFFFAOYSA-N	CC1=CC2=C(O)C=CC(OC3OC(COC4OCC(O)C(O)C4O)C(O)C(O)C3O)=C2C(O)=C1	131751636	NA	HMDB0034909
Oto et al., 2022 doi: 10.1007/s00345-022-04136-7	TaG3 + T1G3 NMIBC vs. control	L-Urobilinogen	+		C33H42N4O6	KSQFFJKKJAEKTB-UHFFFAOYSA-N	CCC1=C(C)C(=O)NC1CC1=C(C)C(CCC(O)=O)=C(CC2=C(CCC(O)=O)C(C)=C(CC3NC(=O)C(C=C)=C3C)N2)N1	440784	C05791	HMDB0004158
Oto et al., 2022 doi: 10.1007/s00345-022-04136-7	MIBC vs. control	Spermine	-		C10H26N4	PFNFFQXMRSDOHW-UHFFFAOYSA-N	NCCCNCCCCNCCCN	1103	C00750	HMDB0001256
Oto et al., 2022 doi: 10.1007/s00345-022-04136-7	MIBC vs. control	(R)-mandelic Acid	-		C8H8O3	IWYDHOAUDWTVEP-SSDOTTSWSA-N	O[C@@H](C(O)=O)C1=CC=CC=C1	11914	NA	HMDB0062635
Oto et al., 2022 doi: 10.1007/s00345-022-04136-7	MIBC vs. control	3-Hydroxynonanoyl carnitine	-		C16H31NO5	ZILZDFSDUXZZAT-UHFFFAOYSA-N	CCCCCCC(O)CC(=O)OC(CC([O-])=O)C[N+](C)(C)C	131770388	NA	HMDB0061635
Oto et al., 2022 doi: 10.1007/s00345-022-04136-7	MIBC vs. control	Metipranolol Nadolol	-
Oto et al., 2022 doi: 10.1007/s00345-022-04136-7	MIBC vs. control	18-Hydroxy-5Z,8Z,11Z,14Z-eicosatetraenoic acid	-		C20H32O3	PPCHNRUZQWLEMF-XBOCNYGYSA-N	CCC(O)CC\C=C/C\C=C/C\C=C/C\C=C/CCCC(O)=O	6442778	NA	HMDB0062302
Oto et al., 2022 doi: 10.1007/s00345-022-04136-7	MIBC vs. control	7-Epi-12-hydroxyjasmonic acid glucoside	-		C18H28O9	JFDNMLUPLXZXGV-OWOJBTEDSA-N	OCC1OC(OCC\C=C\CC2C(CC(O)=O)CCC2=O)C(O)C(O)C1O	6123144	NA	HMDB0040706
Oto et al., 2022 doi: 10.1007/s00345-022-04136-7	MIBC vs. control	Delavirdine	-		C22H28N6O3S	WHBIGIKBNXZKFE-UHFFFAOYSA-N	CC(C)NC1=C(N=CC=C1)N1CCN(CC1)C(=O)C1=CC2=C(N1)C=CC(NS(C)(=O)=O)=C2	5625	C06941	HMDB0014843
Oto et al., 2022 doi: 10.1007/s00345-022-04136-7	MIBC vs. control	(3b,9R)-5-Megastigmene-3,9-diol 9-[apiosyl-(1- > 6)-glucoside]	-		C24H42O11	KXAHRTBPIZOXEC-UHFFFAOYSA-N	C1C(C)(C)C(CCC(OC2OC(COC3OCC(CO)(O)C3O)C(O)C(O)C2O)C)=C(C)CC1O	20979920	NA	HMDB0038327
Oto et al., 2022 doi: 10.1007/s00345-022-04136-7	NMIBC vs. control	p-Cresol glucuronide	+		C13H16O7	JPAUCQAJHLSMQW-XPORZQOISA-N	CC1=CC=C(O[C@@H]2O[C@@H]([C@@H](O)[C@H](O)[C@H]2O)C(O)=O)C=C1	154035	NA	HMDB0011686
Oto et al., 2022 doi: 10.1007/s00345-022-04136-7	NMIBC vs. control	Benzylamine	+		C7H9N	WGQKYBSKWIADBV-UHFFFAOYSA-N	NCC1=CC=CC=C1	7504	C15562	HMDB0033871
Oto et al., 2022 doi: 10.1007/s00345-022-04136-7	NMIBC vs. control	Topiramate	+		C12H21NO8S	KJADKKWYZYXHBB-XBWDGYHZSA-N	[H][C@@]12CO[C@@]3(COS(N)(=O)=O)OC(C)(C)O[C@@]3([H])[C@]1([H])OC(C)(C)O2	5284627	C07502	HMDB0005034
Shen et al., 2015 doi: 10.1089/omi.2014.0116	BCa vs. control	Nicotinuric acid	+		C8H8N2O3	ZBSGKPYXQINNGF-UHFFFAOYSA-N	OC(=O)CNC(=O)C1=CN=CC=C1	68499	C05380	HMDB0003269
Shen et al., 2015 doi: 10.1089/omi.2014.0116	BCa vs. control	Trehalose	+		C12H22O11	HDTRYLNUVZCQOY-LIZSDCNHSA-N	OC[C@H]1O[C@H](O[C@H]2O[C@H](CO)[C@@H](O)[C@H](O)[C@H]2O)[C@H](O)[C@@H](O)[C@@H]1O	7427	C01083	HMDB0000975
Shen et al., 2015 doi: 10.1089/omi.2014.0116	BCa vs. control	AspAspGlyTrp	+
Shen et al., 2015 doi: 10.1089/omi.2014.0116	BCa vs. control	Inosinic acid	-		C10H13N4O8P	GRSZFWQUAKGDAV-KQYNXXCUSA-N	O[C@@H]1[C@@H](COP(O)(O)=O)O[C@H]([C@@H]1O)N1C=NC2=C1N=CNC2=O	8582	C00130	HMDB0000175
Shen et al., 2015 doi: 10.1089/omi.2014.0116	BCa vs. control	Ureidosuccinic acid	-		C5H8N2O5	HLKXYZVTANABHZ-REOHCLBHSA-N	NC(=O)N[C@@H](CC(O)=O)C(O)=O	279	C00438	HMDB0000828
Shen et al., 2015 doi: 10.1089/omi.2014.0116	BCa vs. control	GlyCysAlaLys	-
Yu et al., 2022 doi: 10.3390/curroncol29080430	NMIBC vs. MIBC	Tripterin	-	Celastrol	C29H38O4	KQJSQWZMSAGSHN-JJWQIEBTSA-N	[H][C@@]12C[C@@](C)(CC[C@]1(C)CC[C@]1(C)C3=CC=C4C(C)=C(O)C(=O)C=C4[C@]3(C)CC[C@@]21C)C(O)=O	122724	NA	HMDB0002385
Yu et al., 2022 doi: 10.3390/curroncol29080430	NMIBC vs. MIBC	N6,N6,N6-Trimethyl-L-lysine	+		C9H20N2O2	MXNRLFUSFKVQSK-QMMMGPOBSA-N	C[N+](C)(C)CCCC[C@H](N)C([O-])=O	440120	C03793	HMDB0001325
Yu et al., 2022 doi: 10.3390/curroncol29080430	NMIBC vs. MIBC	N-alpha-acetyl-L-lysine	+		C8H16N2O3	VEYYWZRYIYDQJM-ZETCQYMHSA-N	CC(=O)N[C@@H](CCCCN)C(O)=O	92907	C12989	HMDB0000446
Yu et al., 2022 doi: 10.3390/curroncol29080430	NMIBC vs. MIBC	Sinapic acid	+		C11H12O5	PCMORTLOPMLEFB-ONEGZZNKSA-N	COC1=CC(\C=C\C(O)=O)=CC(OC)=C1O	637775	C00482	HMDB0032616
Yu et al., 2022 doi: 10.3390/curroncol29080430	NMIBC vs. MIBC	Sorbitol-6-phosphate	-		C6H15O9P	GACTWZZMVMUKNG-UHFFFAOYSA-N	OCC(O)C(O)C(O)C(O)COP(O)(O)=O	NA	C02810	HMDB0005831
Yu et al., 2022 doi: 10.3390/curroncol29080430	NMIBC vs. MIBC	2-hydroxy-2-methyl butyric acid	+		C5H10O3	MBIQENSCDNJOIY-UHFFFAOYSA-N	CCC(C)(O)C(O)=O	95433	NA	HMDB0001987
Yu et al., 2022 doi: 10.3390/curroncol29080430	NMIBC vs. MIBC	Histine-Leucine	+
Yu et al., 2022 doi: 10.3390/curroncol29080430	NMIBC vs. MIBC	Glycyl-Isoleucine	-		C8H16N2O3	KGVHCTWYMPWEGN-UHFFFAOYSA-N	CCC(C)C(N=C(O)CN)C(O)=O	259613	NA	HMDB0028844
Yu et al., 2022 doi: 10.3390/curroncol29080430	NMIBC vs. MIBC	N4-Acetylcytidine	+		C11H15N3O6	NIDVTARKFBZMOT-PEBGCTIMSA-N	CC(=O)NC1=NC(=O)N(C=C1)[C@@H]1O[C@H](CO)[C@@H](O)[C@H]1O	107461	NA	HMDB0005923
Yu et al., 2022 doi: 10.3390/curroncol29080430	NMIBC vs. MIBC	Pyrrolidine	+		C4H9N	RWRDLPDLKQPQOW-UHFFFAOYSA-N	C1CCNC1	31268	NA	HMDB0031641
Yu et al., 2022 doi: 10.3390/curroncol29080430	NMIBC vs. MIBC	Pelargonic acid	+	FA 9:0	C9H18O2	FBUKVWPVBMHYJY-UHFFFAOYSA-N	CCCCCCCCC(O)=O	8158	C01601	HMDB0000847
Yu et al., 2022 doi: 10.3390/curroncol29080430	NMIBC vs. MIBC	Neopterin	+		C9H11N5O4	BMQYVXCPAOLZOK-UHFFFAOYSA-N	NC1=NC2=C(N=C(C=N2)C(O)C(O)CO)C(=O)N1	135408877	NA	HMDB0000845
Yu et al., 2022 doi: 10.3390/curroncol29080430	NMIBC vs. MIBC	SM(d16:1/18:0)	-	SM 34:1	C39H79N2O6P	OQCPQFVKIYWGRP-GWQJGLRPSA-N	[C@](COP(=O)([O-])OCC[N+](C)(C)C)([H])(NC(CCCCCCCCCCCCCCCCC)=O)[C@]([H])(O)/C=C/CCCCCCCCCCC	52931147	NA	NA
Niziol et al., 2023 doi: 10.1038/s41598-023-36874-y	BCa vs. control	Oleamide	+		C18H35NO	FATBGEAMYMYZAF-KTKRTIGZSA-N	CCCCCCCC\C=C/CCCCCCCC(N)=O	5283387	C19670	HMDB0002117
Niziol et al., 2023 doi: 10.1038/s41598-023-36874-y	BCa vs. control	Indoleacetic acid	-		C10H9NO2	SEOVTRFCIGRIMH-UHFFFAOYSA-N	OC(=O)CC1=CNC2=CC=CC=C12	802	C00954	HMDB0000197
Niziol et al., 2023 doi: 10.1038/s41598-023-36874-y	BCa vs. control	Isostearic acid	-		C18H36O2
Niziol et al., 2023 doi: 10.1038/s41598-023-36874-y	BCa vs. control	N-alpha-Acetyl-L-lysine	+		C8H16N2O3	VEYYWZRYIYDQJM-ZETCQYMHSA-N	CC(=O)N[C@@H](CCCCN)C(O)=O	92907	C12989	HMDB0000446
Niziol et al., 2023 doi: 10.1038/s41598-023-36874-y	BCa vs. control	Azelaic acid	-		C9H16O4	BDJRBEYXGGNYIS-UHFFFAOYSA-N	OC(=O)CCCCCCCC(O)=O	2266	C08261	HMDB0000784
Niziol et al., 2023 doi: 10.1038/s41598-023-36874-y	BCa vs. control	3-Hydroxymethylglutaric acid	-		C6H10O5	NPOAOTPXWNWTSH-UHFFFAOYSA-N	CC(O)(CC(O)=O)CC(O)=O	1662	C03761	HMDB0000355
Niziol et al., 2023 doi: 10.1038/s41598-023-36874-y	BCa vs. control	L-Tryptophan	+		C11H12N2O2
Niziol et al., 2023 doi: 10.1038/s41598-023-36874-y	BCa vs. control	2-Furoylglycine	-		C7H7NO4	KSPQDMRTZZYQLM-UHFFFAOYSA-N	OC(=O)CNC(=O)C1=CC=CO1	21863		HMDB0000439
Niziol et al., 2023 doi: 10.1038/s41598-023-36874-y	BCa vs. control	Picolinuric acid	-		C8H8N2O3
Niziol et al., 2023 doi: 10.1038/s41598-023-36874-y	BCa vs. control	N-Acetylserotonin	-		C12H14N2O2	MVAWJSIDNICKHF-UHFFFAOYSA-N	CC(=O)NCCC1=CNC2=C1C=C(O)C=C2	903	C00978	HMDB0001238
Niziol et al., 2023 doi: 10.1038/s41598-023-36874-y	BCa vs. control	Methylmalonic acid	-		C4H6O4	ZIYVHBGGAOATLY-UHFFFAOYSA-N	CC(C(O)=O)C(O)=O	487	C02170	HMDB0000202
Niziol et al., 2023 doi: 10.1038/s41598-023-36874-y	BCa vs. control	Sebacic acid	-		C10H18O4	CXMXRPHRNRROMY-UHFFFAOYSA-N	OC(=O)CCCCCCCCC(O)=O	5192	C08277	HMDB0000792
Niziol et al., 2023 doi: 10.1038/s41598-023-36874-y	BCa vs. control	Cis,cis-Muconic acid	-		C6H6O4	TXXHDPDFNKHHGW-CCAGOZQPSA-N	OC(=O)\C=C/C=C\C(O)=O	5280518	C02480	HMDB0006331
Niziol et al., 2023 doi: 10.1038/s41598-023-36874-y	BCa vs. control	L-Thyronine	+		C15H15NO4	KKCIOUWDFWQUBT-AWEZNQCLSA-N	N[C@@H](CC1=CC=C(OC2=CC=C(O)C=C2)C=C1)C(O)=O	5461103		HMDB0000667
Niziol et al., 2023 doi: 10.1038/s41598-023-36874-y	BCa vs. control	Phenylacetylglycine	-		C10H11NO3	UTYVDVLMYQPLQB-UHFFFAOYSA-N	OC(=O)CNC(=O)CC1=CC=CC=C1	68144	C05598	HMDB0000821
Niziol et al., 2023 doi: 10.1038/s41598-023-36874-y	BCa vs. control	4-Ethylphenol	+		C8H10O	HXDOZKJGKXYMEW-UHFFFAOYSA-N	CCC1=CC=C(O)C=C1	31242	C13637	HMDB0029306
Niziol et al., 2023 doi: 10.1038/s41598-023-36874-y	BCa vs. control	Xanthurenic acid	-		C10H7NO4	FBZONXHGGPHHIY-UHFFFAOYSA-N	OC(=O)C1=NC2=C(O)C=CC=C2C(O)=C1	5699	C02470	HMDB0000881
Niziol et al., 2023 doi: 10.1038/s41598-023-36874-y	BCa vs. control	2,5-Furandicarboxylic acid	-		C6H4O5	CHTHALBTIRVDBM-UHFFFAOYSA-N	OC(=O)C1=CC=C(O1)C(O)=O	76720	C20450	HMDB0004812
Niziol et al., 2023 doi: 10.1038/s41598-023-36874-y	BCa vs. control	3-Hydroxy-4-methoxycinnamic aicd	-		C10H10O4
Niziol et al., 2023 doi: 10.1038/s41598-023-36874-y	BCa vs. control	2-Ketohexanoic acid	-		C6H10O3	XNIHZNNZJHYHLC-UHFFFAOYSA-N	CCCCC(=O)C(O)=O	159664	C00902	HMDB0001864
Niziol et al., 2023 doi: 10.1038/s41598-023-36874-y	BCa vs. control	Palmitic acid	-		C16H32O2	IPCSVZSSVZVIGE-UHFFFAOYSA-N	CCCCCCCCCCCCCCCC(O)=O	985	C00249	HMDB0000220
Niziol et al., 2023 doi: 10.1038/s41598-023-36874-y	BCa vs. control	2-Hydroxycaproic acid	-		C6H12O3	NYHNVHGFPZAZGA-UHFFFAOYSA-N	CCCCC(O)C(O)=O	99824		HMDB0001624
Niziol et al., 2023 doi: 10.1038/s41598-023-36874-y	BCa vs. control	Choline	-		C5H14NO	OEYIOHPDSNJKLS-UHFFFAOYSA-N	C[N+](C)(C)CCO	305	C00114	HMDB0000097
Niziol et al., 2023 doi: 10.1038/s41598-023-36874-y	BCa vs. control	N-Acetyl-L-tyrosine	-		C11H13NO4	CAHKINHBCWCHCF-JTQLQIEISA-N	CC(=O)N[C@@H](CC1=CC=C(O)C=C1)C(O)=O	68310	C01657	HMDB0000866
Niziol et al., 2023 doi: 10.1038/s41598-023-36874-y	BCa vs. control	Tiglylglycine	-		C7H11NO3	WRUSVQOKJIDBLP-HWKANZROSA-N	C\C=C(/C)C(=O)NCC(O)=O	6441567		HMDB0000959
Niziol et al., 2023 doi: 10.1038/s41598-023-36874-y	BCa vs. control	Acetylcysteine	-		C5H9NO3S	PWKSKIMOESPYIA-BYPYZUCNSA-N	CC(=O)N[C@@H](CS)C(O)=O	12035	C06809	HMDB0001890
Niziol et al., 2023 doi: 10.1038/s41598-023-36874-y	BCa vs. control	N-Acetyl-L-cysteine	-		C5H9NO3S
Niziol et al., 2023 doi: 10.1038/s41598-023-36874-y	BCa vs. control	Phenylglyoxylic acid	-		C8H6O3	FAQJJMHZNSSFSM-UHFFFAOYSA-N	OC(=O)C(=O)C1=CC=CC=C1	11915	C02137	HMDB0001587
Niziol et al., 2023 doi: 10.1038/s41598-023-36874-y	BCa vs. control	Isovalerylcarnitine	-		C12H23NO4	IGQBPDJNUXPEMT-UHFFFAOYSA-N	CC(C)CC(=O)OC(CC([O-])=O)C[N+](C)(C)C			HMDB0000688
Niziol et al., 2023 doi: 10.1038/s41598-023-36874-y	BCa vs. control	2-Mercaptobenzothiazole	+		C7H5NS2
Niziol et al., 2023 doi: 10.1038/s41598-023-36874-y	BCa vs. control	Tetrahydroharman-3-carboxylic acid	-		C13H14N2O2
Niziol et al., 2023 doi: 10.1038/s41598-023-36874-y	BCa vs. control	Benzaldehyde	-		C7H6O	HUMNYLRZRPPJDN-UHFFFAOYSA-N	O=CC1=CC=CC=C1	240	C00261	HMDB0006115
Niziol et al., 2023 doi: 10.1038/s41598-023-36874-y	BCa vs. control	Salicyluric acid	-		C9H9NO4	ONJSZLXSECQROL-UHFFFAOYSA-N	OC(=O)CNC(=O)C1=C(O)C=CC=C1	10253	C07588	HMDB0000840
Niziol et al., 2023 doi: 10.1038/s41598-023-36874-y	BCa vs. control	Dopamine	-		C8H11NO2	VYFYYTLLBUKUHU-UHFFFAOYSA-N	NCCC1=CC(O)=C(O)C=C1	681	C03758	HMDB0000073
Niziol et al., 2023 doi: 10.1038/s41598-023-36874-y	BCa vs. control	Methylhippuric acid	-		C10H11NO3
Niziol et al., 2023 doi: 10.1038/s41598-023-36874-y	BCa vs. control	Hippuric acid	-		C9H9NO3	QIAFMBKCNZACKA-UHFFFAOYSA-N	OC(=O)CNC(=O)C1=CC=CC=C1	464	C01586	HMDB0000714
Niziol et al., 2023 doi: 10.1038/s41598-023-36874-y	BCa vs. control	Leu-Asp	-		C10H18N2O5
Niziol et al., 2023 doi: 10.1038/s41598-023-36874-y	BCa vs. control	Gamma-Glutamylcysteine	+		C8H14N2O5S	RITKHVBHSGLULN-WHFBIAKZSA-N	N[C@@H](CCC(=O)N[C@@H](CS)C(O)=O)C(O)=O	123938	C00669	HMDB0001049
Niziol et al., 2023 doi: 10.1038/s41598-023-36874-y	BCa vs. control	p-Octopamine	-		C8H11NO2	QHGUCRYDKWKLMG-QMMMGPOBSA-N	NC[C@H](O)C1=CC=C(O)C=C1	440266	C04227	HMDB0004825
Niziol et al., 2023 doi: 10.1038/s41598-023-36874-y	BCa vs. control	3-Hydroxymandelic acid	-		C8H8O4	OLSDAJRAVOVKLG-UHFFFAOYSA-N	OC(C(O)=O)C1=CC(O)=CC=C1	86957		HMDB0000750
Niziol et al., 2023 doi: 10.1038/s41598-023-36874-y	BCa vs. control	4-Methoxyphenylacetic acid	-		C9H10O3	NRPFNQUDKRYCNX-UHFFFAOYSA-N	COC1=CC=C(CC(O)=O)C=C1	7690		HMDB0002072
Niziol et al., 2023 doi: 10.1038/s41598-023-36874-y	BCa vs. control	1,3,7-Trimethyluric acid	-		C8H10N4O3	BYXCFUMGEBZDDI-UHFFFAOYSA-N	CN1C(=O)NC2=C1C(=O)N(C)C(=O)N2C	79437	C16361	HMDB0002123
Niziol et al., 2023 doi: 10.1038/s41598-023-36874-y	BCa vs. control	Homovanillic acid	-		C9H10O4	QRMZSPFSDQBLIX-UHFFFAOYSA-N	COC1=CC(CC(O)=O)=CC=C1O	1738	C05582	HMDB0000118
Niziol et al., 2023 doi: 10.1038/s41598-023-36874-y	BCa vs. control	1,3-Dimethyluric acid	-		C7H8N4O3	OTSBKHHWSQYEHK-UHFFFAOYSA-N	CN1C2=C(NC(=O)N2)C(=O)N(C)C1=O	70346		HMDB0001857
Niziol et al., 2023 doi: 10.1038/s41598-023-36874-y	BCa vs. control	3-Methylglutarylcarnitine	-		C13H23NO6	HFCPFJNSBPQJDP-NXEZZACHSA-N	C[C@H](CC(O)=O)CC(=O)O[C@H](CC([O-])=O)C[N+](C)(C)C			HMDB0000552
Niziol et al., 2023 doi: 10.1038/s41598-023-36874-y	BCa vs. control	Anserine	-		C10H16N4O3	MYYIAHXIVFADCU-QMMMGPOBSA-N	CN1C=NC=C1C[C@H](NC(=O)CCN)C(O)=O	112072	C01262	HMDB0000194
Niziol et al., 2023 doi: 10.1038/s41598-023-36874-y	BCa vs. control	2-Aminonicotinic acid	-		C6H6N2O2	KPIVDNYJNOPGBE-UHFFFAOYSA-N	NC1=C(C=CC=N1)C(O)=O	72930		HMDB0061680
Niziol et al., 2023 doi: 10.1038/s41598-023-36874-y	BCa vs. control	L-Acetylcarnitine	-		C9H17NO4	RDHQFKQIGNGIED-MRVPVSSYSA-N	CC(=O)O[C@H](CC([O-])=O)C[N+](C)(C)C			HMDB0000201
Niziol et al., 2023 doi: 10.1038/s41598-023-36874-y	BCa vs. control	2-Furoic acid	-		C5H4O3	SMNDYUVBFMFKNZ-UHFFFAOYSA-N	OC(=O)C1=CC=CO1	6919	C01546	HMDB0000617
Niziol et al., 2023 doi: 10.1038/s41598-023-36874-y	BCa vs. control	Phenylpropanolamine	-		C9H13NO	DLNKOYKMWOXYQA-VXNVDRBHSA-N	C[C@@H](N)[C@@H](O)C1=CC=CC=C1	26934	C02343	HMDB0001942
Niziol et al., 2023 doi: 10.1038/s41598-023-36874-y	BCa vs. control	Pantothenic acid	-		C9H17NO5	GHOKWGTUZJEAQD-ZETCQYMHSA-N	CC(C)(CO)[C@@H](O)C(=O)NCCC(O)=O	6613	C00864	HMDB0000210
Niziol et al., 2023 doi: 10.1038/s41598-023-36874-y	LG-BCa vs. control	Indoleacetic acid	-		C10H9NO2	SEOVTRFCIGRIMH-UHFFFAOYSA-N	OC(=O)CC1=CNC2=CC=CC=C12	802	C00954	HMDB0000197
Niziol et al., 2023 doi: 10.1038/s41598-023-36874-y	LG-BCa vs. control	Isostearic acid	-		C18H36O2
Niziol et al., 2023 doi: 10.1038/s41598-023-36874-y	LG-BCa vs. control	N-alpha-Acetyl-L-lysine	+		C8H16N2O3	VEYYWZRYIYDQJM-ZETCQYMHSA-N	CC(=O)N[C@@H](CCCCN)C(O)=O	92907	C12989	HMDB0000446
Niziol et al., 2023 doi: 10.1038/s41598-023-36874-y	LG-BCa vs. control	3-Hydroxymethylglutaric acid	-		C6H10O5	NPOAOTPXWNWTSH-UHFFFAOYSA-N	CC(O)(CC(O)=O)CC(O)=O	1662	C03761	HMDB0000355
Niziol et al., 2023 doi: 10.1038/s41598-023-36874-y	LG-BCa vs. control	Picolinuric acid	-		C8H8N2O3
Niziol et al., 2023 doi: 10.1038/s41598-023-36874-y	LG-BCa vs. control	4-Ethylphenol	+		C8H10O	HXDOZKJGKXYMEW-UHFFFAOYSA-N	CCC1=CC=C(O)C=C1	31242	C13637	HMDB0029306
Niziol et al., 2023 doi: 10.1038/s41598-023-36874-y	LG-BCa vs. control	Phenylacetylglycine	-		C10H11NO3	UTYVDVLMYQPLQB-UHFFFAOYSA-N	OC(=O)CNC(=O)CC1=CC=CC=C1	68144	C05598	HMDB0000821
Niziol et al., 2023 doi: 10.1038/s41598-023-36874-y	LG-BCa vs. control	Azelaic acid	-		C9H16O4	BDJRBEYXGGNYIS-UHFFFAOYSA-N	OC(=O)CCCCCCCC(O)=O	2266	C08261	HMDB0000784
Niziol et al., 2023 doi: 10.1038/s41598-023-36874-y	LG-BCa vs. control	Sebacic acid	-		C10H18O4	CXMXRPHRNRROMY-UHFFFAOYSA-N	OC(=O)CCCCCCCCC(O)=O	5192	C08277	HMDB0000792
Niziol et al., 2023 doi: 10.1038/s41598-023-36874-y	LG-BCa vs. control	N-Acetylserotonin	-		C12H14N2O2	MVAWJSIDNICKHF-UHFFFAOYSA-N	CC(=O)NCCC1=CNC2=C1C=C(O)C=C2	903	C00978	HMDB0001238
Niziol et al., 2023 doi: 10.1038/s41598-023-36874-y	LG-BCa vs. control	2,5-Furandicarboxylic acid	-		C6H4O5	CHTHALBTIRVDBM-UHFFFAOYSA-N	OC(=O)C1=CC=C(O1)C(O)=O	76720	C20450	HMDB0004812
Niziol et al., 2023 doi: 10.1038/s41598-023-36874-y	LG-BCa vs. control	Xanthurenic acid	-		C10H7NO4	FBZONXHGGPHHIY-UHFFFAOYSA-N	OC(=O)C1=NC2=C(O)C=CC=C2C(O)=C1	5699	C02470	HMDB0000881
Niziol et al., 2023 doi: 10.1038/s41598-023-36874-y	LG-BCa vs. control	2-Ketohexanoic acid	-		C6H10O3	XNIHZNNZJHYHLC-UHFFFAOYSA-N	CCCCC(=O)C(O)=O	159664	C00902	HMDB0001864
Niziol et al., 2023 doi: 10.1038/s41598-023-36874-y	LG-BCa vs. control	Methylmalonic acid	-		C4H6O4	ZIYVHBGGAOATLY-UHFFFAOYSA-N	CC(C(O)=O)C(O)=O	487	C02170	HMDB0000202
Niziol et al., 2023 doi: 10.1038/s41598-023-36874-y	LG-BCa vs. control	Succinic acid	-		C4H6O4	KDYFGRWQOYBRFD-UHFFFAOYSA-N	OC(=O)CCC(O)=O	1738118	C00042	HMDB0000254
Niziol et al., 2023 doi: 10.1038/s41598-023-36874-y	LG-BCa vs. control	2-Furoylglycine	-		C7H7NO4	KSPQDMRTZZYQLM-UHFFFAOYSA-N	OC(=O)CNC(=O)C1=CC=CO1	21863		HMDB0000439
Niziol et al., 2023 doi: 10.1038/s41598-023-36874-y	LG-BCa vs. control	3-Hydroxy-4-methoxycinnamic aicd	-		C10H10O4
Niziol et al., 2023 doi: 10.1038/s41598-023-36874-y	LG-BCa vs. control	N-Acetyl-L-tyrosine	-		C11H13NO4	CAHKINHBCWCHCF-JTQLQIEISA-N	CC(=O)N[C@@H](CC1=CC=C(O)C=C1)C(O)=O	68310	C01657	HMDB0000866
Niziol et al., 2023 doi: 10.1038/s41598-023-36874-y	LG-BCa vs. control	Phenylglyoxylic acid	-		C8H6O3	FAQJJMHZNSSFSM-UHFFFAOYSA-N	OC(=O)C(=O)C1=CC=CC=C1	11915	C02137	HMDB0001587
Niziol et al., 2023 doi: 10.1038/s41598-023-36874-y	LG-BCa vs. control	Cis,cis-Muconic acid	-		C6H6O4	TXXHDPDFNKHHGW-CCAGOZQPSA-N	OC(=O)\C=C/C=C\C(O)=O	5280518	C02480	HMDB0006331
Niziol et al., 2023 doi: 10.1038/s41598-023-36874-y	LG-BCa vs. control	Isovalerylcarnitine	-		C12H23NO4	IGQBPDJNUXPEMT-UHFFFAOYSA-N	CC(C)CC(=O)OC(CC([O-])=O)C[N+](C)(C)C			HMDB0000688
Niziol et al., 2023 doi: 10.1038/s41598-023-36874-y	LG-BCa vs. control	Homovanillic acid	-		C9H10O4	QRMZSPFSDQBLIX-UHFFFAOYSA-N	COC1=CC(CC(O)=O)=CC=C1O	1738	C05582	HMDB0000118
Niziol et al., 2023 doi: 10.1038/s41598-023-36874-y	LG-BCa vs. control	Pantothenic acid	-		C9H17NO5	GHOKWGTUZJEAQD-ZETCQYMHSA-N	CC(C)(CO)[C@@H](O)C(=O)NCCC(O)=O	6613	C00864	HMDB0000210
Niziol et al., 2023 doi: 10.1038/s41598-023-36874-y	LG-BCa vs. control	2-Hydroxycaproic acid	-		C6H12O3	NYHNVHGFPZAZGA-UHFFFAOYSA-N	CCCCC(O)C(O)=O	99824		HMDB0001624
Niziol et al., 2023 doi: 10.1038/s41598-023-36874-y	LG-BCa vs. control	Isobutyryl-L-carnitine	-		C11H21NO4	LRCNOZRCYBNMEP-SECBINFHSA-O	CC(C)C(=O)O[C@H](CC(O)=O)C[N+](C)(C)C	168379		HMDB0000736
Niziol et al., 2023 doi: 10.1038/s41598-023-36874-y	LG-BCa vs. control	3,4-Dihydroxymandelic acid	-		C8H8O5	RGHMISIYKIHAJW-UHFFFAOYSA-N	OC(C(O)=O)C1=CC=C(O)C(O)=C1	85782	C05580	HMDB0001866
Niziol et al., 2023 doi: 10.1038/s41598-023-36874-y	LG-BCa vs. control	Vanillic acid	-		C8H8O4	WKOLLVMJNQIZCI-UHFFFAOYSA-N	COC1=CC(=CC=C1O)C(O)=O	8468	C06672	HMDB0000484
Niziol et al., 2023 doi: 10.1038/s41598-023-36874-y	LG-BCa vs. control	Acetylcysteine	-		C5H9NO3S	PWKSKIMOESPYIA-BYPYZUCNSA-N	CC(=O)N[C@@H](CS)C(O)=O	12035	C06809	HMDB0001890
Niziol et al., 2023 doi: 10.1038/s41598-023-36874-y	LG-BCa vs. control	Alpha-ketoisovaleric acid	-		C5H8O3	QHKABHOOEWYVLI-UHFFFAOYSA-N	CC(C)C(=O)C(O)=O	49	C00141	HMDB0000019
Niziol et al., 2023 doi: 10.1038/s41598-023-36874-y	LG-BCa vs. control	Choline	-		C5H14NO	OEYIOHPDSNJKLS-UHFFFAOYSA-N	C[N+](C)(C)CCO	305	C00114	HMDB0000097
Niziol et al., 2023 doi: 10.1038/s41598-023-36874-y	LG-BCa vs. control	4-Methylcatechol	-		C7H8O2	ZBCATMYQYDCTIZ-UHFFFAOYSA-N	CC1=CC(O)=C(O)C=C1	9958	C06730	HMDB0000873
Niziol et al., 2023 doi: 10.1038/s41598-023-36874-y	LG-BCa vs. control	N-Acetyl-L-cysteine	-		C5H9NO3S
Niziol et al., 2023 doi: 10.1038/s41598-023-36874-y	LG-BCa vs. control	Tetrahydroharman-3-carboxylic acid	-		C13H14N2O2
Niziol et al., 2023 doi: 10.1038/s41598-023-36874-y	LG-BCa vs. control	L-Aspartyl-L-phenylalanine	-		C13H16N2O5
Niziol et al., 2023 doi: 10.1038/s41598-023-36874-y	LG-BCa vs. control	Deoxycytidine	-		C9H13N3O4	CKTSBUTUHBMZGZ-SHYZEUOFSA-N	NC1=NC(=O)N(C=C1)[C@H]1C[C@H](O)[C@@H](CO)O1	13711	C00881	HMDB0000014
Niziol et al., 2023 doi: 10.1038/s41598-023-36874-y	LG-BCa vs. control	Hippuric acid	-		C9H9NO3	QIAFMBKCNZACKA-UHFFFAOYSA-N	OC(=O)CNC(=O)C1=CC=CC=C1	464	C01586	HMDB0000714
Niziol et al., 2023 doi: 10.1038/s41598-023-36874-y	LG-BCa vs. control	3-Methylglutarylcarnitine	-		C13H23NO6	HFCPFJNSBPQJDP-NXEZZACHSA-N	C[C@H](CC(O)=O)CC(=O)O[C@H](CC([O-])=O)C[N+](C)(C)C			HMDB0000552
Niziol et al., 2023 doi: 10.1038/s41598-023-36874-y	LG-BCa vs. control	Pyruvaldehyde	-		C3H4O2	AIJULSRZWUXGPQ-UHFFFAOYSA-N	CC(=O)C=O	880	C00546	HMDB0001167
Niziol et al., 2023 doi: 10.1038/s41598-023-36874-y	LG-BCa vs. control	Tiglylglycine	-		C7H11NO3	WRUSVQOKJIDBLP-HWKANZROSA-N	C\C=C(/C)C(=O)NCC(O)=O	6441567		HMDB0000959
Niziol et al., 2023 doi: 10.1038/s41598-023-36874-y	LG-BCa vs. control	Mevalonic acid	-		C6H12O4	KJTLQQUUPVSXIM-ZCFIWIBFSA-N	C[C@@](O)(CCO)CC(O)=O	439230	C00418	HMDB0000227
Niziol et al., 2023 doi: 10.1038/s41598-023-36874-y	LG-BCa vs. control	Salicyluric acid	-		C9H9NO4	ONJSZLXSECQROL-UHFFFAOYSA-N	OC(=O)CNC(=O)C1=C(O)C=CC=C1	10253	C07588	HMDB0000840
Niziol et al., 2023 doi: 10.1038/s41598-023-36874-y	LG-BCa vs. control	m-Coumaric acid	-		C9H8O3	KKSDGJDHHZEWEP-SNAWJCMRSA-N	OC(=O)\C=C\C1=CC(O)=CC=C1	637541	C12621	HMDB0001713
Niziol et al., 2023 doi: 10.1038/s41598-023-36874-y	LG-BCa vs. control	p-Octopamine	-		C8H11NO2	QHGUCRYDKWKLMG-QMMMGPOBSA-N	NC[C@H](O)C1=CC=C(O)C=C1	440266	C04227	HMDB0004825
Niziol et al., 2023 doi: 10.1038/s41598-023-36874-y	LG-BCa vs. control	3-Hydroxymandelic acid	-		C8H8O4	OLSDAJRAVOVKLG-UHFFFAOYSA-N	OC(C(O)=O)C1=CC(O)=CC=C1	86957		HMDB0000750
Niziol et al., 2023 doi: 10.1038/s41598-023-36874-y	LG-BCa vs. control	5-(Hydroxymethyl)-2-furaldehyde	-		C6H6O3
Niziol et al., 2023 doi: 10.1038/s41598-023-36874-y	LG-BCa vs. control	Benzaldehyde	-		C7H6O	HUMNYLRZRPPJDN-UHFFFAOYSA-N	O=CC1=CC=CC=C1	240	C00261	HMDB0006115
Niziol et al., 2023 doi: 10.1038/s41598-023-36874-y	LG-BCa vs. control	Methylhippuric acid	-		C10H11NO3
Niziol et al., 2023 doi: 10.1038/s41598-023-36874-y	LG-BCa vs. control	2-Hydroxy-2-methylbutyric acid	-		C5H10O3	MBIQENSCDNJOIY-UHFFFAOYSA-N	CCC(C)(O)C(O)=O	95433		HMDB0001987
Niziol et al., 2023 doi: 10.1038/s41598-023-36874-y	LG-BCa vs. control	2-Furoic acid	-		C5H4O3	SMNDYUVBFMFKNZ-UHFFFAOYSA-N	OC(=O)C1=CC=CO1	6919	C01546	HMDB0000617
Niziol et al., 2023 doi: 10.1038/s41598-023-36874-y	LG-BCa vs. control	Dibenzylamine	+		C14H15N	BWLUMTFWVZZZND-UHFFFAOYSA-N	C(NCC1=CC=CC=C1)C1=CC=CC=C1	7656		HMDB0251169
Niziol et al., 2023 doi: 10.1038/s41598-023-36874-y	LG-BCa vs. control	L-Acetylcarnitine	-		C9H17NO4	RDHQFKQIGNGIED-MRVPVSSYSA-N	CC(=O)O[C@H](CC([O-])=O)C[N+](C)(C)C			HMDB0000201
Niziol et al., 2023 doi: 10.1038/s41598-023-36874-y	HG-BCa vs. control	Isostearic acid	-		C18H36O2
Niziol et al., 2023 doi: 10.1038/s41598-023-36874-y	HG-BCa vs. control	Oleamide	+		C18H35NO	FATBGEAMYMYZAF-KTKRTIGZSA-N	CCCCCCCC\C=C/CCCCCCCC(N)=O	5283387	C19670	HMDB0002117
Niziol et al., 2023 doi: 10.1038/s41598-023-36874-y	HG-BCa vs. control	Indoleacetic acid	-		C10H9NO2	SEOVTRFCIGRIMH-UHFFFAOYSA-N	OC(=O)CC1=CNC2=CC=CC=C12	802	C00954	HMDB0000197
Niziol et al., 2023 doi: 10.1038/s41598-023-36874-y	HG-BCa vs. control	2-Furoylglycine	-		C7H7NO4	KSPQDMRTZZYQLM-UHFFFAOYSA-N	OC(=O)CNC(=O)C1=CC=CO1	21863		HMDB0000439
Niziol et al., 2023 doi: 10.1038/s41598-023-36874-y	HG-BCa vs. control	Azelaic acid	-		C9H16O4	BDJRBEYXGGNYIS-UHFFFAOYSA-N	OC(=O)CCCCCCCC(O)=O	2266	C08261	HMDB0000784
Niziol et al., 2023 doi: 10.1038/s41598-023-36874-y	HG-BCa vs. control	Cis,cis-Muconic acid	-		C6H6O4	TXXHDPDFNKHHGW-CCAGOZQPSA-N	OC(=O)\C=C/C=C\C(O)=O	5280518	C02480	HMDB0006331
Niziol et al., 2023 doi: 10.1038/s41598-023-36874-y	HG-BCa vs. control	Phenylglyoxylic acid	-		C8H6O3	FAQJJMHZNSSFSM-UHFFFAOYSA-N	OC(=O)C(=O)C1=CC=CC=C1	11915	C02137	HMDB0001587
Niziol et al., 2023 doi: 10.1038/s41598-023-36874-y	HG-BCa vs. control	N-alpha-Acetyl-L-lysine	+		C8H16N2O3	VEYYWZRYIYDQJM-ZETCQYMHSA-N	CC(=O)N[C@@H](CCCCN)C(O)=O	92907	C12989	HMDB0000446
Niziol et al., 2023 doi: 10.1038/s41598-023-36874-y	HG-BCa vs. control	Methylmalonic acid	-		C4H6O4	ZIYVHBGGAOATLY-UHFFFAOYSA-N	CC(C(O)=O)C(O)=O	487	C02170	HMDB0000202
Niziol et al., 2023 doi: 10.1038/s41598-023-36874-y	HG-BCa vs. control	3,4-Dihydroxymandelic acid	-		C8H8O5	RGHMISIYKIHAJW-UHFFFAOYSA-N	OC(C(O)=O)C1=CC=C(O)C(O)=C1	85782	C05580	HMDB0001866
Niziol et al., 2023 doi: 10.1038/s41598-023-36874-y	HG-BCa vs. control	N-Acetylserotonin	-		C12H14N2O2	MVAWJSIDNICKHF-UHFFFAOYSA-N	CC(=O)NCCC1=CNC2=C1C=C(O)C=C2	903	C00978	HMDB0001238
Niziol et al., 2023 doi: 10.1038/s41598-023-36874-y	HG-BCa vs. control	3-Hydroxy-4-methoxycinnamic aicd	-		C10H10O4
Niziol et al., 2023 doi: 10.1038/s41598-023-36874-y	HG-BCa vs. control	Tiglylglycine	-		C7H11NO3	WRUSVQOKJIDBLP-HWKANZROSA-N	C\C=C(/C)C(=O)NCC(O)=O	6441567		HMDB0000959
Niziol et al., 2023 doi: 10.1038/s41598-023-36874-y	HG-BCa vs. control	L-Tryptophan	+		C11H12N2O2
Niziol et al., 2023 doi: 10.1038/s41598-023-36874-y	HG-BCa vs. control	Vanillic acid	-		C8H8O4	WKOLLVMJNQIZCI-UHFFFAOYSA-N	COC1=CC(=CC=C1O)C(O)=O	8468	C06672	HMDB0000484
Niziol et al., 2023 doi: 10.1038/s41598-023-36874-y	HG-BCa vs. control	2-Hydroxycaproic acid	-		C6H12O3	NYHNVHGFPZAZGA-UHFFFAOYSA-N	CCCCC(O)C(O)=O	99824		HMDB0001624
Niziol et al., 2023 doi: 10.1038/s41598-023-36874-y	HG-BCa vs. control	Sebacic acid	-		C10H18O4	CXMXRPHRNRROMY-UHFFFAOYSA-N	OC(=O)CCCCCCCCC(O)=O	5192	C08277	HMDB0000792
Niziol et al., 2023 doi: 10.1038/s41598-023-36874-y	HG-BCa vs. control	Xanthurenic acid	-		C10H7NO4	FBZONXHGGPHHIY-UHFFFAOYSA-N	OC(=O)C1=NC2=C(O)C=CC=C2C(O)=C1	5699	C02470	HMDB0000881
Niziol et al., 2023 doi: 10.1038/s41598-023-36874-y	HG-BCa vs. control	Choline	-		C5H14NO	OEYIOHPDSNJKLS-UHFFFAOYSA-N	C[N+](C)(C)CCO	305	C00114	HMDB0000097
Niziol et al., 2023 doi: 10.1038/s41598-023-36874-y	HG-BCa vs. control	Picolinuric acid	-		C8H8N2O3
Niziol et al., 2023 doi: 10.1038/s41598-023-36874-y	HG-BCa vs. control	Phenylacetylglycine	-		C10H11NO3	UTYVDVLMYQPLQB-UHFFFAOYSA-N	OC(=O)CNC(=O)CC1=CC=CC=C1	68144	C05598	HMDB0000821
Niziol et al., 2023 doi: 10.1038/s41598-023-36874-y	HG-BCa vs. control	2,5-Furandicarboxylic acid	-		C6H4O5	CHTHALBTIRVDBM-UHFFFAOYSA-N	OC(=O)C1=CC=C(O1)C(O)=O	76720	C20450	HMDB0004812
Niziol et al., 2023 doi: 10.1038/s41598-023-36874-y	HG-BCa vs. control	Methylhippuric acid	-		C10H11NO3
Niziol et al., 2023 doi: 10.1038/s41598-023-36874-y	HG-BCa vs. control	Benzaldehyde	-		C7H6O	HUMNYLRZRPPJDN-UHFFFAOYSA-N	O=CC1=CC=CC=C1	240	C00261	HMDB0006115
Niziol et al., 2023 doi: 10.1038/s41598-023-36874-y	HG-BCa vs. control	Homovanillic acid	-		C9H10O4	QRMZSPFSDQBLIX-UHFFFAOYSA-N	COC1=CC(CC(O)=O)=CC=C1O	1738	C05582	HMDB0000118
Niziol et al., 2023 doi: 10.1038/s41598-023-36874-y	HG-BCa vs. control	N-Acetyl-L-cysteine	-		C5H9NO3S
Niziol et al., 2023 doi: 10.1038/s41598-023-36874-y	HG-BCa vs. control	Hippuric acid	-		C9H9NO3	QIAFMBKCNZACKA-UHFFFAOYSA-N	OC(=O)CNC(=O)C1=CC=CC=C1	464	C01586	HMDB0000714
Niziol et al., 2023 doi: 10.1038/s41598-023-36874-y	HG-BCa vs. control	4-Ethylphenol	+		C8H10O	HXDOZKJGKXYMEW-UHFFFAOYSA-N	CCC1=CC=C(O)C=C1	31242	C13637	HMDB0029306
[truncated: 251 more rows]

## Sheet: Table S4 - Blood
Table S4 - Altered metabolites reported in 8 experimental studies regarding BCa metabolomics research using blood-derived samples.
[truncated: 319 more rows]

[truncated: 4 more sheets: Table S5 - BCa cell lines, Table S6 - Bladder tissue, Table S7 - Human fluids, Table S8 - MetScape]
